# Supplementary material for: Exploring the molecular landscape of environmental responses in the Antarctic plant Colobanthus quitensis: insights from metatranscriptomic analysis
Source: Front Plant Sci. 2026 Mar 16;17:1774223. doi: 10.3389/fpls.2026.1774223 (PMC13034057; doi:10.3389/fpls.2026.1774223)
Supplement: Supplementary file 7 [file Table1.xlsx]

## Sheet: Arctowski
Table S1. Meteorological data
Arctowski metereological data 2018-2020
Data from Plenzler J, Budzik T, Wójcik-Długoborska KA, Józef Bialik RJ. Daily Weather Data From Central and Eastern King George Island (West Antarctica) for 2018–2023. Geoscience Data Journal. 2025;12:e287.
Temperature, air, daily mean [°C] (TTT day m)
Temperature, air, daily minimum [°C] (TnTnTn day min)
Temperature, air, daily maximum [°C] (TxTxTx day max)
Humidity, relative, daily mean [%] (RH day m)
Wind speed, daily mean [m/s] (ff day m)
Date/Time	TTT day m [°C] (daily mean of 10 min measurements)	TnTnTn day min [°C] (daily min of 10 min measurements)	TxTxTx day max [°C] (daily max of 10 min measurements)	RH day m [%] (daily mean of 10 min measurements)	ff day m [m/s] (daily mean of 10 min measurements)
2018-01-01	1.4	0.7	2.8	77.2	2
2018-01-02	0.5	-0.7	1.5	79.1	3
2018-01-03	-0.2	-0.9	0.8	83.3	4.5
2018-01-04	0.6	-0.6	2.1	79.7	2.7
2018-01-05	0.5	-0.2	1.1	85.2	1.6
2018-01-06	0.9	0.2	2.4	74.1	2.4
2018-01-07	1.2	0.2	2.8	71.8	3.9
2018-01-08	2.6	1.2	4	84.4	4.4
2018-01-09	3.8	2.4	5.2	77.9	5.6
2018-01-10	3.9	2.7	5.9	87.9	5.3
2018-01-11	4.7	2.3	6.4	81.9	5.9
2018-01-12	1.7	-0.4	5.7	89.7	5.3
2018-01-13	0.3	-1.4	1.9	86.9	5.7
2018-01-14	1.8	0.6	3.2	69.2	3.3
2018-01-15	1.6	0.4	3.8	75	5.5
2018-01-16	3.6	1.9	5.7	85.7	3.5
2018-01-17	2.6	0.7	4.7	85.4	2.4
2018-01-18	2	0.6	3.2	81.4	3.5
2018-01-19	3.8	2.6	6	82.8	5.3
2018-01-20	2.7	0.7	4.9	86.5	3.4
2018-01-21	3	1.4	5.3	85.6	3.7
2018-01-22	3.1	1.1	4	84.3	5.2
2018-01-23	1.9	0.5	4.6	87.9	3.1
2018-01-24	3.5	2.3	5.7	81.8	4.6
2018-01-25	3.5	2.7	4.9	85	6.5
2018-01-26	3.5	2.4	4.8	78.9	3.9
2018-01-27	2.9	1.9	3.8	75.2	4
2018-01-28	4.1	2.7	5.8	88.3	3.9
2018-01-29	2.8	1.4	4.8	91.8	3.9
2018-01-30	-0.3	-1.1	1.7	96.8	5.8
2018-01-31	-0.3	-1.5	1.8	91.8	6.2
2018-02-01	1.4	0	3.6	81.9	2.8
2018-02-02	3.5	0.4	5.7	81.5	5.3
2018-02-03	4.2	3.1	5.7	85.6	5.4
2018-02-04	3.3	0.2	6.8	90	5.9
2018-02-05	2.7	0.2	5.3	84.8	4.4
2018-02-06	4.6	2.5	5.8	85.3	11.6
2018-02-07	4.7	3.8	5.6	83.3	5.9
2018-02-08	4	2.8	5	83.7	5
2018-02-09	-0.1	-1.6	3.5	92.5	5.6
2018-02-10	2.1	0.5	3.9	75.4	6.3
2018-02-11	2.2	1.3	3.3	77	7
2018-02-12	3.4	1.9	5.5	85.6	3.6
2018-02-13	3.5	2.4	5.8	86.1	5.7
2018-02-14	3.3	2	4.9	78.3	6.4
2018-02-15	3.7	2.7	5.6	79	4.8
2018-02-16	4.5	2.5	6.8	85.4	4.4
2018-02-17	3.3	2	5.1	85.9	6
2018-02-18	2	0.5	3.8	80.7	2.2
2018-02-19	1.5	0.1	2.9	77.4	2.1
2018-02-20	2.4	0.4	5	78.3	5.7
2018-02-21	6.1	3.9	9.6	79.9	7.1
2018-02-22	4.3	2.9	6.9	79.7	7.3
2018-02-23	5.3	2.5	8.2	83	5.1
2018-02-24	6.3	4.6	7.8	83	8.4
2018-02-25	4.4	2.8	6	83	3.9
2018-02-26	3.6	0.9	5	84.3	2.7
2018-02-27	1.1	-0.8	3.2	87.5	2.7
2018-02-28	2.1	1.2	3.8	78.9	4.9
2018-03-01	1.2	-1.5	5.2	91.2	3.9
2018-03-02	-1.1	-3.2	1.4	92.9	4.7
2018-03-03	0.5	-3	3.7	85.2	3.9
2018-03-04	3.5	2.4	5.2	87.9	2.2
2018-03-05	0.5	-4.8	4.5	90.6	6.2
2018-03-06	-5.1	-6.4	-3.6	91.7	8
2018-03-07	-0.3	-5.7	2.8	80.4	2.6
2018-03-08	1.5	0.1	3.3	80.5	2.5
2018-03-09	1.6	0.9	2.3	70.3	2.7
2018-03-10	2.6	1.1	4.4	72.4	3.4
2018-03-11	3.5	2.3	6.4	83.9	5.4
2018-03-12	4	2.2	5.8	86	4.1
2018-03-13	3.7	2.1	6.7	86.6	6.1
2018-03-14	3.4	0.1	5.4	86.2	5.8
2018-03-15	0.2	-2.4	2.7	90.9	5.8
2018-03-16	-0.7	-2.8	1.1	80.1	4.3
2018-03-17	-2.6	-5.3	-1.2	85.8	5.7
2018-03-18	-6.5	-7.5	-4.7	77.2	6.5
2018-03-19	-1.3	-5.8	1.3	70.7	6.6
2018-03-20	0.6	-1.5	3	69.7	7.4
2018-03-21	3.1	1.1	5.7	82.5	8.2
2018-03-22	3.1	1.4	5.2	82.6	5.9
2018-03-23	4.1	2.4	6.4	77.8	5.4
2018-03-24	2.2	0.8	3.7	75.8	5.8
2018-03-25	4.7	2.8	5.8	83.2	13.5
2018-03-26	4.3	2.6	6.3	82.9	13.1
2018-03-27	2.9	0.7	5	78.3	11.7
2018-03-28	3.6	2.3	5.7	84.7	9.6
2018-03-29	2.8	1.6	4.2	79.2	6
2018-03-30	3.5	2	5.4	86	6.2
2018-03-31	2.6	1.6	4.3	89.6	2.8
2018-04-01	2	0.9	3.6	80.6	4.9
2018-04-02	1.9	1.2	3.1	77	7
2018-04-03	1.5	0.3	3.5	78.8	6.3
2018-04-04	2.3	0.6	3.5	76.6	5.4
2018-04-05	0.9	-0.7	3.1	77.7	4.5
2018-04-06	-2.2	-4.1	-0.3	90.5	6.5
2018-04-07	-4	-4.9	-3.3	75	4.7
2018-04-08	-4.4	-7	-2	71.7	2.6
2018-04-09	0.2	-3	2.7	83.2	5.3
2018-04-10	-1.5	-3.5	2.9	94	7.1
2018-04-11	-3.2	-3.7	-2.6	96.2	10.8
2018-04-12	-2.5	-3.1	-2.1	94.4	8.5
2018-04-13	0.8	-3.1	5.7	81.1	5.1
2018-04-14	6.6	4.5	8.7	79.7	6.3
2018-04-15	4.9	1.3	9.9	81.4	9
2018-04-16	1.4	0.8	2	77.1	5.9
2018-04-17	1.4	0.1	3.1	82	4.3
2018-04-18	2.3	1.2	3.8	78.4	4.8
2018-04-19	2.7	1.2	4.1	81.5	6.9
2018-04-20	0.4	-1.7	2.4	88.8	2.6
2018-04-21	1	-2.3	3.3	89.2	3.6
2018-04-22	-3.3	-5.8	-1	91.7	7.5
2018-04-23	-1.1	-4.4	0.4	83.9	5
2018-04-24	-2.2	-4.7	-0.5	86.1	4.4
2018-04-25	-5.8	-6.8	-4.1	82.1	2.9
2018-04-26	-1.9	-5.7	0	75.3	5.8
2018-04-27	-0.3	-1.4	0.4	78.1	7.7
2018-04-28	0.1	-1.7	2.7	79.7	6.1
2018-04-29	-5	-7.2	0.8	87.4	4
2018-04-30	0.5	-5.6	2.9	82.1	5
2018-05-01	1.3	0.2	3.6	74.6	9.9
2018-05-02	2.5	-0.3	4.6	79.8	11.1
2018-05-03	-0.5	-4.1	2.4	72.1	7.7
2018-05-04	-2.3	-3.5	-0.9	67.7	3.8
2018-05-05	-1	-3.8	1.3	82.8	7.5
2018-05-06	-2.5	-3.7	-1.4	69.8	6.6
2018-05-07	-0.2	-1.8	2.7	74.8	7.4
2018-05-08	-3.9	-6.8	-1.4	70	7.9
2018-05-09	-6.1	-6.9	-5.6	76.7	3.4
2018-05-10	-5.5	-9.1	-1.8	74.8	4.2
2018-05-11	-0.8	-2	0.2	76.6	6.3
2018-05-12	-0.7	-1.4	0.2	79.4	5.7
2018-05-13	-2	-4.9	-0.7	80	2.7
2018-05-14	-0.7	-1.6	0.4	80.7	6.1
2018-05-15	-1.1	-2.2	-0.4	68.1	6.9
2018-05-16	-5.3	-7.4	-1.6	65	5.8
2018-05-17	-4.2	-7.4	-1.5	67.5	2.6
2018-05-18	-1	-2.3	0.3	80.5	6.9
2018-05-19	1.5	-1	4.2	80	6.8
2018-05-20	2.5	0.4	5.1	85.7	4.4
2018-05-21	1.3	-0.8	3.2	83.5	3.6
2018-05-22	-0.1	-1.2	0.9	82.5	6.8
2018-05-23	-1.6	-2.6	0.8	74.4	7.4
2018-05-24	-1.8	-4.6	0.9	78.5	7.8
2018-05-25	-3.5	-6.1	-2.3	68.2	4.4
2018-05-26	-5.9	-8	-4.5	78.1	2
2018-05-27	-7.1	-8.5	-4.8	77.1	5.5
2018-05-28	-1.4	-7	1.2	84.4	9.5
2018-05-29	-1	-3.6	1.8	77.6	9.5
2018-05-30	-2.2	-3.6	-0.7	76.2	5.2
2018-05-31	-1.1	-3.2	1.8	73.5	9.2
2018-06-01	-4.5	-7.5	-2.8	71.2	6.2
2018-06-02	-4.4	-8.5	1.3	76.3	4.3
2018-06-03	1.9	-0.4	6.1	80.1	9
2018-06-04	2.8	1.3	4.7	82.5	7.4
2018-06-05	-0.2	-1.7	1.8	83.2	5.2
2018-06-06	-1.6	-3.5	1.3	86.5	2
2018-06-07	1	-1.2	2.7	78.6	3.3
2018-06-08	1.1	-1.2	3.9	78.2	3.1
2018-06-09	-1.5	-3	0.1	75	2.7
2018-06-10	0.8	-1.7	3.8	73.3	4.9
2018-06-11	-0.2	-3.3	4	73.2	3.2
2018-06-12	-1.4	-2.6	0.2	73.2	7.3
2018-06-13	-1.9	-3.2	-0.2	74.3	4.3
2018-06-14	0.1	-1.3	1.8	84.7	5.9
2018-06-15	1.2	-3.9	3.5	86.2	5.7
2018-06-16	-3.6	-6.7	-1.1	89.2	4.8
2018-06-17	-8.9	-9.5	-6.8	89.8	8.1
2018-06-18	-5.3	-9	1.1	85.3	6.2
2018-06-19	-3.5	-6.7	0.9	91.8	4.5
2018-06-20	-7.8	-9.5	-6.4	84.1	8.1
2018-06-21	-7.7	-9.5	-5.7	80	9.8
2018-06-22	-6.6	-7.5	-5.2	72	9.1
2018-06-23	-8.4	-10.5	-6.5	69.9	5.4
2018-06-24	-13.3	-14.7	-10.3	80.1	5.6
2018-06-25	-14.7	-18.8	-12.8	85.5	2.7
2018-06-26	-16.3	-21	-10.4	85.1	0.2
2018-06-27	-6.4	-13.1	-0.7	88.2	2.1
2018-06-28	-1.5	-5.3	0.1	87.2	2.4
2018-06-29	-4.6	-9.3	-1	92.4	1.6
2018-06-30	-10.7	-12.5	-6.2	89.5
mean	0.111602	-1.87459	2.26906	81.4409	5.41333
st. dv.	3.83144	4.24104	3.72136	6.34312	2.27059
2018-07-01	-11	-19.4	-4.3	74.6	5.5
2018-07-02	-14.3	-19	-7.8	71.2	2.6
2018-07-03	-19.7	-22.5	-16.6	70.2	1.4
2018-07-04	-7.7	-17.6	-4.2	77.7	2.8
2018-07-05	-2.1	-8.9	0.9	83.9	8.5
2018-07-06	-1.7	-2.6	0.1	76.3	8
2018-07-07	-2.5	-3.9	-0.7	76.9	9.3
2018-07-08	-2.2	-5.9	3.7	72.5	7.7
2018-07-09	2.5	0.1	5.4	81	6.7
2018-07-10	0.7	-0.6	2.2	80.2	8.8
2018-07-11	-2.9	-5.5	-0.2	70.1	5.5
2018-07-12	-12.6	-14.1	-5.4	80.2	6.1
2018-07-13	-11.3	-14.3	-7.2	75.1	5.3
2018-07-14	-9.9	-12.6	-5.9	76.1	2.1
2018-07-15	-5.2	-6.8	-3.7	79.2	2.7
2018-07-16	-2.2	-4.2	-0.8	79.4	7.2
2018-07-17	-1.6	-2.2	-0.6	85.7	6.3
2018-07-18	-0.4	-2.2	2.1	78.9	7.6
2018-07-19	0.2	-0.9	2.5	79.8	8.9
2018-07-20	1.5	-1.2	3.4	77.7	10
2018-07-21	1.1	0.2	2.3	82.6	11.7
2018-07-22	-0.6	-2.2	0.8	78.7	5.1
2018-07-23	0.8	-0.7	3.1	80.8	6.9
2018-07-24	0.8	-0.8	2.1	79.9	7.5
2018-07-25	0.1	-2.4	2.3	76.8	10.8
2018-07-26	0.5	-0.3	2.9	76.3	9.6
2018-07-27	1.8	1.1	2.6	86.6	17.4
2018-07-28	-2.3	-4.2	1.6	67.1	5.7
2018-07-29	-2.9	-5	-1.6	74.6	5
2018-07-30	-2.2	-4.1	-0.8	76.8	5.8
2018-07-31	-6.4	-9.8	-3.8	85.5	6.7
2018-08-01	-10	-12.8	-7.9	88.4	9.6
2018-08-02	-9.9	-14.5	-7.5	76.9	6.1
2018-08-03	-0.6	-7.5	2.4	86.9	7.3
2018-08-04	-3.9	-7.6	0.5	79	9.7
2018-08-05	-10.3	-11.5	-7.6	69.2	7.9
2018-08-06	-9.3	-13.1	-3.8	69.7	6.8
2018-08-07	-12.7	-14	-10.1	68.3	7.3
2018-08-08	-8.5	-11.1	-4.4	67.1	3.6
2018-08-09	0.4	-4.2	2.4	87.5	11.1
2018-08-10	1.4	-1.2	3.5	84.7	6.7
2018-08-11	-2.8	-5	-0.9	94.8	1
2018-08-12	-4.4	-7.4	-0.7	87.9	2.2
2018-08-13	-0.3	-1.9	1.5	80.5	2.7
2018-08-14	0.1	-2.4	2.1	79	2.9
2018-08-15	0.8	-1.3	3.2	83.9	6.7
2018-08-16	0.1	-1.3	2.6	90.9	5.4
2018-08-17	-0.1	-2.8	2.2	87.4	6.6
2018-08-18	-2.7	-3.9	-1.6	78.3	6
2018-08-19	-2.4	-5.6	-0.1	88.3	9.8
2018-08-20	-5.8	-8.7	-4.4	71	4.1
2018-08-21	-7.9	-10.3	-5.1	81.1	3.2
2018-08-22	-7.4	-9.8	-3.6	69.5	2.6
2018-08-23	-1.8	-4.2	0	87	7.5
2018-08-24	-1.2	-3.7	0.3	83	7.2
2018-08-25	-0.1	-1.7	1.4	84.9	9.6
2018-08-26	-2	-3.3	0	73	7.8
2018-08-27	0.5	-1.7	2.5	78.4	5.6
2018-08-28	-0.5	-3.1	0.4	83.8	5.7
2018-08-29	-6.5	-10.2	-3	80.6	5
2018-08-30	-4.8	-6.8	-3	80.4	3.3
2018-08-31	-1.1	-7.9	2.9	83.5	6.4
2018-09-01	1.6	0	3.4	83.7	8.9
2018-09-02	1.2	-0.2	1.9	86.5	11.9
2018-09-03	-4	-6.7	0	70.3	5.9
2018-09-04	-8	-11.9	-2.8	85.9	9.3
2018-09-05	-7.9	-11.8	-2.6	73.4	4.3
2018-09-06	1.5	-2.5	4.3	76.4	6.4
2018-09-07	1.3	-0.7	3.2	82.2	9.5
2018-09-08	1.9	0.7	3.3	80.6	9.8
2018-09-09	1.6	0.6	3.2	77.1	8.2
2018-09-10	2.1	0.4	3.8	85.2	10.2
2018-09-11	1.8	-0.5	4.9	85.9	5
2018-09-12	0.9	-0.8	3.5	78.7	9.1
2018-09-13	0	-1.1	1.5	79.2	11.7
2018-09-14	-1.5	-4.5	0.3	74.6	9.7
2018-09-15	-3.9	-4.4	-2.6	67.2	3.5
2018-09-16	-1.9	-3.5	-0.5	71.9	5.7
2018-09-17	-4.1	-9.3	-0.2	69.9	6.8
2018-09-18	-6.9	-10.8	-0.5	81.3	8
2018-09-19	-7.4	-10.3	-4.5	71.4	2.8
2018-09-20	-6.4	-7.6	-4.8	70.2	3.4
2018-09-21	-4.6	-5.7	-4.2	73.7	3.1
2018-09-22	-4.6	-6.3	-1.8	75.4	1
2018-09-23	-2.6	-4.8	-1.3	80.2	2
2018-09-24	-4.2	-5.2	-2.7	80.9	1.7
2018-09-25	-4.7	-7.5	-2.4	75.6	4.1
2018-09-26	-1.6	-7	1.6	77.2	5.9
2018-09-27	0.8	0	1.3	86.9	15.8
2018-09-28	-1.2	-5.4	0.7	81.4	4.6
2018-09-29	-6.4	-7.9	-3.7	79.8	4.6
2018-09-30	-6.5	-8.6	-4.5	72.1	2.1
2018-10-01	-6.1	-8.7	-2.3	75.5	1.5
2018-10-02	-3	-8.5	-0.2	75.2	2.6
2018-10-03	-3	-4.4	-1.3	87	4.6
2018-10-04	-4.2	-5.2	-3.1	79.4	3.7
2018-10-05	-3.2	-5.3	-0.5	76.3	3.5
2018-10-06	0.7	-1	2.4	81	4.1
2018-10-07	0.6	-0.1	1.6	88.1	6.1
2018-10-08	-1	-3.1	1.6	93.4	2.6
2018-10-09	-1	-1.8	0.1	71.2	2.4
2018-10-10	-2.4	-3.7	-1.2	80.1	3.5
2018-10-11	-2.4	-3.4	-1	78.8	2.9
2018-10-12	-3.9	-5.1	-3	85.7	7.1
2018-10-13	-6.7	-7.8	-4.9	85	12.1
2018-10-14	-6.7	-7.4	-5.9	77.1	5.3
2018-10-15	-4.3	-6.3	-2.9	72.8	2
2018-10-16	-3.5	-6.6	-1.7	71.9	2
2018-10-17	-2.4	-5.8	-0.7	73.2	5.5
2018-10-18	0.9	-1.1	3.6	79.1	7.7
2018-10-19	0.5	-0.4	2.4	85.6	6.8
2018-10-20	-0.8	-3.4	1.2	78.7	10.7
2018-10-21	-3.2	-3.7	-2.5	70.5	7.8
2018-10-22	-1.2	-3	1	78.6	7.2
2018-10-23	0	-0.8	1.2	77.6	9
2018-10-24	0.4	-0.8	1.8	78.7	7.7
2018-10-25	1.5	-0.2	2.9	79.7	6.6
2018-10-26	-0.3	-1.7	1.1	80.3	5.5
2018-10-27	2	0	4.1	82.5	3.8
2018-10-28	2.1	-0.1	3.7	80.7	7
2018-10-29	1.3	-0.6	3.3	77.6	6.3
2018-10-30	0.8	-1.7	2.1	72.4	8.1
2018-10-31	1.9	0.7	3.7	85	5.1
2018-11-01	3	0.4	5.7	81.5	5.2
2018-11-02	2.1	0.6	4.7	74.9	5.4
2018-11-03	2.2	0.1	4.4	80.6	9.1
2018-11-04	1.9	1	2.7	88.6	7.2
2018-11-05	1.1	-1.3	3.5	85	8.4
2018-11-06	-0.8	-2.9	0.2	72.2	6.2
2018-11-07	-1.7	-5.2	0.2	80.9	3.1
2018-11-08	-2.8	-4.8	-1.2	80.1	7.2
2018-11-09	-3.5	-6	-1.9	88.1	1.8
2018-11-10	-2	-6.2	0.5	78.7	5.1
2018-11-11	0.8	-0.3	3.4	86.2	7.1
2018-11-12	1.7	0.7	3.1	81.1	5.6
2018-11-13	1	0.5	1.6	85.2	6.6
2018-11-14	0.5	-0.6	2.1	85.5	2.4
2018-11-15	-1.3	-3.1	-0.1	92.1	6.9
2018-11-16	-1	-2.6	1	74.9	2.4
2018-11-17	-0.7	-1.8	0.2	70.1	6
2018-11-18	1.4	-0.2	2.7	83.6	7.3
2018-11-19	-0.5	-2.9	2.1	88.2	4.9
2018-11-20	0.4	-0.6	1.3	87.4	3
2018-11-21	-0.7	-2.8	0.4	74.6	5.1
2018-11-22	-0.2	-1.2	2.5	74.7	6.5
2018-11-23	2.3	0.6	3.9	83	10.1
2018-11-24	2.2	0.9	3.6	80.2	9.7
2018-11-25	2	0.8	3.3	78.6	6.7
2018-11-26	0.7	-0.6	1.6	85.6	4.8
2018-11-27	0	-0.7	0.8	73.9	7.1
2018-11-28	0.6	-0.7	2.4	73	5.5
2018-11-29	5.1	1.4	9.8	81.8	6.9
2018-11-30	2.6	0.5	4.5	78.8	4.5
2018-12-01	2.7	0.4	4.4	81.4	6.6
2018-12-02	2.7	0.9	4.6	84	8.2
2018-12-03	0.6	-0.1	2.7	72.9	9
2018-12-04	0.4	-0.6	1.5	67.5	8
2018-12-05	1.3	0.3	2.2	85.1	7.5
2018-12-06	3	1.5	5	80.8	8.1
2018-12-07	0.7	-0.2	2.4	82.7	10.3
2018-12-08	0.5	-0.7	2.7	74.5	5.9
2018-12-09	1.3	-0.1	3	74.5	4
2018-12-10	1.2	0.3	2.5	78	5
2018-12-11	1.1	-0.3	3.5	69.7	3.4
2018-12-12	2.1	-0.8	5.2	83	5.5
2018-12-13	3.4	2	5	78.7	5.4
2018-12-14	2	1	3.7	83.1	7.9
2018-12-15	2	1.2	2.7	80	4.2
2018-12-16	-0.1	-1.8	1.6	87.2	2.4
2018-12-17	-0.3	-1.7	0.9	78.9	3.9
2018-12-18	0.5	-1.4	2.2	73.9	5.5
2018-12-19	0.9	0.2	2.1	67.9	7.8
2018-12-20	1.1	-0.5	2.8	73.7	4.6
2018-12-21	2.8	-0.2	5.1	84	3.9
2018-12-22	1.6	-0.3	4.5	88.3	3.5
2018-12-23	3.2	2.4	4.4	81.5	6.8
2018-12-24	2.3	1.2	4.9	85.9	5.1
2018-12-25	1.3	0.6	2.5	79	7.3
2018-12-26	1.5	0.6	4	75	5.4
2018-12-27	1.9	1.3	2.7	85.2	2.4
2018-12-28	2.2	0.7	4.7	84.7	2
2018-12-29	3.2	1.8	4.9	83.4	3.7
2018-12-30	3	2	4.2	86.8	4.9
2018-12-31	2.3	0.9	4	82.6	4.4
mean	-1.50489	-3.60707	0.644565	79.4228	6.08043
st. dv.	3.90626	4.59641	3.46869	5.82404	2.74033
2019-01-01	1.6	0.6	3.4	72.9	3.1
2019-01-02	2	1	3.8	72.5	3.2
2019-01-03	1.6	0.8	3.1	73	2.8
2019-01-04	1.7	0.2	3.5	80.8	4.2
2019-01-05	1.3	-0.4	2.9	88.7	3.4
2019-01-06	0	-0.7	1.2	85.1	5.5
2019-01-07	-0.8	-1.7	0.9	67.2	4.7
2019-01-08	1.7	0.1	3.6	79.9	3.8
2019-01-09	1.6	0.2	3.5	76.6	3.7
2019-01-10	0.9	-0.1	1.9	82	4.1
2019-01-11	0.5	0	1.3	87.7	6.6
2019-01-12	0.8	0.1	1.7	93.5	3.4
2019-01-13	-0.1	-0.7	0.9	91.5	4.7
2019-01-14	1.2	-0.4	2.4	79.9	3.8
2019-01-15	1.1	0.3	1.9	73.1	4
2019-01-16	0.7	-0.8	2.7	71.6	4.3
2019-01-17	1	-0.2	3	72.6	3.8
2019-01-18	0	-1.3	1.3	86.9	4.9
2019-01-19	2.4	0.5	4.6	84.6	2.9
2019-01-20	1	-1.1	2.9	91.1	3.3
2019-01-21	3.1	2	4.3	76.8	3.6
2019-01-22	2.8	2	3.7	88.5	1.8
2019-01-23	1.3	0.4	2.5	94	2.6
2019-01-24	3.5	0.6	5.8	85.3	2.9
2019-01-25	0.5	-1.3	3.6	83.5	6.2
2019-01-26	1.2	-1.4	4.4	78.8	3.4
2019-01-27	3.5	1.7	5	84.9	4.1
2019-01-28	3.5	2	5.8	87.9	3.8
2019-01-29	1.4	-0.4	4.2	93.9	3
2019-01-30	-0.2	-0.8	0.2	87.9	5.5
2019-01-31	1.3	-0.9	3.2	79.7	1.6
2019-02-01	2.4	1.4	4	73.6	3.9
2019-02-02	3.3	1.6	6	79.6	5.7
2019-02-03	3.5	2.2	5.3	86.1	6.4
2019-02-04	3.7	1.8	7.4	86.1	9
2019-02-05	4.4	2.7	7.2	80.2	7.1
2019-02-06	4.4	2.8	5.8	80.9	4.2
2019-02-07	-0.4	-2.8	4	83.1	6.8
2019-02-08	0.8	-1.3	2.4	76.5	3.1
2019-02-09	0.7	-0.4	1.9	81.4	3.6
2019-02-10	0.4	-1.1	1.5	72.9	2.8
2019-02-11	1.2	0.1	2.5	70.3	4.1
2019-02-12	2.7	1.9	3.6	84.7	5.5
2019-02-13	2.3	1.3	3.7	78.8	6.9
2019-02-14	1.4	-1.5	4.8	89.8	3.9
2019-02-15	-0.2	-1.4	1.5	85.1	3.3
2019-02-16	1.3	-0.1	2.4	78	5.9
2019-02-17	0	-0.7	1.8	72.7	2.9
2019-02-18	-1.3	-2.7	0.3	74.4	6.1
2019-02-19	-0.1	-1.2	2.1	66.4	3.4
2019-02-20	-0.9	-1.7	-0.2	69.4	3.6
2019-02-21	-0.4	-1.7	1.2	68.7	1.7
2019-02-22	-1.1	-2.8	0.1	72.7	1.6
2019-02-23	-0.6	-1.7	0.6	82.8	2.6
2019-02-24	0.5	-0.6	2	80.4	2.8
2019-02-25	-0.1	-0.6	0.5	74.7	2.9
2019-02-26	-0.2	-1.4	1.1	81	2.7
2019-02-27	-2.9	-5.1	0.2	73.1	8
2019-02-28	-1.9	-4	0	58.8	2.7
2019-03-01	0.1	-1.5	2.1	67.3	3
2019-03-02	1	0.3	2.2	76.5	4.9
2019-03-03	2.5	-0.9	6.2	82.9	3.6
2019-03-04	4	2.6	5.6	85.9	5.3
2019-03-05	3	1.3	4.7	88.9	4.3
2019-03-06	-2	-3.9	1.4	91.6	6.8
2019-03-07	-3.5	-5.2	1	83	5.9
2019-03-08	0.9	0	2.1	76.1	3.5
2019-03-09	1	-0.1	2.4	92.3	1.2
2019-03-10	2.7	1.7	4.7	83.2	3.3
2019-03-11	-2.1	-5.3	2.9	89.2	5.6
2019-03-12	-3	-5.7	0.4	76	4.7
2019-03-13	1.1	-0.6	3.6	79.7	6.9
2019-03-14	4.2	2.4	6.4	83.2	6.3
2019-03-15	4.2	2.3	6.4	83.8	8.1
2019-03-16	3.4	2.3	5.2	82.4	7.5
2019-03-17	2.5	0.8	4.7	78.6	6.9
2019-03-18	1.1	-0.5	2.8	74.2	2.8
2019-03-19	0.8	-2.6	5.2	81.5	2.9
2019-03-20	1.4	-3.1	3.7	86.7	4.1
2019-03-21	0.5	-2.9	4	85	3.2
2019-03-22	-0.3	-4.1	1.9	81.8	5.1
2019-03-23	0.1	-1.9	2.2	83.5	1.8
2019-03-24	1.4	-1.1	4.3	80.9	6.5
2019-03-25	3	2.1	4.4	86.2	3.9
2019-03-26	1.6	1	2.4	83.1	4
2019-03-27	3.2	1.6	5.1	81.6	5.3
2019-03-28	2.9	1.9	4.1	81.1	7.4
2019-03-29	0	-5.8	4.2	84.8	5.2
2019-03-30	-0.7	-5.5	2.5	79.3	4.2
2019-03-31	1.3	-2.9	2.9	85.5	5
2019-04-01	-0.5	-3	1	78.5	4.3
2019-04-02	0.3	-0.5	1.1	76.8	4.4
2019-04-03	1.1	-2.4	3.2	90.5	6.2
2019-04-04	-3.8	-4.6	-2.2	94.2	7.8
2019-04-05	-2.5	-3.7	-0.8	96.4	5
2019-04-06	-2.5	-4.2	-1	96.7	13.5
2019-04-07	-2.9	-4.1	-0.6	85.4	8.2
2019-04-08	-0.5	-1.2	0.2	73.2	3
2019-04-09	1.6	-1.2	3.1	77.4	4.5
2019-04-10	3.2	1.7	4.7	83.5	6.4
2019-04-11	3.9	2.6	5.6	79.9	12
2019-04-12	3.3	1.6	5.5	80.6	9.7
2019-04-13	2.9	1.7	3.8	85.6	10.9
2019-04-14	1.2	-0.5	2.3	77.8	8.4
2019-04-15	0.8	-0.5	2.9	72.3	5
2019-04-16	-0.2	-1.8	0.9	73	2.3
2019-04-17	-4.3	-6.2	-0.6	89.6	7.6
2019-04-18	-5.3	-6.6	-2.9	75.1
2019-04-19	-3.6	-5.2	-2.1	81.1
2019-04-20	-7.6	-9.8	-3	78.3
2019-04-21	-5.4	-8.2	-3.2	63.8	2.5
2019-04-22	-1.9	-6.5	3.2	72.8	2.3
2019-04-23	1.7	-0.4	3.1	84.9	5.9
2019-04-24	3.4	1.7	6	82.5	7.6
2019-04-25	2.1	1.4	2.6	80.7	8.5
2019-04-26	2.1	0.4	4.1	86.6	6.6
2019-04-27	2.1	0.9	3.5	76.1	6.6
2019-04-28	3.1	1.3	4.2	82.6	7
2019-04-29	1.9	0.5	3.7	84	4.6
2019-04-30	-2	-4.9	1.8	76.8	5
2019-05-01	-1.6	-5.2	0.4	79.6	5.3
2019-05-02	-5.7	-6.3	-5.1	77.6	6.9
2019-05-03	-6	-7.7	-3.9	78.1	1.5
2019-05-04	-0.2	-5.4	2.9	81.8	4.6
2019-05-05	1.1	-0.7	3.3	81.7	3.3
2019-05-06	2.2	0.7	5.6	82.2	4.3
2019-05-07	3.6	1.4	6.3	81.5	11
2019-05-08	2.3	0.9	4.8	82.6	8.3
2019-05-09	2.2	0.7	4.1	78.9	5.6
2019-05-10	1.7	0.4	2.7	80.4	8.9
2019-05-11	1.2	-0.1	2.9	78.3	10.8
2019-05-12	2.1	-0.5	3.9	70.6	7.1
2019-05-13	0.3	-0.8	1.8	83.6	5.5
2019-05-14	0.1	-2.3	3.5	80.5	8
2019-05-15	-1.7	-2.6	0.7	76.9	5
2019-05-16	1.3	-3	6.5	86.7	3.9
2019-05-17	0.3	-3.1	3.6	86.8	3.5
2019-05-18	-6	-6.8	-3.3	93.5	7.6
2019-05-19	-4	-5.9	-1.4	84.5	4
2019-05-20	-7.1	-10	-2.3	91.6	7.4
2019-05-21	-9.7	-12.5	-6.5	89.1	2.9
2019-05-22	-10.5	-15.2	-5.3	83.8	5
2019-05-23	-9.2	-14.6	-3	76.5	5.7
2019-05-24	-3.2	-5.2	-2.6	72	2.9
2019-05-25	-8.4	-12.8	-2.8	78.9	7.7
2019-05-26	-12.2	-14.1	-10.4	76.7	6.9
2019-05-27	-6.4	-11.1	-3.4	66.5	7.1
2019-05-28	-5.5	-7.6	-3.5	68.2	4.2
2019-05-29	-8	-13.5	-4.4	67.1	4.6
2019-05-30	-8.4	-12.3	-6.7	67.1	4.1
2019-05-31	-6.9	-11.2	-3.4	69.1	5.4
2019-06-01	-2.2	-3.5	-0.2	76.6	7
2019-06-02	-0.9	-1.7	-0.2	81.8	7.9
2019-06-03	0.8	-2.1	3.3	78.2	6.8
2019-06-04	1.2	-0.9	3.3	84.9	2.8
2019-06-05	0.7	-1.1	2.8	90.1	2.5
2019-06-06	-1.9	-3.6	-0.2	95.9	3.9
2019-06-07	-3.9	-4.3	-3.3	95.7	4.4
2019-06-08	-2.7	-4.4	-1	95.9	2
2019-06-09	-3.9	-6.5	-1	89	1.8
2019-06-10	-7.1	-10.7	-2.7	89.9	6.8
2019-06-11	-8.3	-12.8	-2.5	81.5	4.5
2019-06-12	-1.9	-4.1	3.2	75.5	6.8
2019-06-13	-1	-2.5	0.2	85.5	9
2019-06-14	0.4	-0.6	2.2	86.2	7.2
2019-06-15	-0.3	-1.6	2.1	85.2	8.8
2019-06-16	0.5	-0.7	1.9	82.8	9.4
2019-06-17	-0.5	-1.3	0.7	76.5	7.5
2019-06-18	-1.3	-2	-0.1	83.8	3.3
2019-06-19	-4.2	-5.6	-1.7	91.5	5.8
2019-06-20	-8.5	-10.4	-4.9	87.5	8.4
2019-06-21	-7.8	-9.9	-4.4	86.7	7.9
2019-06-22	-7.3	-11.2	-4.3	80.1	2.1
2019-06-23	-3.9	-6.7	-1.3	83.1	5.2
2019-06-24	-2.1	-3.3	-0.4	92.3	2
2019-06-25	-8.4	-10.7	-0.2	90.2	10.5
2019-06-26	-11.2	-12.3	-9.7	84.1	8.5
2019-06-27	-11.4	-13.6	-10	77.5	2.7
2019-06-28	-9.8	-13.5	-5.5	76.2	2
2019-06-29	-4.4	-5.9	-2.8	78.6	3.7
2019-06-30	-6.5	-10.4	-4.7	79.2	2.1
mean	-0.70221	-2.62983	1.50442	81.2238	5.10787
st. dv.	3.67019	4.22928	3.35154	7.06823	2.31275
2019-07-01	-9.3	-13.9	-5.4	78.2	2.8
2019-07-02	-5.4	-12.3	-3.2	75.1	5
2019-07-03	-4	-7.5	-2.3	81.6	4
2019-07-04	-0.2	-3.2	1.4	78.2	6.4
2019-07-05	-1.2	-4.8	1.2	79.4	3
2019-07-06	-5.9	-7.9	-3.9	90.3	1.1
2019-07-07	-7.2	-10.6	-4.4	87.9	1.3
2019-07-08	-6.9	-10.2	-4.1	78.6	1.2
2019-07-09	-3.5	-7	-1.3	79.6	4.1
2019-07-10	-4.2	-6.3	-1.9	87.6	1.4
2019-07-11	-2.9	-9	1.9	74.7	3.4
2019-07-12	-3.4	-9.8	0.3	83.6	4.3
2019-07-13	-0.9	-5.5	1.1	63.1	6.5
2019-07-14	-3.9	-7.3	1.3	85.5	1.5
2019-07-15	0.4	-0.5	1.3	88.7	5.7
2019-07-16	0.6	-2.8	1.7	84.5	4.1
2019-07-17	-3.1	-5.1	-1	90.5	6
2019-07-18	-1.1	-2.8	0.9	83.3	2.9
2019-07-19	-6.8	-8.8	-2.5	89.5	4.1
2019-07-20	-8.4	-9.5	-7.4	91.5	3.1
2019-07-21	-6	-8.9	-3	86.1	3
2019-07-22	-2.7	-5.5	-1.5	77.8	3.1
2019-07-23	-5.4	-9.3	-3.2	83.7	2.7
2019-07-24	-9	-10.7	-7.3	65.1	2.9
2019-07-25	-4.5	-7.4	-0.7	80	6.9
2019-07-26	1.6	-0.9	4.1	82.6	7.4
2019-07-27	-1	-2.2	1.5	80.6	3.9
2019-07-28	-0.6	-2.1	0.6	80.2	5.4
2019-07-29	-9.4	-13.7	0.9	89	4.1
2019-07-30	-3.4	-10.4	0.2	87.7	4.4
2019-07-31	-11.8	-13.4	-9.5	81.2	4.5
2019-08-01	-10.9	-16	-4.5	83.5	3.1
2019-08-02	-1.6	-4.3	0	83.5	5.3
2019-08-03	-0.1	-1.6	1.2	84.4	6.7
2019-08-04	-0.5	-2.3	0.7	82.8	11.3
2019-08-05	-1.6	-6.6	0.1	85.7	6.5
2019-08-06	-9.2	-11.3	-0.9	89	6.1
2019-08-07	-11.3	-13.8	-7.4	86.1	6.5
2019-08-08	-6.8	-10.3	-5.5	74.3	4.1
2019-08-09	-10.5	-13.4	-7.5	84.7	12.4
2019-08-10	-11.3	-13.1	-9.5	77.9	13.1
2019-08-11	-10.3	-14	-6.3	77.1	3.5
2019-08-12	-8	-11.1	-5.9	81	1.4
2019-08-13	-3.4	-7.4	0.6	84	5.3
2019-08-14	-1.8	-2.7	-0.5	82.3	9.5
2019-08-15	-3.5	-8.9	0.1	89.9	4.4
2019-08-16	-10.3	-17.3	-4.6	81.4	3.9
2019-08-17	-9.1	-16.6	-5	74.1	4.5
2019-08-18	-2	-7.7	1.8	78	4.7
2019-08-19	-1.8	-6.1	2.9	75.9	5.2
2019-08-20	-1.3	-6.6	3.3	78.8	4.7
2019-08-21	-6.8	-9.1	-3.2	90.2	0.7
2019-08-22	-9.2	-12	-6.2	91	0.2
2019-08-23	-2.8	-10.2	1.5	86.2	1.7
2019-08-24	-0.4	-3.7	1.2	88.3	2
2019-08-25	1.1	-0.7	3.2	85.5	2.6
2019-08-26	0.5	-2	2.6	80.9	5.6
2019-08-27	0.5	-2.4	2.7	80.1	2.8
2019-08-28	-2.1	-4	0.6	88.2	4
2019-08-29	-3.8	-6.5	-2.3	81.9	4.1
2019-08-30	-5	-7	-3.9	83.3	1.3
2019-08-31	-4.7	-10	-1.4	82.3	4.9
2019-09-01	-10	-11.1	-8.1	78.6	7.1
2019-09-02	-7.7	-11.1	-4.8	81.8	4.8
2019-09-03	-7.3	-14.3	-3.5	74.7	4.2
2019-09-04	-5.6	-8.8	0	82.3	3
2019-09-05	1.3	-0.9	3.7	78	9.5
2019-09-06	0.3	-1.2	3.1	83.8	8
2019-09-07	0.9	-1	2.9	82.8	6.8
2019-09-08	-1.4	-4.1	1.3	85.7	8.8
2019-09-09	-2.2	-5.1	1.3	75.3	7.9
2019-09-10	1.2	-0.4	3.4	82.2	9.3
2019-09-11	-3.9	-14.3	3.6	73	12.2
2019-09-12	-10.6	-14.6	-2.8	68.2	9.3
2019-09-13	-3.4	-7.2	0.1	79.1	7.4
2019-09-14	-7.7	-10.1	-5.1	65.2	2.2
2019-09-15	-7	-9.5	-5.6	79.5	1.7
2019-09-16	-6.1	-9.5	-3.2	70.7	1.6
2019-09-17	-3.5	-7.9	-1.5	48.8	3.2
2019-09-18	-2.5	-5.6	-0.9	76.8	5.7
2019-09-19	-1.2	-1.7	-0.5	79.5	3.7
2019-09-20	-2.7	-6.1	-1.3	82.9	5.6
2019-09-21	-6.6	-8.2	-3.9	83.5	5.6
2019-09-22	-2.6	-6.3	1.6	80.6	7.3
2019-09-23	-3.6	-5.6	-1.5	73.2	7.5
2019-09-24	-4.6	-5.4	-3.8	79	5.3
2019-09-25	-0.2	-3.6	3.3	81.7	5
2019-09-26	0.4	-1.1	3.1	78.2	7.3
2019-09-27	-0.1	-3.9	2.9	78.8	7.5
2019-09-28	-0.4	-4.3	1.5	85.9	3.7
2019-09-29	-7.1	-8	-4.3	89.2	8.8
2019-09-30	-8.4	-9.7	-7.1	76.7	9
2019-10-01	-5.8	-8.8	-2.9	78.3	3.9
2019-10-02	-4	-6.1	-0.6	75.3	8.8
2019-10-03	-5.7	-6.8	-3.1	69.1	4.6
2019-10-04	-6.3	-9.1	-4.7	75.5	4.4
2019-10-05	-7.7	-8.9	-6.6	77.7	4.5
2019-10-06	-5.2	-6.9	-2.6	69.5	3.4
2019-10-07	-6.1	-10.6	-2.7	88.1	9
2019-10-08	-9.4	-15.3	-3.9	77.3	2.7
2019-10-09	-6.2	-8.4	-4	80.2	4.8
2019-10-10	-9.9	-10.7	-8.4	85.3	7.7
2019-10-11	-8.4	-9.9	-6.6	77.7	3.7
2019-10-12	-9.2	-10.3	-7.4	68.3	3.6
2019-10-13	-5.9	-8.4	-3.6	73.7	4.1
2019-10-14	0.1	-4.3	3.1	83.3	7.4
2019-10-15	0.3	-0.7	3.2	81.6	6.8
2019-10-16	2	0.1	8.6	80.5	8.3
2019-10-17	0.8	-1.4	3.5	84.8	6.5
2019-10-18	-0.1	-1.9	2.2	78.9	4.9
2019-10-19	0.3	-2.6	4.1	81.6	8
2019-10-20	1.3	0	2.7	76.6	8.7
2019-10-21	1.8	-0.3	2.7	80.6	10.2
2019-10-22	1.9	1	2.7	82.2	9.5
2019-10-23	1.5	-0.4	3	73.7	5
2019-10-24	1.9	-0.8	4.4	80	3.7
2019-10-25	2.9	0.6	4.3	77.6	8.2
2019-10-26	2.7	0.2	5.1	79.8	7.9
2019-10-27	1	-2.7	3.2	87.3	5.8
2019-10-28	-1	-3	0.1	86.3	7.6
2019-10-29	-0.3	-1.5	1.6	72.2	6.1
2019-10-30	3	0.9	5.9	75.2	10.4
2019-10-31	3.3	0.9	6.7	78.3	7.9
2019-11-01	1.8	-0.5	5.4	80.6	5.7
2019-11-02	-1.3	-2.2	-0.3	84.9	5.9
2019-11-03	-1.6	-2.8	-0.1	88.5	5.4
2019-11-04	-1.4	-2.7	-0.2	75.3	3.1
2019-11-05	-0.8	-1.6	0.2	77	2.5
2019-11-06	-1	-1.8	0.6	76.9	4.3
2019-11-07	-1.6	-3.3	0.4	72.7	2.6
2019-11-08	-2	-3.8	0.6	75.4	2.8
2019-11-09	-1.5	-2.7	-0.4	77.8	5.2
2019-11-10	0.4	-0.7	2.2	87.7	11.9
2019-11-11	1.1	0.1	2.2	87	10.4
2019-11-12	1.3	-0.1	3.4	86.5	7.2
2019-11-13	1.2	0	2.4	88.2	7
2019-11-14	-0.4	-1.4	1.7	77.9	8.1
2019-11-15	2.3	0.3	5.1	85.4	7.6
2019-11-16	4.1	1	6.7	79.1	4.8
2019-11-17	2.9	1	5.2	84.4	3.4
2019-11-18	-0.5	-2	2	85.5	5.3
2019-11-19	-0.8	-2.4	1.1	72	6.2
2019-11-20	-1.9	-3.4	0.4	66.4	3.5
2019-11-21	-2.4	-3.8	-0.6	57.9	5.6
2019-11-22	2.1	-1.2	5.2	83.2	3.4
2019-11-23	4.1	1.2	6.1	87.7	4.2
2019-11-24	5	0.6	11.6	75.8	5.2
2019-11-25	3.9	2.3	5.1	76.9	7.3
2019-11-26	1.9	-1	3.7	86.4	2.7
2019-11-27	0.8	-0.1	2.5	95.3	3.2
2019-11-28	-0.1	-0.4	0.4	95.8	4.4
2019-11-29	-0.2	-0.6	0.3	96.7	4.5
2019-11-30	0.3	-0.6	2.4	96.8	1.2
2019-12-01	0.1	-1.2	1.7	88.8	1.8
2019-12-02	1.4	-1.1	6.8	83.9	2.3
2019-12-03	0.7	-0.3	1.9	89.4	1.9
2019-12-04	-1.1	-1.7	-0.1	83.7	5.2
2019-12-05	-2	-2.8	-0.8	81.5	7.9
2019-12-06	0.2	-2.7	2.9	70.1	2.9
2019-12-07	0.3	-1.6	1.8	77	4.1
2019-12-08	0	-1	1.8	78	4.6
2019-12-09	-0.5	-1	0.5	81.5	6.7
2019-12-10	-1.6	-2.2	-0.6	75.7	7.9
2019-12-11	-2	-2.6	-1.1	72.2	4.1
2019-12-12	-1.4	-2.6	0.2	82.2	0.9
2019-12-13	-0.4	-1.3	0.7	81.1	1.5
2019-12-14	-0.1	-1.8	1.7	79.1	1.5
2019-12-15	-0.3	-1.6	0.8	76.4	4.5
2019-12-16	0	-1	1.7	75.3	3.4
2019-12-17	0	-2	1.9	76.1	2
2019-12-18	0.7	-0.1	1.6	73.5	2.6
2019-12-19	-0.3	-1.5	1	75.2	5.6
2019-12-20	0.6	-1.7	2.3	67.3	1.5
2019-12-21	1.5	0.3	3.2	85.8	4.6
2019-12-22	2.5	-0.4	5.7	91.4	2.5
2019-12-23	0.8	-0.8	4	91.6	4.7
2019-12-24	1.5	-1	4.5	86.9	4.8
2019-12-25	2.2	1	3.6	82.4	3.6
2019-12-26	2.3	1.1	3.5	91.9	2.9
2019-12-27	4.2	1.3	7.3	86.9	3.1
2019-12-28	3.5	2.1	5.5	88.9	4.9
2019-12-29	3.2	1	6.2	89.2	2.7
2019-12-30	2.5	0.1	5.6	89.9	3.7
2019-12-31	3.6	2.7	4.9	87.6	4.4
mean	-2.27391	-4.79185	0.236957	80.9353	5.04783
st. dv.	3.94822	4.65649	3.7874	6.93514	2.55213
2020-01-01	3.5	2.4	5.9	80.7	3.7
2020-01-02	3.9	2.2	5.6	86.8	4.7
2020-01-03	2.4	0.1	4.9	90.1	4.2
2020-01-04	1.8	0.2	4.2	84.4	2.8
2020-01-05	4.6	2.9	6.9	76.5	4.6
2020-01-06	4.9	2.7	7.2	84.5	5.2
2020-01-07	4.9	3.1	8.1	85.7	4.2
2020-01-08	6	3.2	8.3	89.1	2.9
2020-01-09	4.3	3.2	5.6	84.7	2.1
2020-01-10	2.7	1.9	3.7	92.9	1.6
2020-01-11	3.2	2.2	6	85.5	2.8
2020-01-12	4.3	2.8	6.3	81.9	3.3
2020-01-13	4.2	2.6	6.1	85.1	7.1
2020-01-14	5	2.7	7.1	84.4	3
2020-01-15	1.9	-0.2	3.2	92.3	2.8
2020-01-16	1.1	-1	3.2	83.2	3.1
2020-01-17	1.5	1	2.6	76.9	4
2020-01-18	0.6	-0.5	1.3	73.6	5.4
2020-01-19	0.4	-0.6	1.7	68.6	4.1
2020-01-20	1.6	-0.3	3.7	67.8	3.7
2020-01-21	2.9	1.4	5.1	78.1	4
2020-01-22	2.8	1.5	5.6	89.7	1.7
2020-01-23	4.1	2.8	5.6	83.9	3.3
2020-01-24	2.9	2.1	4.2	92.4	1.4
2020-01-25	2.9	1.4	4.8	87.1	2.2
2020-01-26	2.4	1.6	3.7	92.1	3
2020-01-27	2.9	1.3	5.5	89.8	3.2
2020-01-28	4.1	3.2	5.4	90.7	7.1
2020-01-29	3.6	2.3	4.6	84.7	5.3
2020-01-30	3.7	2.6	5.6	86.2	2.4
2020-01-31	2.5	1.2	3.7	88.2	1.4
2020-02-01	3.2	0.9	6	84.5	2.3
2020-02-02	4.8	3.1	6.8	87.2	5.8
2020-02-03	3.9	2.3	5.4	82.1	4.9
2020-02-04	1.7	1.1	2.4	82.2	2.6
2020-02-05	2.1	-0.1	4.3	77.5	3.2
2020-02-06	4.6	2.2	8.3	84.8	9.1
2020-02-07	4.3	2.4	6.7	78	4.1
2020-02-08	3.6	0.6	9.9	86.4	2.5
2020-02-09	8	3.7	13.1	68.6	8.3
2020-02-10	10.1	6	14.6	63.1	5.4
2020-02-11	5.3	3.5	7.3	77.9	6.9
2020-02-12	4.8	2.9	7.1	83.8	7.7
2020-02-13	3.8	1.8	6.3	78	8
2020-02-14	4.4	3.1	5.7	83.8	4.3
2020-02-15	4.8	2.7	6.2	91.2	2.3
2020-02-16	1.9	0.6	3	94.7	4
2020-02-17	0.6	-0.3	1.2	85.3	4.4
2020-02-18	1.6	0.6	3.5	77.8	3.4
2020-02-19	1.3	0.7	2.1	85.5	5.6
2020-02-20	2.5	1	4.3	78.6	2.6
2020-02-21	4.2	2.9	6.6	84.9	6
2020-02-22	3.1	2	4.8	79.3	5.5
2020-02-23	1.6	0.9	2.2	85.8	4.3
2020-02-24	0.3	-0.2	1.6	94	7.1
2020-02-25	0.6	-0.1	1.7	78.7	2.7
2020-02-26	0	-2	1.5	80.5	1.9
2020-02-27	-0.9	-1.8	0.1	76.3	8.8
2020-02-28	-0.2	-1.6	1.6	81.2	4.3
2020-02-29	2.6	0.7	4.4	81.6	4.6
2020-03-01	3.3	2.5	4.2	85.5	7.7
2020-03-02	3.2	2.2	4.3	81.4	6.9
2020-03-03	2.5	1.3	4.4	74.4	4.8
2020-03-04	4.4	1.9	6.9	77.9	4.1
2020-03-05	6.2	4.7	7.9	85.7	5.5
2020-03-06	4.5	3	5.7	86.8	4.9
2020-03-07	1.5	-0.1	3.2	87.4	2.3
2020-03-08	-0.7	-1.8	0.1	89.8	2
2020-03-09	1	-0.4	3	83.4	2.1
2020-03-10	2.2	1.1	3	76.2	2
2020-03-11	0.7	-0.3	1.8	78.6	1.8
2020-03-12	1.8	-0.6	4.1	71.5	4.5
2020-03-13	4.3	3.3	6.3	86.3	8.6
2020-03-14	4.2	3.3	5.9	82.6	6.6
2020-03-15	4.8	3.1	6.6	81.5	6.2
2020-03-16	4.6	3.3	5.3	77.6	4.1
2020-03-17	1.5	-0.2	3.5	86.5	2.4
2020-03-18	0.2	-3.1	3.9	84.4	7.5
2020-03-19	-1.8	-3.3	-0.2	80.1	4.6
2020-03-20	-2.4	-5.5	0	89.6	12.3
2020-03-21	-2.1	-5.1	1.2	68.6	6.1
2020-03-22	1.2	-0.5	2.8	81.7	5.3
2020-03-23	2.6	0.9	4.9	85.1	4
2020-03-24	-2.1	-4.7	0.9	85.3	6.8
2020-03-25	2.2	0.4	5.1	77.5	7.9
2020-03-26	0.6	-3.8	4.5	70.7	7.3
2020-03-27	-3.4	-8.3	-0.9	71.1	5.4
2020-03-28	-2.4	-8.4	4.2	69.2	5.7
2020-03-29	2.6	0.7	4.4	79	4
2020-03-30	2.7	1.4	3.9	84.8	4.7
2020-03-31	0	-4.1	4.7	84	5.6
2020-04-01	1.8	0.3	6	78.6	5.1
2020-04-02	4.5	0.9	6.3	82.5	7.6
2020-04-03	3.8	1.8	7.5	81	6.3
2020-04-04	2.3	0.9	4	82	6.1
2020-04-05	0.2	-1.3	2.2	85.6	4.6
2020-04-06	1.5	-1.4	5.6	80	5.8
2020-04-07	3.8	2.9	5.4	79	9.1
2020-04-08	4.9	1.3	8.9	85.2	7.4
2020-04-09	4.6	1.8	7.3	78.6	9.5
2020-04-10	4	0.9	6.7	81.2	11.2
2020-04-11	-0.7	-2.3	1	77.8	3.3
2020-04-12	-2.2	-3.4	-0.4	79.7	4.2
2020-04-13	-4.4	-5.4	-0.6	79.4	7.7
2020-04-14	-2	-3.4	-1	71	4
2020-04-15	-1.4	-2.1	-0.1	69.1	5.1
2020-04-16	2	-0.4	5.9	77.3	6.1
2020-04-17	4.4	3	6.3	81.8	6.2
2020-04-18	3.1	0.3	5.7	88.1	3.9
2020-04-19	0.1	-0.6	0.9	95.6	1.9
2020-04-20	0.5	-1.1	1.9	84.4	5.1
2020-04-21	-5.6	-8.6	0.8	90.8	7.1
2020-04-22	-6.8	-7.8	-4.5	77.3	3.1
2020-04-23	-5.4	-8	-2.5	81.3	5.8
2020-04-24	-7	-9	-3.4	75.2	5.6
2020-04-25	-1.2	-3.5	0.6	74.5	7.6
2020-04-26	0.3	-1.4	2.6	75.3	9.5
2020-04-27	-0.1	-1.6	2.2	76.2	7
2020-04-28	-0.7	-1.8	0.8	68	7.1
2020-04-29	0.2	-2	3.5	75.3	5
2020-04-30	3.5	1.1	5.6	83	9.9
2020-05-01	-0.8	-2.5	1.9	66	13.1
2020-05-02	0.6	-0.5	1.7	80.7	7.8
2020-05-03	0.1	-0.8	1.6	76.4	9.8
2020-05-04	-4.3	-6.1	-0.8	77	3.4
2020-05-05	-2.7	-3.7	-1.5	74.6	2
2020-05-06	-1.2	-3.1	0.2	82.6	2
2020-05-07	1.9	-2.1	5.3	70.4	2.5
2020-05-08	-2.4	-4.6	2	91.5	1.1
2020-05-09	1.5	0.1	3.3	90.7	1.6
2020-05-10	1.6	0.1	4.4	90.5	2.5
2020-05-11	1.5	0.9	2.4	84.4	6.1
2020-05-12	-2	-7.3	3.1	74.1	7.3
2020-05-13	-7.6	-8.7	-6.1	81.8	4.6
2020-05-14	-9.1	-10.6	-7.5	71.9	4.7
2020-05-15	-6.3	-7.6	-3.8	80.2	3.9
2020-05-16	-6.9	-7.4	-6	90.5	6.8
2020-05-17	-2.4	-6	-0.5	82.8	3
2020-05-18	-1.1	-2.6	-0.3	78	5
2020-05-19	-5.1	-7.1	-2.3	83.6	2
2020-05-20	-3.6	-7.1	-0.1	86.3	1.8
2020-05-21	-0.8	-2.6	0.8	83.5	3.1
2020-05-22	-0.1	-1.3	1.1	84.3	5.9
2020-05-23	-1.5	-3.9	2.2	71.2	8.6
2020-05-24	-2.2	-4.1	-1.1	76.2	4.7
2020-05-25	-1.4	-2.6	0.5	74.6	6.4
2020-05-26	0.9	-0.1	2	85.7	10
2020-05-27	1.8	0.4	3.1	86.2	10.2
2020-05-28	-0.1	-1.6	2.4	78.7	5.7
2020-05-29	0.6	-2.9	3.6	82.4	4
2020-05-30	0.5	-1.5	2.4	81.4	5
2020-05-31	-0.6	-4.5	3.1	87.9	3.4
2020-06-01	2.1	0.3	4.6	85.2	4.7
2020-06-02	-0.5	-2.7	1.3	83.4	6.4
2020-06-03	-2	-3.8	1.4	76.4	7.2
2020-06-04	1.2	-0.7	2.5	80.7	8.1
2020-06-05	2.5	1.5	3.5	82.3	12.5
2020-06-06	0.8	-0.3	2.1	82.6	5.9
2020-06-07	1.9	0.8	3.5	81.6	7.6
2020-06-08	0.4	-1.1	3.5	83	4.2
2020-06-09	-2.7	-4.3	-0.4	88.8	3.3
2020-06-10	-7.7	-10.2	-3.3	89.5	11.3
2020-06-11	-9	-9.6	-8.3	88	13.3
2020-06-12	-9	-9.5	-8.2	81.7	11.2
2020-06-13	-6.8	-9.8	-3.6	72.2	3.3
2020-06-14	-8	-9.8	-4.1	83.4	1.6
2020-06-15	-6.8	-10.2	-1.1	79.2	3.1
2020-06-16	-1.6	-2.7	0.1	71.9	5.5
2020-06-17	0.3	-2.6	2.4	64.8	2.6
2020-06-18	-1.9	-4	0.2	88	1.1
2020-06-19	-2.8	-4.9	-0.9	95.1	1
2020-06-20	0	-1.2	1	87.9	2.3
2020-06-21	-1.7	-4.1	0.5	93	0.9
2020-06-22	-3.4	-4.8	-2.4	95.6	0.7
2020-06-23	-4.4	-6.4	-3.5	91.5	0.9
2020-06-24	-5.8	-8	-3.8	91.4	0.8
2020-06-25	-3.3	-7.4	-0.6	83.4	5.3
2020-06-26	-2.8	-6.4	-1.7	70.7	9.2
2020-06-27	-6.8	-9.3	-3.3	64.6	3.4
2020-06-28	-5.7	-10.3	-1.8	62.2	4.5
2020-06-29	-5.4	-10.8	-1.7	78.2	1.7
2020-06-30	-5.3	-9.6	-1.7	77	3
mean	0.531319	-1.36648	2.73736	81.5896	4.99505
st. dv.	3.58825	3.85614	3.61446	6.83657	2.63706
2020-07-01	-6.5	-11	-3.5	77.4	2.9
2020-07-02	-9.1	-11	-7.6	86.8	1.5
2020-07-03	-4	-8.5	-2.2	75.7	4.3
2020-07-04	-3.9	-5.1	-3.1	83.1	3.5
2020-07-05	-6	-8.2	-3.3	80.3	1.5
2020-07-06	-3	-5.9	-1.6	82.5	3.3
2020-07-07	-3.4	-7.2	-0.4	71.1	4.3
2020-07-08	-1	-4.6	2.2	77.5	3.8
2020-07-09	1.1	-1	2.4	80.1	6.5
2020-07-10	-0.9	-2.2	1.3	91	6.2
2020-07-11	0	-1.6	1.7	92.3	6.2
2020-07-12	-2	-4.2	-0.8	84.2	3.5
2020-07-13	-3.5	-6.2	-1.4	83.9	3
2020-07-14	-3.6	-5.6	-2.6	77.5	3.6
2020-07-15	-3	-4.7	-1.7	83.2	6.5
2020-07-16	-3.6	-7.2	-1.8	79.9	3.9
2020-07-17	-3.1	-5.5	-1.3	71.6	9.1
2020-07-18	-4.4	-6.8	-2	64.7	5.7
2020-07-19	-1.8	-2.6	-0.4	82.6	6.2
2020-07-20	-1	-1.9	-0.1	83.2	9.2
2020-07-21	-0.3	-2.3	1.2	77.3	10.9
2020-07-22	0.5	-0.5	0.9	88.1	11.2
2020-07-23	-1	-3.5	0.1	89	5.9
2020-07-24	-7.5	-12.9	-3.4	71.8	9
2020-07-25	-7.2	-12.1	-5	72.5	5
2020-07-26	-11.6	-14.2	-8.1	75.7	6.3
2020-07-27	-6	-9.9	-1.6	80.2	9.2
2020-07-28	-8.8	-10.7	-5.3	78.8	7.2
2020-07-29	-6.5	-9	-2.7	74.6	6.6
2020-07-30	-6.6	-8.7	-3.8	70.4	2.8
2020-07-31	-1.8	-4.1	-0.4	84.7	5.4
2020-08-01	-0.6	-2.5	1	85.6	6
2020-08-02	1.6	-0.4	3.3	86.1	4.8
2020-08-03	0.6	-0.6	2.2	82.9	6.7
2020-08-04	2.5	0.4	4.4	82.8	11
2020-08-05	2.7	0	5.8	81.1	10.8
2020-08-06	0.1	-1.6	1.3	82.3	4.8
2020-08-07	-1.1	-2.2	0.2	84.1	4.7
2020-08-08	-2.8	-5.5	-0.5	84.9	4
2020-08-09	-0.9	-2.7	0.4	86	6.9
2020-08-10	-5.2	-11.2	1	90.8	9
2020-08-11	-11.8	-12.5	-11.2	88.3	11.5
2020-08-12	-11.7	-12.8	-10.9	87.3	10.4
2020-08-13	-12.9	-14.2	-11.9	86.5	6.6
2020-08-14	-12.5	-13.1	-11.6	87.9	3.7
2020-08-15	-13.5	-16.2	-11.8	86.8	5.4
2020-08-16	-15.2	-16	-14.3	85.8	7.3
2020-08-17	-15.6	-17	-14.1	85.6	3.7
2020-08-18	-13.5	-17.8	-4.7	87.2	2.6
2020-08-19	-4.2	-9.5	-0.5	85.8	6.3
2020-08-20	-8.3	-13	-2.2	83	3.9
2020-08-21	-4.2	-11.7	-1.3	88.5	4.2
2020-08-22	-12.4	-14.1	-5.3	85.9	7
2020-08-23	-13.7	-15.2	-12.5	84.7	12.4
2020-08-24	-10.6	-12.6	-5	83.3	4.8
2020-08-25	-5.9	-10.3	-2.8	83.6	7.1
2020-08-26	-5.1	-9.6	-0.1	76.4	5.1
2020-08-27	-4.3	-13.4	-0.3	81	6.3
2020-08-28	-16	-17.1	-13.4	79.1	8.5
2020-08-29	-16.7	-17.5	-15.6	71.8	6.2
2020-08-30	-17.7	-20.5	-15.4	67	2.6
2020-08-31	-11.2	-17.8	-7.8	73.1	5.3
2020-09-01	-9.2	-12.2	-7	76.9	3.9
2020-09-02	-12.1	-19	-7.7	79.9	4.2
2020-09-03	-19.7	-21.3	-18.5	75.3	2.5
2020-09-04	-11.6	-18.4	-6.8	80.6	3.5
2020-09-05	-4	-6.5	-0.7	81.9	7.3
2020-09-06	-0.5	-2.8	0.8	84.7	3.9
2020-09-07	-2.3	-4.7	-1.2	87.9	4.5
2020-09-08	-6.4	-11.8	0.1	89.2	2.2
2020-09-09	-0.6	-2	1.2	87.6	4.2
2020-09-10	1.3	-1.4	3.6	82.4	7.4
2020-09-11	0.1	-2.7	2.7	82.7	11.3
2020-09-12	-2.6	-3.9	-1.2	76.4	2.5
2020-09-13	-1.4	-4	1.3	78.1	5.8
2020-09-14	0.9	-1	2	87.2	12.5
2020-09-15	-5.5	-7.6	0.9	70.5	12.5
2020-09-16	-1	-4.7	0.3	80.9	7.9
2020-09-17	-0.7	-3.3	0.6	90.4	6.1
2020-09-18	-4.6	-6.1	-2.7	72	3.7
2020-09-19	-6	-7	-4.6	76.6	3.2
2020-09-20	-5.4	-8.4	-3.4	80.9	1.5
2020-09-21	-1.4	-5.4	1	79.8	3.9
2020-09-22	-1.6	-3.8	2.7	87.3	1.8
2020-09-23	0.7	-1	2.9	79.2	4.4
2020-09-24	0.3	-6.7	1.9	88.5	8.5
2020-09-25	-2.2	-10.4	0.2	81.7	8.3
2020-09-26	-6.1	-10.6	1.5	84.9	8
2020-09-27	-5.7	-9.8	-2.7	80.9	3.7
2020-09-28	-8.6	-11.7	-2.7	83.4	6.3
2020-09-29	-6.1	-10.2	-2	85.2	6.6
2020-09-30	-11.2	-12.7	-9.9	78	8.9
2020-10-01	-9.7	-14.8	-5.8	72.9	3.7
2020-10-02	-5.2	-7.3	-0.9	77.5	4.3
2020-10-03	0.7	-1.3	2	82.7	7.6
2020-10-04	-0.5	-2.1	2.3	87.1	4.5
2020-10-05	1.9	0	3.1	84	6.2
2020-10-06	-0.9	-7.1	0.9	91.5	5.1
2020-10-07	-6.7	-8.7	-4.8	88.3	3.2
2020-10-08	-3.3	-5.3	-0.8	83	1.6
2020-10-09	-1.5	-6.5	1.7	84.4	7.2
2020-10-10	0.4	-1.5	2.3	83.5	6.6
2020-10-11	-3.7	-8.6	1.8	85.8	6.7
2020-10-12	-0.2	-1.4	0.7	84	4
2020-10-13	-5.3	-10	-1.5	87.6	6.3
2020-10-14	-7	-10.6	0	77.9	4.8
2020-10-15	-1.2	-5.7	1.5	84.1	3.1
2020-10-16	-4.5	-9.5	0.1	86.4	4.3
2020-10-17	-4.2	-6	-2.1	71	3.7
2020-10-18	-2.4	-5.6	0.3	86.3	4.3
2020-10-19	-8.2	-10.1	-5.8	77.6	9.2
2020-10-20	-5.7	-11.6	-1.6	72.6	4.3
2020-10-21	-1.6	-3.7	1.9	82.3	7
2020-10-22	1	-0.7	2.2	86	6.3
2020-10-23	-1.5	-3	0.3	77	9.7
2020-10-24	-0.9	-2.8	0.8	80.6	8
2020-10-25	1.1	-0.1	3	78.1	8
2020-10-26	1.8	-0.3	4.3	81.9	4.1
2020-10-27	-0.6	-1.7	1.2	92.1	1.7
2020-10-28	0.6	-1.5	3.3	81.2	6.5
2020-10-29	-1.9	-3.2	-0.8	72.2	7.6
2020-10-30	-1.9	-3.3	-0.3	75.1	5.3
2020-10-31	0.2	-2	2.7	75	3.6
2020-11-01	0.8	-1.9	5	81.9	3.3
2020-11-02	3.8	2.1	6.4	82	8.6
2020-11-03	1.3	-0.3	3.2	76.8	10
2020-11-04	1.4	-0.2	4.3	83.3	6.7
2020-11-05	2.3	-0.2	5.2	83.4	7.3
2020-11-06	1.4	-0.9	4	76.5	6
2020-11-07	3	1.3	4.3	80.5	10.4
2020-11-08	1	0	2.7	83.8	6.3
2020-11-09	-0.7	-1.5	0.2	72.3	7.9
2020-11-10	0.6	-1.3	3.8	79.8	5.9
2020-11-11	3.6	1.8	6.9	83.4	8.4
2020-11-12	4.2	2.7	5.9	84.3	6.7
2020-11-13	2.4	0.6	3.9	83.1	9.6
2020-11-14	1.3	0.3	2.9	85.4	7.6
2020-11-15	-0.9	-2.8	0.8	85.7	5
2020-11-16	-1.2	-2.6	0.6	82.2	3.8
2020-11-17	-0.8	-2.2	0.9	79.4	4.1
2020-11-18	0.8	-1.1	4	77.8	6.6
2020-11-19	-0.2	-1.9	1.2	73.4	8
2020-11-20	-0.4	-2.9	1.1	72.2	5.1
2020-11-21	-0.1	-1.5	1.7	73.1	5.6
2020-11-22	2.6	-0.8	5.5	82.8	4
2020-11-23	2.6	0.2	5	80.9	6.3
2020-11-24	0.9	-1.2	3.9	86.2	4.8
2020-11-25	1	-0.5	4	78	4
2020-11-26	0.4	-0.9	2.5	75.9	3
2020-11-27	1	-0.1	2.7	87.5	3.8
2020-11-28	-0.3	-2	1.4	91.1	5.5
2020-11-29	0.4	-0.8	2.3	70.8	4.1
2020-11-30	1.6	0.2	3.3	84.5	7.1
2020-12-01	1.2	0.4	2.6	78.6	5.3
2020-12-02	-0.7	-3.1	2.1	78.8	4.4
2020-12-03	-0.1	-1.7	2.1	71.8	4.1
2020-12-04	1.1	-0.6	2.7	84.6	5.5
2020-12-05	2.4	0.6	5.4	87.2	5.4
2020-12-06	2	0.1	5.5	79.6	9
2020-12-07	0.8	0.2	1.7	77	7.8
2020-12-08	1.4	0	3.7	82.6	7.8
2020-12-09	1.9	0.4	3.2	77	6.2
2020-12-10	1.3	-0.6	4.8	72	6.4
2020-12-11	3.5	1.6	6.2	87	8.7
2020-12-12	2.2	1.2	3.5	83.8	5.9
2020-12-13	1.4	-0.3	3.2	74.2	4.8
2020-12-14	0.7	-1.2	1.7	80.7	3.1
2020-12-15	-0.3	-1.3	2	89.9	4.4
2020-12-16	0.6	-0.2	1.8	77.7	2.1
2020-12-17	0.1	-0.9	1.9	65.6	2.5
2020-12-18	0.8	-0.4	2.2	72.3	3
2020-12-19	0.4	-0.5	1.6	75.5	3.4
2020-12-20	2.4	0.2	4.3	87.4	4.7
2020-12-21	2.3	0.8	4.9	85.4	9.4
2020-12-22	3.1	1.2	5	83.2	6.7
2020-12-23	3.3	2.3	4.9	82.7	4.9
2020-12-24	2.8	1.9	3.7	82.3	8.8
2020-12-25	2.8	1.6	4.7	80.8	5.6
2020-12-26	2.9	0.6	5.4	87.5	5.6
2020-12-27	3.7	2.7	5.7	79.2	8.8
2020-12-28	3.5	2.3	5.4	81.1	4
2020-12-29	3	2.3	4.1	83.6	4.1
2020-12-30	3.6	1.4	6	79.1	4
2020-12-31	2.9	1.7	4.4	84.9	3.3
mean	-2.57011	-4.99946	-0.14837	81.2429	5.80707
st. dv.	4.9926	5.6048	4.78962	5.54726	2.41328
March 2019-March 2020
2019-03-01	0.1	-1.5	2.1	67.3	3
2019-03-02	1	0.3	2.2	76.5	4.9
2019-03-03	2.5	-0.9	6.2	82.9	3.6
2019-03-04	4	2.6	5.6	85.9	5.3
2019-03-05	3	1.3	4.7	88.9	4.3
2019-03-06	-2	-3.9	1.4	91.6	6.8
2019-03-07	-3.5	-5.2	1	83	5.9
2019-03-08	0.9	0	2.1	76.1	3.5
2019-03-09	1	-0.1	2.4	92.3	1.2
2019-03-10	2.7	1.7	4.7	83.2	3.3
2019-03-11	-2.1	-5.3	2.9	89.2	5.6
2019-03-12	-3	-5.7	0.4	76	4.7
2019-03-13	1.1	-0.6	3.6	79.7	6.9
2019-03-14	4.2	2.4	6.4	83.2	6.3
2019-03-15	4.2	2.3	6.4	83.8	8.1
2019-03-16	3.4	2.3	5.2	82.4	7.5
2019-03-17	2.5	0.8	4.7	78.6	6.9
2019-03-18	1.1	-0.5	2.8	74.2	2.8
2019-03-19	0.8	-2.6	5.2	81.5	2.9
2019-03-20	1.4	-3.1	3.7	86.7	4.1
2019-03-21	0.5	-2.9	4	85	3.2
2019-03-22	-0.3	-4.1	1.9	81.8	5.1
2019-03-23	0.1	-1.9	2.2	83.5	1.8
2019-03-24	1.4	-1.1	4.3	80.9	6.5
2019-03-25	3	2.1	4.4	86.2	3.9
2019-03-26	1.6	1	2.4	83.1	4
2019-03-27	3.2	1.6	5.1	81.6	5.3
2019-03-28	2.9	1.9	4.1	81.1	7.4
2019-03-29	0	-5.8	4.2	84.8	5.2
2019-03-30	-0.7	-5.5	2.5	79.3	4.2
2019-03-31	1.3	-2.9	2.9	85.5	5
2019-04-01	-0.5	-3	1	78.5	4.3
2019-04-02	0.3	-0.5	1.1	76.8	4.4
2019-04-03	1.1	-2.4	3.2	90.5	6.2
2019-04-04	-3.8	-4.6	-2.2	94.2	7.8
2019-04-05	-2.5	-3.7	-0.8	96.4	5
2019-04-06	-2.5	-4.2	-1	96.7	13.5
2019-04-07	-2.9	-4.1	-0.6	85.4	8.2
2019-04-08	-0.5	-1.2	0.2	73.2	3
2019-04-09	1.6	-1.2	3.1	77.4	4.5
2019-04-10	3.2	1.7	4.7	83.5	6.4
2019-04-11	3.9	2.6	5.6	79.9	12
2019-04-12	3.3	1.6	5.5	80.6	9.7
2019-04-13	2.9	1.7	3.8	85.6	10.9
2019-04-14	1.2	-0.5	2.3	77.8	8.4
2019-04-15	0.8	-0.5	2.9	72.3	5
2019-04-16	-0.2	-1.8	0.9	73	2.3
2019-04-17	-4.3	-6.2	-0.6	89.6	7.6
2019-04-18	-5.3	-6.6	-2.9	75.1
2019-04-19	-3.6	-5.2	-2.1	81.1
2019-04-20	-7.6	-9.8	-3	78.3
2019-04-21	-5.4	-8.2	-3.2	63.8	2.5
2019-04-22	-1.9	-6.5	3.2	72.8	2.3
2019-04-23	1.7	-0.4	3.1	84.9	5.9
2019-04-24	3.4	1.7	6	82.5	7.6
2019-04-25	2.1	1.4	2.6	80.7	8.5
2019-04-26	2.1	0.4	4.1	86.6	6.6
2019-04-27	2.1	0.9	3.5	76.1	6.6
2019-04-28	3.1	1.3	4.2	82.6	7
2019-04-29	1.9	0.5	3.7	84	4.6
2019-04-30	-2	-4.9	1.8	76.8	5
2019-05-01	-1.6	-5.2	0.4	79.6	5.3
2019-05-02	-5.7	-6.3	-5.1	77.6	6.9
2019-05-03	-6	-7.7	-3.9	78.1	1.5
2019-05-04	-0.2	-5.4	2.9	81.8	4.6
2019-05-05	1.1	-0.7	3.3	81.7	3.3
2019-05-06	2.2	0.7	5.6	82.2	4.3
2019-05-07	3.6	1.4	6.3	81.5	11
2019-05-08	2.3	0.9	4.8	82.6	8.3
2019-05-09	2.2	0.7	4.1	78.9	5.6
2019-05-10	1.7	0.4	2.7	80.4	8.9
2019-05-11	1.2	-0.1	2.9	78.3	10.8
2019-05-12	2.1	-0.5	3.9	70.6	7.1
2019-05-13	0.3	-0.8	1.8	83.6	5.5
2019-05-14	0.1	-2.3	3.5	80.5	8
2019-05-15	-1.7	-2.6	0.7	76.9	5
2019-05-16	1.3	-3	6.5	86.7	3.9
2019-05-17	0.3	-3.1	3.6	86.8	3.5
2019-05-18	-6	-6.8	-3.3	93.5	7.6
2019-05-19	-4	-5.9	-1.4	84.5	4
2019-05-20	-7.1	-10	-2.3	91.6	7.4
2019-05-21	-9.7	-12.5	-6.5	89.1	2.9
2019-05-22	-10.5	-15.2	-5.3	83.8	5
2019-05-23	-9.2	-14.6	-3	76.5	5.7
2019-05-24	-3.2	-5.2	-2.6	72	2.9
2019-05-25	-8.4	-12.8	-2.8	78.9	7.7
2019-05-26	-12.2	-14.1	-10.4	76.7	6.9
2019-05-27	-6.4	-11.1	-3.4	66.5	7.1
2019-05-28	-5.5	-7.6	-3.5	68.2	4.2
2019-05-29	-8	-13.5	-4.4	67.1	4.6
2019-05-30	-8.4	-12.3	-6.7	67.1	4.1
2019-05-31	-6.9	-11.2	-3.4	69.1	5.4
2019-06-01	-2.2	-3.5	-0.2	76.6	7
2019-06-02	-0.9	-1.7	-0.2	81.8	7.9
2019-06-03	0.8	-2.1	3.3	78.2	6.8
2019-06-04	1.2	-0.9	3.3	84.9	2.8
2019-06-05	0.7	-1.1	2.8	90.1	2.5
2019-06-06	-1.9	-3.6	-0.2	95.9	3.9
2019-06-07	-3.9	-4.3	-3.3	95.7	4.4
2019-06-08	-2.7	-4.4	-1	95.9	2
2019-06-09	-3.9	-6.5	-1	89	1.8
2019-06-10	-7.1	-10.7	-2.7	89.9	6.8
2019-06-11	-8.3	-12.8	-2.5	81.5	4.5
2019-06-12	-1.9	-4.1	3.2	75.5	6.8
2019-06-13	-1	-2.5	0.2	85.5	9
2019-06-14	0.4	-0.6	2.2	86.2	7.2
2019-06-15	-0.3	-1.6	2.1	85.2	8.8
2019-06-16	0.5	-0.7	1.9	82.8	9.4
2019-06-17	-0.5	-1.3	0.7	76.5	7.5
2019-06-18	-1.3	-2	-0.1	83.8	3.3
2019-06-19	-4.2	-5.6	-1.7	91.5	5.8
2019-06-20	-8.5	-10.4	-4.9	87.5	8.4
2019-06-21	-7.8	-9.9	-4.4	86.7	7.9
2019-06-22	-7.3	-11.2	-4.3	80.1	2.1
2019-06-23	-3.9	-6.7	-1.3	83.1	5.2
2019-06-24	-2.1	-3.3	-0.4	92.3	2
2019-06-25	-8.4	-10.7	-0.2	90.2	10.5
2019-06-26	-11.2	-12.3	-9.7	84.1	8.5
2019-06-27	-11.4	-13.6	-10	77.5	2.7
2019-06-28	-9.8	-13.5	-5.5	76.2	2
2019-06-29	-4.4	-5.9	-2.8	78.6	3.7
2019-06-30	-6.5	-10.4	-4.7	79.2	2.1
2019-07-01	-9.3	-13.9	-5.4	78.2	2.8
2019-07-02	-5.4	-12.3	-3.2	75.1	5
2019-07-03	-4	-7.5	-2.3	81.6	4
2019-07-04	-0.2	-3.2	1.4	78.2	6.4
2019-07-05	-1.2	-4.8	1.2	79.4	3
2019-07-06	-5.9	-7.9	-3.9	90.3	1.1
2019-07-07	-7.2	-10.6	-4.4	87.9	1.3
2019-07-08	-6.9	-10.2	-4.1	78.6	1.2
2019-07-09	-3.5	-7	-1.3	79.6	4.1
2019-07-10	-4.2	-6.3	-1.9	87.6	1.4
2019-07-11	-2.9	-9	1.9	74.7	3.4
2019-07-12	-3.4	-9.8	0.3	83.6	4.3
2019-07-13	-0.9	-5.5	1.1	63.1	6.5
2019-07-14	-3.9	-7.3	1.3	85.5	1.5
2019-07-15	0.4	-0.5	1.3	88.7	5.7
2019-07-16	0.6	-2.8	1.7	84.5	4.1
2019-07-17	-3.1	-5.1	-1	90.5	6
2019-07-18	-1.1	-2.8	0.9	83.3	2.9
2019-07-19	-6.8	-8.8	-2.5	89.5	4.1
2019-07-20	-8.4	-9.5	-7.4	91.5	3.1
2019-07-21	-6	-8.9	-3	86.1	3
2019-07-22	-2.7	-5.5	-1.5	77.8	3.1
2019-07-23	-5.4	-9.3	-3.2	83.7	2.7
2019-07-24	-9	-10.7	-7.3	65.1	2.9
2019-07-25	-4.5	-7.4	-0.7	80	6.9
2019-07-26	1.6	-0.9	4.1	82.6	7.4
2019-07-27	-1	-2.2	1.5	80.6	3.9
2019-07-28	-0.6	-2.1	0.6	80.2	5.4
2019-07-29	-9.4	-13.7	0.9	89	4.1
2019-07-30	-3.4	-10.4	0.2	87.7	4.4
2019-07-31	-11.8	-13.4	-9.5	81.2	4.5
2019-08-01	-10.9	-16	-4.5	83.5	3.1
2019-08-02	-1.6	-4.3	0	83.5	5.3
2019-08-03	-0.1	-1.6	1.2	84.4	6.7
2019-08-04	-0.5	-2.3	0.7	82.8	11.3
2019-08-05	-1.6	-6.6	0.1	85.7	6.5
2019-08-06	-9.2	-11.3	-0.9	89	6.1
2019-08-07	-11.3	-13.8	-7.4	86.1	6.5
2019-08-08	-6.8	-10.3	-5.5	74.3	4.1
2019-08-09	-10.5	-13.4	-7.5	84.7	12.4
2019-08-10	-11.3	-13.1	-9.5	77.9	13.1
2019-08-11	-10.3	-14	-6.3	77.1	3.5
2019-08-12	-8	-11.1	-5.9	81	1.4
2019-08-13	-3.4	-7.4	0.6	84	5.3
2019-08-14	-1.8	-2.7	-0.5	82.3	9.5
2019-08-15	-3.5	-8.9	0.1	89.9	4.4
2019-08-16	-10.3	-17.3	-4.6	81.4	3.9
2019-08-17	-9.1	-16.6	-5	74.1	4.5
2019-08-18	-2	-7.7	1.8	78	4.7
2019-08-19	-1.8	-6.1	2.9	75.9	5.2
2019-08-20	-1.3	-6.6	3.3	78.8	4.7
2019-08-21	-6.8	-9.1	-3.2	90.2	0.7
2019-08-22	-9.2	-12	-6.2	91	0.2
2019-08-23	-2.8	-10.2	1.5	86.2	1.7
2019-08-24	-0.4	-3.7	1.2	88.3	2
2019-08-25	1.1	-0.7	3.2	85.5	2.6
2019-08-26	0.5	-2	2.6	80.9	5.6
2019-08-27	0.5	-2.4	2.7	80.1	2.8
2019-08-28	-2.1	-4	0.6	88.2	4
2019-08-29	-3.8	-6.5	-2.3	81.9	4.1
2019-08-30	-5	-7	-3.9	83.3	1.3
2019-08-31	-4.7	-10	-1.4	82.3	4.9
2019-09-01	-10	-11.1	-8.1	78.6	7.1
2019-09-02	-7.7	-11.1	-4.8	81.8	4.8
2019-09-03	-7.3	-14.3	-3.5	74.7	4.2
2019-09-04	-5.6	-8.8	0	82.3	3
2019-09-05	1.3	-0.9	3.7	78	9.5
2019-09-06	0.3	-1.2	3.1	83.8	8
2019-09-07	0.9	-1	2.9	82.8	6.8
2019-09-08	-1.4	-4.1	1.3	85.7	8.8
2019-09-09	-2.2	-5.1	1.3	75.3	7.9
2019-09-10	1.2	-0.4	3.4	82.2	9.3
2019-09-11	-3.9	-14.3	3.6	73	12.2
2019-09-12	-10.6	-14.6	-2.8	68.2	9.3
2019-09-13	-3.4	-7.2	0.1	79.1	7.4
2019-09-14	-7.7	-10.1	-5.1	65.2	2.2
2019-09-15	-7	-9.5	-5.6	79.5	1.7
2019-09-16	-6.1	-9.5	-3.2	70.7	1.6
2019-09-17	-3.5	-7.9	-1.5	48.8	3.2
2019-09-18	-2.5	-5.6	-0.9	76.8	5.7
2019-09-19	-1.2	-1.7	-0.5	79.5	3.7
2019-09-20	-2.7	-6.1	-1.3	82.9	5.6
2019-09-21	-6.6	-8.2	-3.9	83.5	5.6
2019-09-22	-2.6	-6.3	1.6	80.6	7.3
2019-09-23	-3.6	-5.6	-1.5	73.2	7.5
2019-09-24	-4.6	-5.4	-3.8	79	5.3
2019-09-25	-0.2	-3.6	3.3	81.7	5
2019-09-26	0.4	-1.1	3.1	78.2	7.3
2019-09-27	-0.1	-3.9	2.9	78.8	7.5
2019-09-28	-0.4	-4.3	1.5	85.9	3.7
2019-09-29	-7.1	-8	-4.3	89.2	8.8
2019-09-30	-8.4	-9.7	-7.1	76.7	9
2019-10-01	-5.8	-8.8	-2.9	78.3	3.9
2019-10-02	-4	-6.1	-0.6	75.3	8.8
2019-10-03	-5.7	-6.8	-3.1	69.1	4.6
2019-10-04	-6.3	-9.1	-4.7	75.5	4.4
2019-10-05	-7.7	-8.9	-6.6	77.7	4.5
2019-10-06	-5.2	-6.9	-2.6	69.5	3.4
2019-10-07	-6.1	-10.6	-2.7	88.1	9
2019-10-08	-9.4	-15.3	-3.9	77.3	2.7
2019-10-09	-6.2	-8.4	-4	80.2	4.8
2019-10-10	-9.9	-10.7	-8.4	85.3	7.7
2019-10-11	-8.4	-9.9	-6.6	77.7	3.7
2019-10-12	-9.2	-10.3	-7.4	68.3	3.6
2019-10-13	-5.9	-8.4	-3.6	73.7	4.1
2019-10-14	0.1	-4.3	3.1	83.3	7.4
2019-10-15	0.3	-0.7	3.2	81.6	6.8
2019-10-16	2	0.1	8.6	80.5	8.3
2019-10-17	0.8	-1.4	3.5	84.8	6.5
2019-10-18	-0.1	-1.9	2.2	78.9	4.9
2019-10-19	0.3	-2.6	4.1	81.6	8
2019-10-20	1.3	0	2.7	76.6	8.7
2019-10-21	1.8	-0.3	2.7	80.6	10.2
2019-10-22	1.9	1	2.7	82.2	9.5
2019-10-23	1.5	-0.4	3	73.7	5
2019-10-24	1.9	-0.8	4.4	80	3.7
2019-10-25	2.9	0.6	4.3	77.6	8.2
2019-10-26	2.7	0.2	5.1	79.8	7.9
2019-10-27	1	-2.7	3.2	87.3	5.8
2019-10-28	-1	-3	0.1	86.3	7.6
2019-10-29	-0.3	-1.5	1.6	72.2	6.1
2019-10-30	3	0.9	5.9	75.2	10.4
2019-10-31	3.3	0.9	6.7	78.3	7.9
2019-11-01	1.8	-0.5	5.4	80.6	5.7
2019-11-02	-1.3	-2.2	-0.3	84.9	5.9
2019-11-03	-1.6	-2.8	-0.1	88.5	5.4
2019-11-04	-1.4	-2.7	-0.2	75.3	3.1
2019-11-05	-0.8	-1.6	0.2	77	2.5
2019-11-06	-1	-1.8	0.6	76.9	4.3
2019-11-07	-1.6	-3.3	0.4	72.7	2.6
2019-11-08	-2	-3.8	0.6	75.4	2.8
2019-11-09	-1.5	-2.7	-0.4	77.8	5.2
2019-11-10	0.4	-0.7	2.2	87.7	11.9
2019-11-11	1.1	0.1	2.2	87	10.4
2019-11-12	1.3	-0.1	3.4	86.5	7.2
2019-11-13	1.2	0	2.4	88.2	7
2019-11-14	-0.4	-1.4	1.7	77.9	8.1
2019-11-15	2.3	0.3	5.1	85.4	7.6
2019-11-16	4.1	1	6.7	79.1	4.8
2019-11-17	2.9	1	5.2	84.4	3.4
2019-11-18	-0.5	-2	2	85.5	5.3
2019-11-19	-0.8	-2.4	1.1	72	6.2
2019-11-20	-1.9	-3.4	0.4	66.4	3.5
2019-11-21	-2.4	-3.8	-0.6	57.9	5.6
2019-11-22	2.1	-1.2	5.2	83.2	3.4
2019-11-23	4.1	1.2	6.1	87.7	4.2
2019-11-24	5	0.6	11.6	75.8	5.2
2019-11-25	3.9	2.3	5.1	76.9	7.3
2019-11-26	1.9	-1	3.7	86.4	2.7
2019-11-27	0.8	-0.1	2.5	95.3	3.2
2019-11-28	-0.1	-0.4	0.4	95.8	4.4
2019-11-29	-0.2	-0.6	0.3	96.7	4.5
2019-11-30	0.3	-0.6	2.4	96.8	1.2
2019-12-01	0.1	-1.2	1.7	88.8	1.8
2019-12-02	1.4	-1.1	6.8	83.9	2.3
2019-12-03	0.7	-0.3	1.9	89.4	1.9
2019-12-04	-1.1	-1.7	-0.1	83.7	5.2
2019-12-05	-2	-2.8	-0.8	81.5	7.9
2019-12-06	0.2	-2.7	2.9	70.1	2.9
2019-12-07	0.3	-1.6	1.8	77	4.1
2019-12-08	0	-1	1.8	78	4.6
2019-12-09	-0.5	-1	0.5	81.5	6.7
2019-12-10	-1.6	-2.2	-0.6	75.7	7.9
2019-12-11	-2	-2.6	-1.1	72.2	4.1
2019-12-12	-1.4	-2.6	0.2	82.2	0.9
2019-12-13	-0.4	-1.3	0.7	81.1	1.5
2019-12-14	-0.1	-1.8	1.7	79.1	1.5
2019-12-15	-0.3	-1.6	0.8	76.4	4.5
2019-12-16	0	-1	1.7	75.3	3.4
2019-12-17	0	-2	1.9	76.1	2
2019-12-18	0.7	-0.1	1.6	73.5	2.6
2019-12-19	-0.3	-1.5	1	75.2	5.6
2019-12-20	0.6	-1.7	2.3	67.3	1.5
2019-12-21	1.5	0.3	3.2	85.8	4.6
2019-12-22	2.5	-0.4	5.7	91.4	2.5
2019-12-23	0.8	-0.8	4	91.6	4.7
2019-12-24	1.5	-1	4.5	86.9	4.8
2019-12-25	2.2	1	3.6	82.4	3.6
2019-12-26	2.3	1.1	3.5	91.9	2.9
2019-12-27	4.2	1.3	7.3	86.9	3.1
2019-12-28	3.5	2.1	5.5	88.9	4.9
2019-12-29	3.2	1	6.2	89.2	2.7
2019-12-30	2.5	0.1	5.6	89.9	3.7
2019-12-31	3.6	2.7	4.9	87.6	4.4
2020-01-01	3.5	2.4	5.9	80.7	3.7
2020-01-02	3.9	2.2	5.6	86.8	4.7
2020-01-03	2.4	0.1	4.9	90.1	4.2
2020-01-04	1.8	0.2	4.2	84.4	2.8
2020-01-05	4.6	2.9	6.9	76.5	4.6
2020-01-06	4.9	2.7	7.2	84.5	5.2
2020-01-07	4.9	3.1	8.1	85.7	4.2
2020-01-08	6	3.2	8.3	89.1	2.9
2020-01-09	4.3	3.2	5.6	84.7	2.1
2020-01-10	2.7	1.9	3.7	92.9	1.6
2020-01-11	3.2	2.2	6	85.5	2.8
2020-01-12	4.3	2.8	6.3	81.9	3.3
2020-01-13	4.2	2.6	6.1	85.1	7.1
2020-01-14	5	2.7	7.1	84.4	3
2020-01-15	1.9	-0.2	3.2	92.3	2.8
2020-01-16	1.1	-1	3.2	83.2	3.1
2020-01-17	1.5	1	2.6	76.9	4
2020-01-18	0.6	-0.5	1.3	73.6	5.4
2020-01-19	0.4	-0.6	1.7	68.6	4.1
2020-01-20	1.6	-0.3	3.7	67.8	3.7
2020-01-21	2.9	1.4	5.1	78.1	4
2020-01-22	2.8	1.5	5.6	89.7	1.7
2020-01-23	4.1	2.8	5.6	83.9	3.3
2020-01-24	2.9	2.1	4.2	92.4	1.4
2020-01-25	2.9	1.4	4.8	87.1	2.2
2020-01-26	2.4	1.6	3.7	92.1	3
2020-01-27	2.9	1.3	5.5	89.8	3.2
2020-01-28	4.1	3.2	5.4	90.7	7.1
2020-01-29	3.6	2.3	4.6	84.7	5.3
2020-01-30	3.7	2.6	5.6	86.2	2.4
2020-01-31	2.5	1.2	3.7	88.2	1.4
2020-02-01	3.2	0.9	6	84.5	2.3
2020-02-02	4.8	3.1	6.8	87.2	5.8
2020-02-03	3.9	2.3	5.4	82.1	4.9
2020-02-04	1.7	1.1	2.4	82.2	2.6
2020-02-05	2.1	-0.1	4.3	77.5	3.2
2020-02-06	4.6	2.2	8.3	84.8	9.1
2020-02-07	4.3	2.4	6.7	78	4.1
2020-02-08	3.6	0.6	9.9	86.4	2.5
2020-02-09	8	3.7	13.1	68.6	8.3
2020-02-10	10.1	6	14.6	63.1	5.4
2020-02-11	5.3	3.5	7.3	77.9	6.9
2020-02-12	4.8	2.9	7.1	83.8	7.7
2020-02-13	3.8	1.8	6.3	78	8
2020-02-14	4.4	3.1	5.7	83.8	4.3
2020-02-15	4.8	2.7	6.2	91.2	2.3
2020-02-16	1.9	0.6	3	94.7	4
2020-02-17	0.6	-0.3	1.2	85.3	4.4
2020-02-18	1.6	0.6	3.5	77.8	3.4
2020-02-19	1.3	0.7	2.1	85.5	5.6
2020-02-20	2.5	1	4.3	78.6	2.6
2020-02-21	4.2	2.9	6.6	84.9	6
2020-02-22	3.1	2	4.8	79.3	5.5
2020-02-23	1.6	0.9	2.2	85.8	4.3
2020-02-24	0.3	-0.2	1.6	94	7.1
2020-02-25	0.6	-0.1	1.7	78.7	2.7
2020-02-26	0	-2	1.5	80.5	1.9
2020-02-27	-0.9	-1.8	0.1	76.3	8.8
2020-02-28	-0.2	-1.6	1.6	81.2	4.3
2020-02-29	2.6	0.7	4.4	81.6	4.6
2020-03-01	3.3	2.5	4.2	85.5	7.7
2020-03-02	3.2	2.2	4.3	81.4	6.9
2020-03-03	2.5	1.3	4.4	74.4	4.8
2020-03-04	4.4	1.9	6.9	77.9	4.1
2020-03-05	6.2	4.7	7.9	85.7	5.5
2020-03-06	4.5	3	5.7	86.8	4.9
2020-03-07	1.5	-0.1	3.2	87.4	2.3
2020-03-08	-0.7	-1.8	0.1	89.8	2
2020-03-09	1	-0.4	3	83.4	2.1
2020-03-10	2.2	1.1	3	76.2	2
2020-03-11	0.7	-0.3	1.8	78.6	1.8
2020-03-12	1.8	-0.6	4.1	71.5	4.5
2020-03-13	4.3	3.3	6.3	86.3	8.6
2020-03-14	4.2	3.3	5.9	82.6	6.6
2020-03-15	4.8	3.1	6.6	81.5	6.2
2020-03-16	4.6	3.3	5.3	77.6	4.1
2020-03-17	1.5	-0.2	3.5	86.5	2.4
2020-03-18	0.2	-3.1	3.9	84.4	7.5
2020-03-19	-1.8	-3.3	-0.2	80.1	4.6
2020-03-20	-2.4	-5.5	0	89.6	12.3
2020-03-21	-2.1	-5.1	1.2	68.6	6.1
2020-03-22	1.2	-0.5	2.8	81.7	5.3
2020-03-23	2.6	0.9	4.9	85.1	4
2020-03-24	-2.1	-4.7	0.9	85.3	6.8
2020-03-25	2.2	0.4	5.1	77.5	7.9
2020-03-26	0.6	-3.8	4.5	70.7	7.3
2020-03-27	-3.4	-8.3	-0.9	71.1	5.4
2020-03-28	-2.4	-8.4	4.2	69.2	5.7
2020-03-29	2.6	0.7	4.4	79	4
2020-03-30	2.7	1.4	3.9	84.8	4.7
2020-03-31	0	-4.1	4.7	84	5.6
mean	-0.948111	-3.19018	1.43249	81.5469	5.10838

## Sheet: Puchalski
Table S1. Meteorological data
Puchalski metereological data 2018-2020
Data from Plenzler J, Budzik T, Wójcik-Długoborska KA, Józef Bialik RJ. Daily Weather Data From Central and Eastern King George Island (West Antarctica) for 2018–2023. Geoscience Data Journal. 2025;12:e287.
Temperature, air, daily mean [°C] (TTT day m)
Temperature, air, daily minimum [°C] (TnTnTn day min)
Temperature, air, daily maximum [°C] (TxTxTx day max)
Humidity, relative, daily mean [%] (RH day m)
Wind speed, daily mean [m/s] (ff day m)
Date/Time	TTT day m [°C] (daily mean of 10 min measurements)	TnTnTn day min [°C] (daily min of 10 min measurements)	TxTxTx day max [°C] (daily max of 10 min measurements)	RH day m [%] (daily mean of 10 min measurements)	ff day m [m/s] (daily mean of 10 min measurements)
2018-01-01	0.6	-0.1	1.9	75.7	2.3
2018-01-02	-0.2	-1.4	1	77.9	3.1
2018-01-03	-1.1	-1.9	0	82.1	4.2
2018-01-04	-0.1	-1.6	2.4	78	2.6
2018-01-05	-0.1	-0.8	0.7	83	1.5
2018-01-06	0.1	-0.7	1.5	72.8	2.8
2018-01-07	0.3	-0.7	2	69.8	4.2
2018-01-08	2.2	0.3	4	80.9	4.6
2018-01-09	3.1	1.4	4.6	77	6.6
2018-01-10	3.2	2	5.7	87.7	5.9
2018-01-11	4	1.7	5.9	80.2	5.7
2018-01-12	1	-1.3	4.8	88.4	5.4
2018-01-13	-0.4	-1.8	1	83.8
2018-01-14	1.1	-0.2	3	66.8	3.4
2018-01-15	0.8	-0.4	2.8	72.1	5.8
2018-01-16	2.7	1.3	4.4	85.6	4.1
2018-01-17	1.9	-0.3	4.4	84.2	3
2018-01-18	1.4	-0.3	3.5	79.6	4.1
2018-01-19	3.1	1.7	5.4	81.6	6.2
2018-01-20	2.1	0.1	4.5	83.7	3.6
2018-01-21	2.3	0.6	4.9	84.4	4
2018-01-22	2.6	0.3	3.8	82.9	4.9
2018-01-23	1.1	-0.3	3.2	86.8	3.4
2018-01-24	2.6	1.4	4.3	82.7	4.7
2018-01-25	2.7	1.7	4.2	84.5	7.9
2018-01-26	2.7	1.4	4	78.1	4.3
2018-01-27	2.3	1.1	3.8	72.9	5.2
2018-01-28	3.6	2.1	5.5	87.2	4.2
2018-01-29	2.2	0.6	4.1	91.3	3.6
2018-01-30	-1.1	-1.9	0.8	94.9
2018-01-31	-1.1	-2.4	1	92.3
2018-02-01	0.8	-1	3.5	79	3.1
2018-02-02	2.6	-0.6	4.6	80.4	6.9
2018-02-03	3.6	2.4	5.6	84.9	7.2
2018-02-04	2.5	-0.5	6.1	89.8	6.5
2018-02-05	1.9	-0.6	4.4	83.5	5.4
2018-02-06	4.1	1.6	5.3	84.8	15.5
2018-02-07	4.1	3.1	5.2	82	4.8
2018-02-08	3.4	2.2	4.2	83.1	5.4
2018-02-09	-1	-2.2	2.4	93.2
2018-02-10	1.2	-0.4	3.1	76.1	6.3
2018-02-11	1.4	0.6	2.3	75.6	7.9
2018-02-12	2.7	1.2	4.8	84.3	3.6
2018-02-13	2.7	1.5	4.9	85.8	7.1
2018-02-14	2.5	1.2	4.2	77.4	8.4
2018-02-15	3	1.8	5	77	6.3
2018-02-16	4.1	2	6.2	83.1	5.3
2018-02-17	2.5	1.2	4.2	85.2	6.4
2018-02-18	1.3	-0.4	3.4	79.1	2.5
2018-02-19	0.7	-0.8	2.3	76.1	2.4
2018-02-20	1.9	0	5.3	76.9	7
2018-02-21	6	3.8	9.8	77.1	6.7
2018-02-22	3.5	2.1	6.2	80.2	7.6
2018-02-23	4.5	1.7	7.9	83	5.3
2018-02-24	5.6	3.6	7.5	83.2	7.5
2018-02-25	3.6	1.9	5.5	83.3	4.6
2018-02-26	2.7	-0.1	3.9	85.4	2.9
2018-02-27	0.4	-1.6	2.4	86.2	3.1
2018-02-28	1.4	0	3.4	78.1	6.4
2018-03-01	0.4	-2.4	4.4	90.6	4.6
2018-03-02	-1.8	-3.8	0.7	89.9	5
2018-03-03	-0.3	-3.8	3.7	84.5
2018-03-04	3	1.6	5.3	86.4	2.2
2018-03-05	-0.2	-5.7	3.8	88.5	7.2
2018-03-06	-6.1	-7.6	-4.4	85.8	8.2
2018-03-07	-0.8	-6.4	2.3	76.8	3
2018-03-08	0.8	-0.7	2.6	78.1	3.1
2018-03-09	0.9	0.2	1.9	69	3.5
2018-03-10	1.9	0.2	3.8	71.2	4.3
2018-03-11	2.9	1.6	5.7	82.3	6.9
2018-03-12	3.5	1.7	5.8	85	5.3
2018-03-13	3.5	1.5	6.8	84.3	7.9
2018-03-14	2.8	-0.5	5.1	85.6	6.4
2018-03-15	-0.6	-3.6	1.8	89
2018-03-16	-1.6	-3.9	0.4	79.2	4.3
2018-03-17	-3.7	-6.3	-2.1	84.2	6
2018-03-18	-7.6	-8.5	-6.1	75	6.4
2018-03-19	-2.2	-6.9	0.6	69.8	7
2018-03-20	-0.3	-2.3	2.1	69.5	8.6
2018-03-21	2.4	0.2	5.4	82.7	8.6
2018-03-22	2.6	0.5	4.7	82.1	6.7
2018-03-23	3.5	1.4	6.6	76.9	6.2
2018-03-24	1.4	-0.1	3.3	75.7	6.9
2018-03-25	4.2	1.8	6	82.1	14.7
2018-03-26	3.6	2	5.4	82.9	16.3
2018-03-27	2.2	0	4.4	77.8	14.6
2018-03-28	3	1.7	5.2	84	10.4
2018-03-29	2.1	0.6	3.1	79	5.4
2018-03-30	3	1.4	5.3	85.2	6.6
2018-03-31	2	1.1	3.7	88.5	3.6
2018-04-01	1.3	-0.2	3.6	79.4	5.5
2018-04-02	1.2	0.2	2.8	76	8.4
2018-04-03	0.7	-0.5	3	78.2	7.1
2018-04-04	1.4	-0.2	3.2	77	5.9
2018-04-05	0.2	-1.5	2.2	75.8	5
2018-04-06	-3	-4.9	-1.3	87.5	7.5
2018-04-07	-5.1	-6.3	-4.3	73.9	4.8
2018-04-08	-5.1	-7.6	-2.2	68.8	3.1
2018-04-09	-0.8	-4	2.2	83.3	5.7
2018-04-10	-2.2	-4.4	2.4	90.5	8.9
2018-04-11	-3.9	-4.3	-3.3	91	13
2018-04-12	-3	-3.7	-2.6	88.7
2018-04-13	0.5	-3.6	5.8	75.3	5.8
2018-04-14	6.2	3.5	7.8	78.7	5.6
2018-04-15	4.4	0.6	10.3	80.2	10.5
2018-04-16	0.5	0	1.3	76.9	6.5
2018-04-17	0.6	-0.7	2.2	81.1	5.1
2018-04-18	1.5	0.6	3	78.1	6.1
2018-04-19	2.1	0.2	3.5	80.5	7.4
2018-04-20	-0.2	-2.5	1.9	87	3.2
2018-04-21	0.2	-3	2.5	88.3	4.3
2018-04-22	-4.2	-6.7	-2	88.5	8.2
2018-04-23	-1.8	-5.1	-0.4	81.6	5.3
2018-04-24	-3.1	-5.5	-1.4	85.1	4.3
2018-04-25	-6.7	-7.4	-5.4	80.9	2.8
2018-04-26	-2.7	-6.4	-0.8	74.7	6.4
2018-04-27	-1.1	-2.3	-0.3	77.7	7.9
2018-04-28	-0.6	-2.7	2	78.6	6.5
2018-04-29	-5.9	-8.3	0.1	85.4	3.9
2018-04-30	-0.2	-5.6	2.5	81.2	5.4
2018-05-01	0.6	-0.8	3.3	74.3	9
2018-05-02	1.9	-1.1	4.7	79.2	13
2018-05-03	-1.3	-4.2	1.4	71.2	10.3
2018-05-04	-3.2	-4.1	-2	67	4
2018-05-05	-1.7	-4.6	0.6	81.4	9.1
2018-05-06	-3.4	-4.6	-2.3	70.2	7.7
2018-05-07	-0.9	-2.6	2.1	74.2	8.8
2018-05-08	-5	-7.9	-2.2	67.9	8.7
2018-05-09	-7.1	-8	-6.5	74.7	3.3
2018-05-10	-6.4	-9.2	-2.8	72.5	4.7
2018-05-11	-1.7	-2.7	-0.6	76.6	6.3
2018-05-12	-1.6	-2.3	-0.7	79.3	5.8
2018-05-13	-2.8	-4.8	-1.4	78.8	3.1
2018-05-14	-1.6	-2.7	-0.5	80.3	6.5
2018-05-15	-2.1	-3.5	-1.3	68.1	7.4
2018-05-16	-6	-8	-2.3	63.3	7.6
2018-05-17	-4.9	-7.7	-2.4	65.9	3
2018-05-18	-1.8	-3.2	-0.6	80	7.5
2018-05-19	0.8	-2.1	3.8	78.9	7.9
2018-05-20	2.2	0.1	4.7	83.9	5.7
2018-05-21	0.7	-1	2.8	81.7	4
2018-05-22	-0.8	-1.8	0.2	81.3	6.8
2018-05-23	-2.5	-3.5	-0.1	73.9	7.6
2018-05-24	-3	-5.9	0.5	85	9.4
2018-05-25	-4.6	-5.9	-3.7	70.5	4.4
2018-05-26	-6.3	-7.1	-5.4	75.8	2.2
2018-05-27	-8.3	-9.6	-6.2	76.9	5.5
2018-05-28	-2.3	-7.8	0.1	84.4	13.3
2018-05-29	-2	-4.5	0.9	78.2	11.3
2018-05-30	-3.1	-4.6	-1.6	76.3	6.2
2018-05-31	-2.3	-4.2	0.4	77.5	10
2018-06-01	-5.3	-8	-3.7	70.3	6.3
2018-06-02	-5.4	-8.2	0.3	74.3	4.7
2018-06-03	1.2	-1.2	5.6	79.3	10
2018-06-04	2	0.5	4.2	82.7	6.8
2018-06-05	-1	-2.7	0.7	82.9	5.7
2018-06-06	-2.3	-4.2	0.8	85.4	2.2
2018-06-07	0.3	-2.4	2.2	77.4	3
2018-06-08	0.4	-1.4	3.2	76.9	3.7
2018-06-09	-1.9	-3.3	-0.5	72.4	2.8
2018-06-10	0.1	-2.3	3	72.4	5
2018-06-11	-0.9	-4	2.9	70.8	3.4
2018-06-12	-2.3	-3.6	-0.4	73.1	7.7
2018-06-13	-2.7	-4.1	-0.8	73.5	5.2
2018-06-14	-0.7	-2.1	1	84	6.7
2018-06-15	0.4	-4.9	2.5	86.1	6.9
2018-06-16	-4.6	-8.1	-1.7	87.5	4.8
2018-06-17
2018-06-18
2018-06-19
2018-06-20
2018-06-21
2018-06-22
2018-06-23
2018-06-24
2018-06-25
2018-06-26
2018-06-27
2018-06-28
2018-06-29
2018-06-30
mean	0.0706587	-1.86766	2.24251	80.0743	6.0525
st. dv.	2.94873	3.13654	3.12468	6.08019	2.68048
2018-07-01
2018-07-02
2018-07-03
2018-07-04
2018-07-05
2018-07-06
2018-07-07
2018-07-08
2018-07-09
2018-07-10
2018-07-11
2018-07-12
2018-07-13
2018-07-14
2018-07-15
2018-07-16
2018-07-17
2018-07-18
2018-07-19
2018-07-20
2018-07-21
2018-07-22
2018-07-23
2018-07-24
2018-07-25
2018-07-26
2018-07-27
2018-07-28
2018-07-29
2018-07-30
2018-07-31
2018-08-01
2018-08-02
2018-08-03
2018-08-04
2018-08-05
2018-08-06
2018-08-07
2018-08-08
2018-08-09
2018-08-10
2018-08-11
2018-08-12
2018-08-13
2018-08-14
2018-08-15	0.1	-2	2.5	83.1
2018-08-16	-0.3	-1.9	1.6	88.3
2018-08-17	-0.8	-3.3	1.5	84.8
2018-08-18	-3.5	-4.7	-2.5	76.7
2018-08-19	-3.4	-7.3	0.2	90
2018-08-20	-7.2	-8.6	-6.2	87.2
2018-08-21	-8.7	-9.9	-6.5	86.7
2018-08-22	-8.4	-10.3	-5.5	83.5
2018-08-23	-2.8	-6.2	-0.2	89.9
2018-08-24	-2.2	-4.5	-0.9	86.7
2018-08-25	-0.8	-2.7	0.8	84.1
2018-08-26	-2.9	-4.3	-1.1	74.7
2018-08-27	-0.3	-2.6	1.9	78.3
2018-08-28	-1.3	-4.1	-0.1	82.7
2018-08-29	-7.6	-10.8	-3.8	78.8
2018-08-30	-5.7	-7.7	-4	80.2
2018-08-31	-2	-7	1.3	83.7
2018-09-01	1.1	-0.6	2.8	82.6
2018-09-02	0.6	-0.8	1.5	85.7
2018-09-03	-5.1	-7.9	-0.9	71.8
2018-09-04	-9.1	-13.4	-3.4	82.4
2018-09-05	-9	-13.4	-3.4	72.1
2018-09-06	0.5	-3.2	3.2	77.2
2018-09-07	0.7	-1.3	2.6	81.6
2018-09-08	1.4	0	3.3	78.8
2018-09-09	1	-0.3	2.4	75.7
2018-09-10	1.9	0	3.4	83.6
2018-09-11	1.2	-1.3	4.9	85.3
2018-09-12	0.1	-1.6	2.6	79.1
2018-09-13	-0.7	-2.1	0.4	78.6
2018-09-14	-2.3	-5.3	-0.6	73.6
2018-09-15	-4.8	-5.4	-3.4	66.4
2018-09-16	-2.8	-4.3	-1.2	70.9
2018-09-17	-5	-10.2	-1.2	69.7
2018-09-18	-7.9	-11.8	-0.9	78
2018-09-19	-8.2	-11.6	-4.9	67.5
2018-09-20	-7.3	-8.4	-5.9	69.3
2018-09-21	-5.7	-6.8	-5.1	72.9
2018-09-22	-5.1	-6.4	-2.6	72.8
2018-09-23	-3.4	-5.9	-2.1	78.9
2018-09-24	-4.9	-6.1	-3.3	79.7
2018-09-25	-5.5	-7.6	-3.2	73.8
2018-09-26	-2.4	-7.6	0.7	76.5
2018-09-27	0	-1.1	1.1	88.1
2018-09-28	-2.2	-6.5	0.6	82.3
2018-09-29	-7.2	-9	-3.5	77.5
2018-09-30	-7	-8.6	-4	70.7
2018-10-01	-6.8	-8.6	-0.7	74.6
2018-10-02	-3.7	-7.2	-0.3	73.6
2018-10-03	-3.9	-5.5	-2.2	84.8
2018-10-04	-5	-6.1	-4.1	78.7
2018-10-05	-4	-6.1	-1.4	75.1
2018-10-06	0	-2	1.7	79.7
2018-10-07	0	-0.5	1.7	86.6
2018-10-08	-1.5	-3.8	1.4	90.2
2018-10-09	-1.8	-2.7	-0.8	70.2
2018-10-10	-3.1	-3.9	-2.1	77.8
2018-10-11	-3.3	-4.3	-1.8	77.7
2018-10-12	-4.8	-6	-3.9	83.3
2018-10-13	-8	-8.9	-5.8	82.2
2018-10-14	-7.8	-8.7	-6.6	74.7
2018-10-15	-5.1	-7.2	-3.6	71.1
2018-10-16	-4.2	-6.3	-2.6	70.4
2018-10-17	-3.1	-5.8	-1.5	71.8
2018-10-18	0.2	-1.8	2.7	78.6
2018-10-19	-0.3	-1.3	1.9	84.7
2018-10-20	-1.7	-4.3	0	78.3
2018-10-21	-4	-4.7	-3.2	69.8
2018-10-22	-2	-4.1	0.4	78
2018-10-23	-0.9	-1.6	0.7	76.8
2018-10-24	-0.3	-1.5	1.6	78
2018-10-25	0.8	-1	2.6	78.8
2018-10-26	-1	-2.5	0.6	78.9
2018-10-27	1.4	-0.8	3.7	81.8
2018-10-28	1.3	-0.6	2.8	80.6
2018-10-29	0.5	-1.4	2.7	77.4
2018-10-30	0	-2.6	1.8	72.6
2018-10-31	1.1	-0.2	2.4	85.1
2018-11-01	2	-0.3	4.8	82.5
2018-11-02	1.5	0	4.3	74.2
2018-11-03	1.6	-0.7	3.5	79
2018-11-04	1.3	0.3	2.1	88.3
2018-11-05	0.4	-2.3	2.9	84.6
2018-11-06	-1.5	-3.2	-0.7	70.5
2018-11-07	-2.3	-4.5	-0.5	79.1
2018-11-08	-3.7	-5.5	-2.1	79.2
2018-11-09	-4.1	-5.7	-1.4	84.9
2018-11-10	-2.6	-5.4	-0.3	77.2
2018-11-11	0	-1.2	2	85.8
2018-11-12	0.9	-0.2	1.9	81.2
2018-11-13	0.2	-0.4	0.8	84.6
2018-11-14	-0.1	-1.3	1.7	83.2
2018-11-15	-1.9	-3.6	-0.3	87.7
2018-11-16	-1.6	-3	0.2	73.8
2018-11-17	-1.3	-2.6	-0.1	69.5
2018-11-18	0.7	-1.1	2.2	83
2018-11-19	-1.2	-3.5	0.9	85.7
2018-11-20	-0.4	-1.3	0.8	86.1
2018-11-21	-1.4	-3.4	-0.4	73.6
2018-11-22	-1	-2.1	1.7	73.5
2018-11-23	1.6	0	3	81.9
2018-11-24	1.5	0	3	78.2
2018-11-25	1.2	-0.2	2.5	78
2018-11-26	-0.1	-1.5	0.9	84.5
2018-11-27	-0.8	-1.6	0.3	71.7
2018-11-28	-0.2	-1.5	2.2	71.4
2018-11-29	4.7	0.5	9.7	80.6
2018-11-30	1.7	-0.4	3.6	78.8
2018-12-01	2	-0.5	4.2	81.1
2018-12-02	2	0.2	3.8	84.1
2018-12-03	-0.3	-1	1.5	71.8
2018-12-04	-0.3	-1.5	1.3	66.4
2018-12-05	0.4	-0.6	1.4	84.6
2018-12-06	2.2	0.7	4.5	81.3
2018-12-07	-0.1	-1	1.6	83
2018-12-08	-0.4	-1.6	1.8	73.5
2018-12-09	0.6	-1	2.3	72.7
2018-12-10	0.3	-0.5	1.6	76.6
2018-12-11	0.4	-1.1	2.7	66.6
2018-12-12	1.4	-1.7	4.1	81.8
2018-12-13	2.5	0.7	4.8	79.4
2018-12-14	1.2	-0.2	3	82.9
2018-12-15	1.1	0.3	1.9	79.8
2018-12-16	-0.7	-2.3	0.8	83.7
2018-12-17	-1.1	-2.5	-0.1	78.1
2018-12-18	-0.3	-2.3	1.3	72.5
2018-12-19	0.2	-0.7	1.5	66.2
2018-12-20	0.4	-1.4	2.9	71.6
2018-12-21	2.2	-0.9	5.6	83.1
2018-12-22	1	-1.1	4.2	87
2018-12-23	2.5	1.7	3.8	80.1
2018-12-24	1.7	-0.1	4	85.1
2018-12-25	0.6	-0.2	1.8	77.4
2018-12-26	0.8	-0.2	3.6	72.7
2018-12-27	1.2	0.5	2.1	83.7
2018-12-28	1.6	-0.2	4.2	83.5
2018-12-29	2.7	1.1	5	81.3
2018-12-30	2.6	1.7	3.8	85.6
2018-12-31	1.7	-0.1	3.5	80.8
mean	-1.44388	-3.30863	0.609353	78.9547
st. dv.	3.02263	3.34553	2.88596	5.71715
2019-01-01	0.9	-0.4	3.1	71
2019-01-02	1.3	0.1	3.1	69.9
2019-01-03	1	-0.1	3.3	69.5
2019-01-04	1.2	-0.6	4.2	78.6
2019-01-05	0.6	-1	2.6	87.9
2019-01-06	-0.8	-1.7	0.4	83.9
2019-01-07	-1.5	-2.5	0.1	65.1
2019-01-08	1	-0.9	2.9	77.6
2019-01-09	0.8	-0.7	2.9	75.1
2019-01-10	0.1	-0.9	1	80.7
2019-01-11	-0.4	-0.8	0.4	87.1
2019-01-12	0	-0.7	1	92.3
2019-01-13	-0.9	-1.4	0.2	88.8
2019-01-14	0.4	-1.1	1.7	78.2
2019-01-15	0.4	-0.6	1.6	72
2019-01-16	0	-1.5	2.5	70.2
2019-01-17	0.4	-1.1	3.1	70.3
2019-01-18	-0.9	-2.1	0.4	85.7
2019-01-19	1.8	-0.3	4.3	84.1
2019-01-20	0.3	-1.8	2	89.6
2019-01-21	2.4	1.2	4	75.7
2019-01-22	2.4	1	4.1	86.7
2019-01-23	0.6	-0.4	2.1	93.2
2019-01-24	2.9	-0.2	5.4	84.8
2019-01-25	-0.3	-1.8	3	81.6
2019-01-26	0.6	-2.2	3.8	76.8
2019-01-27	3.2	0.8	5	82.9
2019-01-28	3.2	1.4	5.6	85.2
2019-01-29	0.8	-1.4	3.9	92.2
2019-01-30	-1.3	-1.9	-0.6	90.2
2019-01-31	0.5	-1.9	2.8	77.5
2019-02-01	1.7	0.7	3.2	70.3
2019-02-02	2.6	0.7	5.3	78.5
2019-02-03	2.8	1.7	4.7	84.7	6.6
2019-02-04	3	1.1	5.5	85.3	9.7
2019-02-05	3.7	1.8	6.7	78.3	7.6
2019-02-06	4	2.5	5.4	78.3	4.2
2019-02-07	-1.1	-3.6	3.5	80.4	7.7
2019-02-08	0.2	-2.1	1.9	74.4	3.1
2019-02-09	-0.1	-1.1	2.1	80.2	3.6
2019-02-10	-0.4	-1.7	1	71	3
2019-02-11	0.5	-0.9	2.3	68.8	4.6
2019-02-12	2	0.9	2.9	83.7	6.4
2019-02-13	1.6	0.5	3.1	77.5	7.1
2019-02-14	0.6	-2.2	3.9	88.2	4.9
2019-02-15	-1	-2.1	0.7	83.7	3.8
2019-02-16	0.5	-1	1.4	76.8	6.2
2019-02-17	-0.8	-1.6	0.9	71.5	2.7
2019-02-18	-2.2	-3.5	-0.4	73.1	6.7
2019-02-19	-0.9	-2.2	1.1	65	4.1
2019-02-20	-1.7	-2.5	-0.8	67.5	3.9
2019-02-21	-1.2	-2.8	0.7	67.1	2.2
2019-02-22	-1.7	-3.1	-0.6	69.9	1.8
2019-02-23	-1.3	-2.2	0	80.8	3.8
2019-02-24	-0.3	-1.4	1.2	79.6	3.5
2019-02-25	-0.9	-1.4	-0.2	73.5	3.3
2019-02-26	-1	-2.4	0.2	80.2	3
2019-02-27	-3.8	-6	-0.5	71.1	9.4
2019-02-28	-2.6	-4.7	-0.4	56.6	3.2
2019-03-01	-0.6	-2.5	1.6	65.3	3.2
2019-03-02	0.3	-0.4	1.7	74.5	5.3
2019-03-03	2.4	-1	6.5	80.2	4.3
2019-03-04	3.5	2.5	5.7	84.9	7
2019-03-05	2.4	0.5	4.2	87.9	5.4
2019-03-06	-2.8	-5	0.5	87.8
2019-03-07	-4.4	-6.2	0.3	80.9	6.6
2019-03-08	0	-0.9	1.4	75.6	4.6
2019-03-09	0.4	-0.7	2.2	90.4
2019-03-10	2.1	0.8	4.2	82.3	3.5
2019-03-11	-3	-6.2	2.2	86.2	6.1
2019-03-12	-3.9	-6.5	-0.5	72.8	5
2019-03-13	0.4	-1.5	3.8	79	6.9
2019-03-14	3.3	1.6	5.1	84.3	7
2019-03-15	3.5	1.7	6.6	83.2	7.8
2019-03-16	2.6	1.4	4.9	82.3	8.4
2019-03-17	1.8	-0.1	4	77.5	8.5
2019-03-18	0.3	-1.6	2.5	73.1	2.9
2019-03-19	0.3	-3.2	5.1	78.6	3.4
2019-03-20	0.6	-3.9	3	85.5	3.6
2019-03-21	-0.2	-3.7	3.6	82.6
2019-03-22	-1.1	-5	1.1	80.5	6.2
2019-03-23	-0.6	-2.9	1.7	81.6	1.9
2019-03-24	0.8	-1.8	3.9	78.8	8.8
2019-03-25	2.1	1.2	4.1	86.3	4.8
2019-03-26	0.9	0.3	1.5	82.3	4.8
2019-03-27	2.5	0.9	4.2	80.6	5.7
2019-03-28	2.2	1	3.4	80.5	8.6
2019-03-29	-0.8	-6.4	3.7	83.3	6
2019-03-30	-1.3	-6.1	1.9	76.6	4.8
2019-03-31	0.5	-3.6	2	84.2	5.3
2019-04-01	-1.4	-3.7	0.2	76.9	4.7
2019-04-02	-0.6	-1.3	0.4	75.9	4.5
2019-04-03	0.3	-3.3	2.9	88.7	5.8
2019-04-04	-4.6	-5.4	-3	88.5
2019-04-05	-3.1	-4.3	-1.4	92.1
2019-04-06	-3.3	-5	-1.6	92.9	15.2
2019-04-07	-4.1	-4.9	-2.5	90.1	8.2
2019-04-08	-1.9	-2.4	-1.4	81.8	3.3
2019-04-09	0.6	-2.2	2.2	80.5	4.8
2019-04-10	2.7	0.8	4.6	81.9	7.6
2019-04-11	3.2	1.4	5	80.2	13.4
2019-04-12	2.6	0.7	5.1	80.2	9.6
2019-04-13	2.2	0.9	3.2	85.6	13.9
2019-04-14	0.3	-1.3	1.5	77.9	11.4
2019-04-15	-0.1	-1.5	2.2	72.3	6.5
2019-04-16	-1	-2.6	0.4	71.9	2.7
2019-04-17	-5.3	-7.1	-1.3	85	7.8
2019-04-18	-6.4	-7.8	-4	70.6	3.5
2019-04-19	-4.7	-6.3	-3.1	76.7	2.4
2019-04-20	-8.7	-11	-4	74.1	7.2
2019-04-21	-5.9	-8.3	-3.6	60.2	2.9
2019-04-22	-2.4	-6.4	2.4	70.6	2.5
2019-04-23	1	-1.2	2.5	84.2	6.1
2019-04-24	2.8	1	4.7	81.6	7.5
2019-04-25	1.3	0.5	1.9	80.5	9.1
2019-04-26	1.4	-0.4	3.5	86	7.6
2019-04-27	1.3	0	2.8	75.9	6.3
2019-04-28	2.3	0.9	3.5	83	7.2
2019-04-29	1.3	-0.3	3.3	83	5
2019-04-30	-2.8	-5.7	1.1	75.5	5.3
2019-05-01	-2.5	-6.5	-0.5	78.6	5.8
2019-05-02	-6.8	-7.5	-6.1	75.4	6.9
2019-05-03	-6.3	-7.8	-4.2	75	1.5
2019-05-04	-0.8	-5.2	2.1	80.3	5.4
2019-05-05	0.3	-1.4	3	80.7	3.5
2019-05-06	1.4	-0.1	5.5	81.7	4.9
2019-05-07	3.1	0.6	6.3	80.7	11.3
2019-05-08	1.5	0	3.4	82.4	8.1
2019-05-09	1.4	-0.2	3.7	78.6	5.6
2019-05-10	0.8	-0.4	2	81	11.3
2019-05-11	0.4	-1	2.1	77.7	14.3
2019-05-12	1.3	-1.4	2.8	69.9	8.7
2019-05-13	-0.5	-1.4	0.9	81.7	6.3
2019-05-14	-0.7	-3.3	2.5	79.5	9.1
2019-05-15	-2.5	-3.4	-0.3	75.5	5.8
2019-05-16	0.5	-3.4	6.4	86.2	4.1
2019-05-17	-0.6	-4.2	2.5	86.1	4.1
2019-05-18	-7	-7.9	-4.2	87.2	8.1
2019-05-19	-4.8	-7	-2.4	81.7	4
2019-05-20	-8.2	-11.2	-3	87.6
2019-05-21	-10.1	-11.6	-7.5	78
2019-05-22	-11.4	-14.4	-6.5	78.5
2019-05-23	-10	-15.3	-3.7	74.3	7.3
2019-05-24	-4	-5	-3.4	71	3.3
2019-05-25	-9.6	-14	-3.8	76.1	8.7
2019-05-26	-13.3	-15.4	-11	72.7	7.5
2019-05-27	-7.3	-11.6	-4.6	65.7	8.7
2019-05-28	-6.3	-7.5	-4.6	66.7	4.8
2019-05-29	-9	-12.7	-5.2	65.8	4.6
2019-05-30	-9.2	-12	-7.7	65.4	5.2
2019-05-31	-7.7	-11	-4.2	66.9	6.6
2019-06-01	-3	-4.5	-1.1	75.3	8
2019-06-02	-1.7	-2.5	-1	81.3	8.5
2019-06-03	0	-2.9	2.4	77.5	7.4
2019-06-04	0.7	-1.4	2.7	83.5	2.8
2019-06-05	0.3	-1.5	2.1	88.3	2.6
2019-06-06	-2.6	-4.4	-1.2	93.7	4.8
2019-06-07	-4.7	-5.1	-4.1	92.1	5.1
2019-06-08	-3.3	-4.5	-1.3	91.1	2.2
2019-06-09	-3.8	-5	-1.4	85.3	1.9
2019-06-10	-8	-11.5	-3.4	87.1	8
2019-06-11	-8.8	-12.3	-3.4	79.5	5.2
2019-06-12	-2.4	-4.5	3.1	73.7	7.4
2019-06-13	-1.7	-3.2	-0.6	83.9	10.3
2019-06-14	-0.4	-1.5	1.3	86	8
2019-06-15	-1	-2.3	1.5	83.7	9.4
2019-06-16	-0.5	-1.6	0.8	84.7	10.8
2019-06-17	-1.3	-2.2	-0.1	76.1	8.2
2019-06-18	-2	-2.7	-1.1	81.9	4
2019-06-19	-5.2	-6.8	-2.6	90.2
2019-06-20	-9.8	-11.6	-6.1	83.1	8.1
2019-06-21	-8.9	-10.9	-5.5	84.1	9.5
2019-06-22	-8	-11.2	-5.1	78.1	2.4
2019-06-23	-4.8	-7	-2.1	82.1	7.2
2019-06-24	-2.2	-3.6	-0.5	82.4	2.6
2019-06-25	-9.6	-12	-0.7	85.5	12
2019-06-26	-12.4	-13.5	-11.5	77.2	8.6
2019-06-27	-12.2	-13.1	-10.9	74	2.7
2019-06-28	-9.9	-12.8	-6.4	73.5	2.4
2019-06-29	-5.2	-6.8	-3.5	77.2	4.6
2019-06-30	-6.8	-9.6	-5.5	77.4	2.6
mean	-1.45304	-3.33315	0.847514	79.516	6.02374
st. dv.	3.73509	4.071	3.51823	6.93953	2.77944
2019-07-01	-9.8	-12.3	-6.5	75.1	2.8
2019-07-02	-5.9	-11.9	-3.9	72.8	6.1
2019-07-03	-4.4	-6.2	-2.5	79.2	4.6
2019-07-04	-1.1	-4	0.5	78.9	8.5
2019-07-05	-1.6	-4.3	0.8	76.4	3
2019-07-06	-5.3	-6.6	-3.6	86.5	1.2
2019-07-07	-6.8	-8.4	-4.9	85.3	1.3
2019-07-08	-6.2	-8.4	-4.5	73.2	1.3
2019-07-09	-3.7	-6.4	-2	77.3	5
2019-07-10	-4.3	-6.5	-2.8	82.9	1.7
2019-07-11	-3	-7.6	1.5	69.7	3.8
2019-07-12	-3.6	-8	-0.5	81.1	4.6
2019-07-13	-1.5	-4.4	0.4	60.2	6.5
2019-07-14	-3.7	-6.1	0.3	82.9	1.6
2019-07-15	-0.2	-1.2	0.9	87.1	8.7
2019-07-16	-0.1	-3.5	1.3	83.3	5.3
2019-07-17	-3.8	-5.9	-1.7	87.1	6.5
2019-07-18	-1.6	-3.5	0.2	81.9	2.9
2019-07-19	-7.8	-9.7	-3.6	86.8	4.2
2019-07-20	-9.2	-10.4	-8.2	87.5	3.6
2019-07-21	-6.8	-9.4	-3.1	85.5
2019-07-22	-3	-4.2	-2.1	75.4	3.1
2019-07-23	-5.9	-10.1	-3.6	81.7	3
2019-07-24	-10	-11.8	-8.4	64.1	3
2019-07-25	-5.3	-8.4	-0.8	76.3	9.6
2019-07-26	0.9	-1.3	3.4	81.4	9.1
2019-07-27	-1.8	-2.9	0.4	79.4	4.7
2019-07-28	-1.4	-2.8	-0.3	79.6	5.8
2019-07-29	-10.2	-14.8	0.3	84.3	5
2019-07-30	-3.9	-11.4	-0.5	81.9	5
2019-07-31	-12.9	-14.5	-10.7	78.6	4.7
2019-08-01	-11.3	-15	-5.2	79.5	3.7
2019-08-02	-2.4	-5.2	-0.5	82.3	6.3
2019-08-03	-1	-2.2	0.2	83.7	8.9
2019-08-04	-1.3	-3.1	0	81.9	14.9
2019-08-05	-2.2	-7.4	-0.4	82.2	9.2
2019-08-06	-10.1	-12.6	-0.8	81.9	7.3
2019-08-07	-12.4	-15.2	-7.9	78.1	6.9
2019-08-08	-7.6	-9	-6.5	73.1	5.2
2019-08-09	-11.9	-14.4	-8.7	80.3	13.6
2019-08-10	-12.3	-14.2	-10.5	75.6	17.5
2019-08-11	-10.7	-13.4	-7	74.4	4.8
2019-08-12	-8.2	-10.2	-6.7	77.6	2.1
2019-08-13	-4.1	-8.2	-0.2	82.7	6
2019-08-14	-2.6	-3.5	-1.2	81.7	10.2
2019-08-15	-4.3	-8.7	-0.7	87.4	5.1
2019-08-16	-11	-18	-5.1	78	4.3
2019-08-17	-9.9	-17.5	-5.9	72.7	5.5
2019-08-18	-2.5	-7.3	0.7	76.7	6.2
2019-08-19	-2.1	-5.7	2.8	72.7	7.1
2019-08-20	-1.5	-5.6	2.8	74.4	5.5
2019-08-21	-6.6	-9.4	-2.1	85.4	1.2
2019-08-22	-8.2	-10.3	-5.1	87.2	1.1
2019-08-23	-2.4	-8.2	1.3	79.7	2.4
2019-08-24	-0.5	-2.5	1.1	85.7	2.2
2019-08-25	0.6	-0.8	2.6	83.6	2.8
2019-08-26	0	-1.7	1.4	78.6	6.1
2019-08-27	-0.1	-1.6	2.2	78.4	4.4
2019-08-28	-2.4	-5	1	84.7	4.4
2019-08-29	-4.3	-5.5	-2.9	79.7
2019-08-30	-5.3	-6.8	-4.1	81	1.9
2019-08-31	-5.5	-11.1	-1.5	79.7	6.9
2019-09-01	-10.9	-12.1	-7.1	76.7	9.4
2019-09-02	-8.4	-12	-5.8	79.7	6.3
2019-09-03	-7.8	-14.1	-4.2	72.4	5.2
2019-09-04	-5.5	-8.8	-0.8	77.7	3.6
2019-09-05	0.6	-1.7	3.3	76.9	10.7
2019-09-06	-0.4	-2	2.8	82.2	9.4
2019-09-07	0	-1.8	2.4	83	7.7
2019-09-08	-2.2	-5	0.7	86.7	8.5
2019-09-09	-3.1	-6	0.4	76.2	9.6
2019-09-10	0.2	-1.3	2.2	83.4	11.3
2019-09-11	-4.7	-15.1	3	71.7	12.1
2019-09-12	-11.4	-15.3	-3.2	67.1	9.2
2019-09-13	-4.2	-8.3	-0.5	77.2	8.3
2019-09-14	-8.2	-9.4	-5.9	63	2.7
2019-09-15	-7.5	-9	-6.2	75.7	2.2
2019-09-16	-5.8	-8.5	-2.5	65.8	1.5
2019-09-17	-3.3	-6	-1.4	41.9	3.9
2019-09-18	-3.4	-5.3	-1.5	75	7.8
2019-09-19	-2	-2.6	-1.1	77.7	4.8
2019-09-20	-3.6	-7.1	-2.1	81	6
2019-09-21	-7.5	-9.2	-4.6	81.1
2019-09-22	-3.4	-7.1	1	79.1	8.1
2019-09-23	-4.4	-6.3	-2.5	73.1	7.9
2019-09-24	-5.5	-6.5	-4.6	77.5	6
2019-09-25	-1.1	-4.6	2.6	81.4	6.2
2019-09-26	-0.5	-1.9	1.7	77.7	8.9
2019-09-27	-0.8	-4.7	2.6	77.2	8.8
2019-09-28	-1.2	-5.1	0.6	84.9	4.2
2019-09-29	-8.1	-8.9	-5	85.7
2019-09-30	-9.5	-11	-8.2	75.9
2019-10-01	-6.6	-9.1	-3.9	76.5	4.6
2019-10-02	-4.8	-7	-1.4	73.1	9.9
2019-10-03	-6.5	-7.6	-4	67.4	4.9
2019-10-04	-7.2	-10	-5.5	74.1	4.8
2019-10-05	-8.5	-9.7	-7.2	75	4.9
2019-10-06	-6.1	-7.5	-3.5	68.1	4.3
2019-10-07	-7.1	-11.5	-3.5	84.4	10.2
2019-10-08	-9.8	-13.3	-4.6	72.2	3.2
2019-10-09	-7.2	-9.5	-5	78.4	5.6
2019-10-10	-11	-11.6	-9.5	80.4	9
2019-10-11	-9.4	-10.9	-7.5	76.1	4.3
2019-10-12	-10.2	-11.4	-8.4	65.9	4
2019-10-13	-6.5	-9.2	-3.9	71.3	4.9
2019-10-14	-0.5	-5	2.9	81.8	9.3
2019-10-15	-0.3	-1.5	3.1	79.8	7.6
2019-10-16	1.4	-0.7	7	79.5	9.1
2019-10-17	0	-2.2	2.6	84.7	7
2019-10-18	-1	-2.6	0.9	78.4	5.6
2019-10-19	-0.3	-3.4	3.4	80	9.8
2019-10-20	0.6	-0.9	1.9	75.3	8.4
2019-10-21	1.2	-1.2	2.4	79.7	12.3
2019-10-22	1.3	0.3	2.5	82.2	9.9
2019-10-23	0.9	-0.6	2.5	70.9	4.5
2019-10-24	1.3	-1.4	3.5	79	3.8
2019-10-25	2.7	-0.3	3.9	73.9	6.4
2019-10-26	2.1	-0.7	5	79.3	10.2
2019-10-27	0.2	-3.5	2.4	86.7	7.1
2019-10-28	-1.7	-3.8	-0.3	83	8.3
2019-10-29	-1.1	-2.5	1	71.4	9.1
2019-10-30	2.8	0.4	5.7	71.3	8.3
2019-10-31	3	0.3	6.1	75.4	8.9
2019-11-01	1.2	-1.2	4.6	79.3	7.6
2019-11-02	-2	-3	-0.8	82.5	6.8
2019-11-03	-2.4	-3.5	-1.1	86.4	6.1
2019-11-04	-2.1	-3.5	-0.7	74.8	3
2019-11-05	-1.6	-2.5	-0.3	75.4	2.5
2019-11-06	-1.9	-2.7	-0.5	75.8	4.6
2019-11-07	-2.4	-4.3	-0.1	70.5	2.7
2019-11-08	-2.8	-4.7	-0.2	74	2.9
2019-11-09	-2.3	-3.5	-1.2	76.6	5.7
2019-11-10	-0.5	-1.5	1.5	86.6	12.9
2019-11-11	0.3	-0.7	1.4	86.4	12.6
2019-11-12	0.4	-0.9	2.9	86.2	9
2019-11-13	0.2	-1.1	1.3	88.4	8.4
2019-11-14	-1.2	-2.3	1	76.3	9.2
2019-11-15	1.7	-0.7	4.5	84.1	7.7
2019-11-16	3.3	-0.1	6	77.5	4.6
2019-11-17	2.4	0.4	4.9	82.6	3.1
2019-11-18	-1.2	-3	1.3	83.2	5.9
2019-11-19	-1.7	-3.4	0.7	69.9	6.9
2019-11-20	-2.7	-4.7	-0.4	64.6	4
2019-11-21	-3.2	-4.7	-1.5	56.5	5.3
2019-11-22	1.8	-2.3	5.1	81	3.7
2019-11-23	3.4	0.5	5.1	86.9	4.6
2019-11-24	4.8	0	11.2	73.2	6.5
2019-11-25	3.3	1.8	4.9	75.6	6.5
2019-11-26	1.4	-1.2	3.5	84.5	2.9
2019-11-27	0.2	-0.8	2.9	94.2	3.7
2019-11-28	-0.8	-1.1	-0.3	94.7
2019-11-29	-0.7	-1.1	-0.1	94.8
2019-11-30	0	-1.3	3.6	92.6
2019-12-01	-0.6	-2.1	1.3	87.5	1.8
2019-12-02	1.1	-2.1	7.6	79.8	2
2019-12-03	-0.1	-1.1	1.2	87.6	2.1
2019-12-04	-1.8	-2.9	-0.6	81.3	5.7
2019-12-05	-2.9	-3.9	-1.4	79.8	9
2019-12-06	-0.7	-3.6	1.7	68.8	3.6
2019-12-07	-0.5	-2.4	1.1	75.5	5.1
2019-12-08	-0.8	-1.8	0.8	77	5.8
2019-12-09	-1.3	-1.8	-0.7	79.9	7.3
2019-12-10	-2.5	-3.2	-1.4	73.1	8.2
2019-12-11	-2.8	-3.5	-1.6	70.2	4.2
2019-12-12	-2.1	-3.3	-0.9	80.3	1.1
2019-12-13	-1.1	-2.1	-0.1	79.5	1.7
2019-12-14	-0.8	-2.6	1.3	76.8	1.6
2019-12-15	-0.8	-2.2	0.6	73.1	5.1
2019-12-16	-0.7	-2	1.2	73.3	3.8
2019-12-17	-0.6	-2.8	1.5	72.1	2.5
2019-12-18	0	-1.2	1.4	71	2.8
2019-12-19	-1	-2.4	0.5	72.2	5.8
2019-12-20	0	-2.4	2.5	64.5	1.7
2019-12-21	0.8	-0.7	2.7	84.3	4.5
2019-12-22	1.8	-1.1	4.9	89.6	3
2019-12-23	0	-1.5	3.2	90.8	5.1
2019-12-24	0.8	-1.7	3.5	85.1	5.9
2019-12-25	1.5	0.1	3.4	80.2	4
2019-12-26	1.6	0.4	3.7	90.6	2.8
2019-12-27	3.9	0.4	7.5	84.9	3
2019-12-28	3	1.4	4.9	88.1	6
2019-12-29	2.7	0.3	5	88.3	2.9
2019-12-30	2	-0.7	6	88.2	3.6
2019-12-31	2.9	1.8	4.3	85.4	4.8
mean	-2.90217	-5.2625	-0.3375	78.7918	5.77443
st. dv.	3.96675	4.43433	3.85555	7.06442	2.97063
2020-01-01	2.9	1.4	5.6	78	4.5
2020-01-02	3.3	1.8	5	85.4	5.3
2020-01-03	1.7	-0.5	3.8	89.3	5
2020-01-04	1.2	-0.5	3.9	82.1	3
2020-01-05	4.1	2.5	6.6	74	5.2
2020-01-06	4.7	2.2	7.6	82	5.8
2020-01-07	4.4	2.2	9.4	84.6	4.2
2020-01-08	6	4.2	9	87.1	3.6
2020-01-09	4.1	2.8	5.4	81.1	2.8
2020-01-10	2.2	1.3	3.7	90.2	1.7
2020-01-11	3	1.6	6.1	81.1	3.2
2020-01-12	3.7	2.1	6.4	78.4	3.6
2020-01-13	3.6	1.8	5.6	82.7	7.3
2020-01-14	4.6	2	7.3	81.5	3.4
2020-01-15	1.1	-1.1	2.6	90.9	3.2
2020-01-16	0.4	-1.9	2.6	81.8	3.4
2020-01-17	0.8	0.2	2.3	74.4	3.9
2020-01-18	-0.1	-1.4	1.1	70.2	5.8
2020-01-19	-0.4	-2	1.7	64.8	4
2020-01-20	0.9	-1.3	3.1	65.1	4
2020-01-21	2.3	0.6	5.4	75.6	4.3
2020-01-22	2.3	0.9	5.2	87.5	1.8
2020-01-23	3.8	2.4	5.5	80.6	3.3
2020-01-24	2.5	1.3	3.9	90.7	1.6
2020-01-25	2.5	0.7	4.7	83.6	3
2020-01-26	1.7	0.6	3.2	91.4	3.1
2020-01-27	2.6	0.7	4.9	87.9	4.1
2020-01-28	3.7	2.6	5	90.4	9.4
2020-01-29	3.2	1.6	5.1	83.9	6.1
2020-01-30	3.3	1.9	5.4	84.3	3.4
2020-01-31	1.9	0.6	3.1	84.9	1.6
2020-02-01	2.6	0.2	5.3	82.9	2.7
2020-02-02	4.3	2.6	6.4	86	7.1
2020-02-03	3.1	1.4	4.6	80.9	6
2020-02-04	0.9	0.2	1.9	80.6	2.7
2020-02-05	1.5	-0.5	3.9	74.4	3.6
2020-02-06	3.8	1.3	8.2	83.5	10.4
2020-02-07	4.1	1.6	6.6	72.9	4
2020-02-08	3.5	0.4	9.9	81.1	2.8
2020-02-09	7.9	3	13.1	63.9	9.2
2020-02-10	9.7	5	14.5	60.8	6.3
2020-02-11	4.8	3.2	6.6	75.8	8.7
2020-02-12	4.2	1.8	6.6	83.2	8.2
2020-02-13	3.2	1	5.9	77.3	8.4
2020-02-14	3.9	2.7	6	82.3	5
2020-02-15	4.5	2.1	6.2	90	2.6
2020-02-16	1.1	-0.2	2.5	93.6	4.1
2020-02-17	-0.2	-1.2	0.9	84.4	3.9
2020-02-18	0.9	-0.3	3.1	75.8	3.7
2020-02-19	0.5	-0.2	1.5	84.5	6.4
2020-02-20	1.7	0.2	3.5	76.9	2.9
2020-02-21	3.5	2.4	6.2	83.9	6.2
2020-02-22	2.3	1	4.3	77.8	5.5
2020-02-23	0.8	0	1.4	85	4.3
2020-02-24	-0.5	-1.1	0.5	92.8
2020-02-25	-0.1	-1	1.4	78.4	2.9
2020-02-26	-0.6	-2.1	1.9	77.6	2
2020-02-27	-2	-2.8	-0.9	74.2	9
2020-02-28	-1	-2.6	1.1	80.2	4.4
2020-02-29	1.9	0.2	4	79.8	6.3
2020-03-01	2.5	1.7	3.7	84.6	7.9
2020-03-02	2.4	1.6	3.5	79.5	7.2
2020-03-03	1.7	0.5	3.5	72.4	5.1
2020-03-04	3.9	0.9	6.7	75.3	4.3
2020-03-05	5.6	3.9	8.4	85	5.8
2020-03-06	3.6	2.3	5	87.3	6.4
2020-03-07	0.8	-1	2.8	85.7	2.3
2020-03-08	-1.4	-2.7	0	88	2
2020-03-09	0.5	-1.2	2.7	80.3	2.2
2020-03-10	1.4	0.2	2.5	74.9	2.2
2020-03-11	-0.1	-1	1.4	77.1	2.2
2020-03-12	1.2	-1.4	4	68.8	5.9
2020-03-13	3.8	2.5	5.1	85.8	11.4
2020-03-14	3.4	2.1	5.4	81.7	7.7
2020-03-15	4	1.9	5.5	81.5	6.8
2020-03-16	3.7	2.2	4.5	78.3	4.4
2020-03-17	0.6	-1.1	2.6	86	2.6
2020-03-18	-0.8	-4.3	3.2	83.2	8.3
2020-03-19	-2.7	-4.3	-0.2	79	4.6
2020-03-20	-3.3	-6.3	-1	86.5	13.9
2020-03-21	-2.9	-6.2	0.5	67.4	6.7
2020-03-22	0.4	-1.4	2.1	80.6	6.6
2020-03-23	1.8	-0.1	4.1	84.4	3.5
2020-03-24	-2.7	-5.5	0	81.8	8.2
2020-03-25	1.5	-0.4	4.4	77	8.5
2020-03-26	-0.1	-4.2	3.7	68.8	9.1
2020-03-27	-4.3	-9.2	-1.8	68.8	6.7
2020-03-28	-3.1	-9	3	67.3	6.1
2020-03-29	1.8	-0.2	3.6	79.1	5.1
2020-03-30	2	0.6	3.4	83.5	5.4
2020-03-31	-0.8	-5	3.6	83.1	6.3
2020-04-01	1.1	-0.9	6.3	78	5.2
2020-04-02	3.9	0	6.1	81.5	6.9
2020-04-03	3.1	0.6	6.7	79.7	5.1
2020-04-04	1.6	0	2.8	81.2	7.9
2020-04-05	-0.8	-2.2	1.5	84.2	4.5
2020-04-06	0.8	-2.1	5	78.8	7.5
2020-04-07	2.9	2	4.4	79.9	8.2
2020-04-08	4.3	0.5	9	85.2	7.7
2020-04-09	3.9	1	6.8	78.3	10.8
2020-04-10	3.4	-0.1	6.6	80.3	12.8
2020-04-11	-1.5	-3.1	0.1	75.5	5
2020-04-12	-3.1	-4.4	-1.1	78	4.1
2020-04-13	-5.4	-6.4	-1.7	76.2	8.5
2020-04-14	-2.8	-4.5	-1.6	69.1	4.5
2020-04-15	-2.2	-2.9	-0.8	68.1	6.4
2020-04-16	1.4	-1.1	5	75.1	6.2
2020-04-17	3.7	2.1	5.3	80.9	6.4
2020-04-18	2.4	-0.4	5.1	87.4	3.5
2020-04-19	-0.6	-1.4	0.6	94	2.3
2020-04-20	-0.4	-2	0.9	83.7	5.5
2020-04-21	-6.4	-9.5	0	82.5	6.9
2020-04-22	-7.8	-8.8	-5.7	74.6	3.1
2020-04-23	-6.2	-9.2	-3.3	77.5	6.4
2020-04-24	-8	-9.9	-4.2	72.4	6.3
2020-04-25	-2	-4	-0.2	73.8	8.1
2020-04-26	-0.6	-2.2	1.4	75.3	9.9
2020-04-27	-0.9	-2.3	1.4	75.5	7.6
2020-04-28	-1.6	-3.3	0	67.4	7.4
2020-04-29	-0.5	-2.3	3.1	74.1	6.1
2020-04-30	2.9	-0.4	4.9	81.8	10.9
2020-05-01	-1.6	-3.3	1	64.9	12.4
2020-05-02	-0.2	-1.4	0.5	79.9	9.3
2020-05-03	-0.8	-1.7	0.6	76	10.2
2020-05-04	-5.2	-7.2	-1.9	75.7	3.4
2020-05-05	-3.5	-4.5	-2.3	73.3	2.5
2020-05-06	-1.9	-3.3	-0.2	81.4	2.2
2020-05-07	2	-2.8	5	64.5	2.8
2020-05-08	-2.9	-5.4	1.2	87.6	1.2
2020-05-09	1.1	-0.6	3.2	88.9	2.2
2020-05-10	1.2	-0.5	3.4	88.7	2.7
2020-05-11	0.8	0	1.7	83.7	6.4
2020-05-12	-2.9	-8.4	2.3	73	7.7
2020-05-13	-8.7	-9.9	-7.2	79	4.5
2020-05-14	-10.2	-11.8	-8.6	69.5	4.7
2020-05-15	-7.3	-8.8	-4.7	78.4	4.3
2020-05-16	-8	-8.6	-6.9	86.1	6.8
2020-05-17	-3.3	-7	-1.5	81.3	3.4
2020-05-18	-2.1	-3.7	-1.3	76.2	7
2020-05-19	-5.4	-7.6	-3.7	81.6	2
2020-05-20	-4.2	-7	-0.8	84.2	2.1
2020-05-21	-1.4	-2.9	0.1	80.6	4
2020-05-22	-0.9	-2.1	0.2	83	6.1
2020-05-23	-2.4	-4.4	1.6	71.1	9.5
2020-05-24	-2.9	-4.3	-1.8	74.8	5.4
2020-05-25	-2.2	-3.1	-0.1	72.5	6.7
2020-05-26	0.2	-0.8	1.6	84.6	14.3
2020-05-27	1	-0.5	2.2	86.4	13.4
2020-05-28	-0.9	-2.3	1.8	77.3	6.1
2020-05-29	-0.1	-2.9	3.6	81.1	3.7
2020-05-30	-0.4	-2.4	1.3	81.3	5.4
2020-05-31	-1.4	-5.4	2.2	86.5	3.5
2020-06-01	1.1	-0.4	3	85.7	4.1
2020-06-02	-1.4	-3.7	0.4	82.6	6.6
2020-06-03	-2.9	-4.7	0.4	76.2	8.5
2020-06-04	0.4	-1.6	2	80.6	10
2020-06-05	1.8	-0.2	2.8	81.2	11.8
2020-06-06	-0.1	-1.2	1.5	82.1	6.3
2020-06-07	1.1	-0.2	2.7	80.8	8.3
2020-06-08	-0.4	-1.6	3	82.1	5.4
2020-06-09	-3.3	-5.5	-0.6	85.3	3.8
2020-06-10	-9	-11.3	-4.5	85.2	12.7
2020-06-11	-10.2	-10.6	-9.7	84.5	17.5
2020-06-12	-10.1	-10.7	-9.5	78.1	14
2020-06-13	-7.6	-9.7	-4.5	70.1	4.3
2020-06-14	-7	-8.8	-5.1	79.1	1.7
2020-06-15	-5.9	-9.2	-1.7	74.8	3.4
2020-06-16	-2.3	-3.5	0	69.3	6.7
2020-06-17	0	-1.8	1.6	61.1	3.3
2020-06-18	-1.7	-3.9	1.3	84.6	1.4
2020-06-19	-3.3	-4.8	-1.7	93	1.5
2020-06-20	-0.7	-1.9	0.6	86.9	2.4
2020-06-21	-1.9	-4.3	-0.3	90.5	1
2020-06-22	-3.6	-4.7	-2.4	92.8	1.1
2020-06-23	-4.5	-5.8	-3.8	90.1
2020-06-24	-5.7	-7.5	-4.1	89
2020-06-25	-3.6	-7	-1.3	81.4	6.8
2020-06-26	-3.8	-7.5	-2.7	70.6	9.5
2020-06-27	-7.4	-9	-4.2	62	4.9
2020-06-28	-6.5	-10.3	-2.9	60.1	5
2020-06-29	-5.6	-11	-2.4	75.6	2
2020-06-30	-6	-10.9	-1.6	73.3	3.4
mean	-0.128022	-2.08571	2.17802	79.783	5.61061
st. dv.	3.64888	3.79682	3.82796	6.97181	2.99419
2020-07-01	-7.2	-11.8	-4.2	75.7	3.4
2020-07-02	-9.9	-10.7	-8.7	85
2020-07-03	-4.7	-9.3	-3.1	74.2	5.2
2020-07-04	-4.7	-5.4	-3.9	82.1	3.9
2020-07-05	-5.7	-7.8	-3.5	76.5	1.8
2020-07-06	-3.6	-5.9	-2.2	80.4	3.8
2020-07-07	-3.9	-6.2	-1	69.1	5.4
2020-07-08	-1.8	-5.1	1.4	76	4.8
2020-07-09	0.3	-1.9	1.7	79.2	8.5
2020-07-10	-1.7	-3	0.7	89.2	7.1
2020-07-11	-0.6	-2.3	1.3	89.3	8.6
2020-07-12	-2.3	-3.7	-0.7	79.6	4.4
2020-07-13	-3.8	-5.1	-2.5	82.1	3.3
2020-07-14	-4.4	-6.3	-3.3	76.4	4.1
2020-07-15	-3.7	-5.1	-2.4	81.6	6.8
2020-07-16	-3.8	-5.3	-1.4	77.6	4.1
2020-07-17	-3.9	-6.3	-2.1	70.2	10
2020-07-18	-5.2	-8.1	-2.8	63.8	7
2020-07-19	-2.6	-3.4	-1.3	81.5	6.7
2020-07-20	-1.7	-2.7	-0.8	81.8	11.1
2020-07-21	-1.1	-3.2	0.3	76.4	12.4
2020-07-22	-0.4	-1	0.1	88	11.5
2020-07-23	-1.6	-4.2	0.4	84.9	6.6
2020-07-24	-8.5	-13.6	-3.9	69.3	10.5
2020-07-25	-8	-12.1	-5.9	71.1	5.2
2020-07-26	-12.9	-14.4	-9.5	72.1	7
2020-07-27	-6.9	-11.5	-2.3	77	9.9
2020-07-28	-9.9	-11.6	-5.8	76.1	8.6
2020-07-29	-7.5	-9.9	-3.7	73	7.1
2020-07-30	-7.1	-9.6	-4.5	67.8	3.5
2020-07-31	-2.6	-4.9	-1.5	84.6	6.5
2020-08-01	-1.4	-3.4	0.6	84.6	8.4
2020-08-02	0.9	-0.6	2.7	85.8	5.5
2020-08-03	-0.1	-1.4	1.6	82	8.7
2020-08-04	1.9	-0.2	4.2	82	11.8
2020-08-05	2.4	-0.8	5.9	78.6	13.2
2020-08-06	-0.7	-2.1	0.6	79.9	5.3
2020-08-07	-1.9	-3.1	-0.7	81.8	6.1
2020-08-08	-3.5	-6.2	-1.3	81.5	4.8
2020-08-09	-1.7	-3.3	-0.3	84.5	9.1
2020-08-10	-6.5	-13	-0.2	90.4	10.6
2020-08-11	-13.4	-13.9	-12.7	84	13.1
2020-08-12	-13.3	-14.2	-12.4	84	11.8
2020-08-13	-14.2	-15.4	-12.9	83.2	7.7
2020-08-14	-13.4	-14.2	-12.6	83.8	4.2
2020-08-15	-14.5	-17.2	-12.7	83	5.6
2020-08-16	-16.2	-17	-15.1	81.4	7.4
2020-08-17	-16.5	-18.1	-14.8	81.1	4.1
2020-08-18	-13.1	-16.6	-5.5	83.8	3.2
2020-08-19	-5.4	-10.4	-1.8	90.7	8.1
2020-08-20	-9.3	-14	-3.4	86.5	4.5
2020-08-21	-5.2	-11.5	-2.2	89.5	5.7
2020-08-22	-13.6	-15	-7.3	83.6	7.6
2020-08-23	-15	-16.6	-13.4	81.9	14.6
2020-08-24	-11.2	-13.5	-5.9	83.8	6.9
2020-08-25	-6.7	-9.6	-3.4	83.4	8.7
2020-08-26	-5.8	-9.4	-0.3	73.8	5.7
2020-08-27	-5.3	-14.3	-1	79.3	6
2020-08-28	-16.9	-18	-14.2	76.6	8.8
2020-08-29	-17.5	-18.4	-16.3	70.2	8.1
2020-08-30	-18	-19.4	-14.2	64	3.7
2020-08-31	-11.5	-16.2	-8.5	70.1	6.4
2020-09-01	-10	-13	-7.8	75.2	4.6
2020-09-02	-13	-19.9	-8.7	78	4.8
2020-09-03	-20.2	-21.2	-18.6	72	2.9
2020-09-04	-12.2	-19	-7	78.3	4.3
2020-09-05	-4.3	-7	-0.6	78.4	8.4
2020-09-06	-1.2	-2.6	0.2	83.2	5.6
2020-09-07	-2.6	-4.2	-1.4	85.4	4.7
2020-09-08	-6.4	-10.8	-0.7	86	3.1
2020-09-09	-1.4	-2.6	0	85.9	4.6
2020-09-10	0.5	-2.1	2.7	81.6	8.2
2020-09-11	-0.7	-3.6	2.9	81.5	14.8
2020-09-12	-3.3	-4.3	-1.6	74.5	2.9
2020-09-13	-2	-4	0.7	75.2	6.9
2020-09-14	0.2	-1.5	1.7	87.3	18.3
2020-09-15	-6.3	-8.3	-0.1	68	12.8
2020-09-16	-1.8	-5.6	-0.6	81	9.7
2020-09-17	-1.3	-4.2	0.1	86	7.8
2020-09-18	-5.5	-7.1	-3.7	69.8	3.9
2020-09-19	-6.9	-7.7	-5.6	75.5	3.9
2020-09-20	-5.6	-7.5	-1.1	77.7	2
2020-09-21	-1.9	-6	0.7	76.9	5
2020-09-22	-2	-4	1.8	84.6	1.9
2020-09-23	-0.1	-1.5	2.1	77.9	5.3
2020-09-24	-0.3	-7.5	1.3	86	10.7
2020-09-25	-3.3	-11.4	-0.4	86.3	10
2020-09-26	-7.2	-11.7	0.9	82.1	8.4
2020-09-27	-6.4	-11.3	-2.7	79.1	4.3
2020-09-28	-9.6	-12.6	-3.6	81.5	7.5
2020-09-29	-7	-11.4	-2.4	79.4	8.1
2020-09-30	-12.3	-13.7	-11	74.9	10.2
2020-10-01	-10.1	-14.3	-6.6	70.4	4.5
2020-10-02	-6	-8.3	-1.7	76	5.1
2020-10-03	0.1	-1.8	1.4	81.3	8.2
2020-10-04	-1.2	-2.8	1.4	85	4.9
2020-10-05	1.2	-0.6	2.4	83	6.1
2020-10-06	-1.7	-8.3	0.6	90.1	6.8
2020-10-07	-7.5	-9.5	-5.2	84.6	3.5
2020-10-08	-3.8	-6	-0.4	79.8	1.9
2020-10-09	-2.1	-6.7	1	81.2	10.2
2020-10-10	-0.5	-2.3	1.2	83.1	7.2
2020-10-11	-4.6	-10	0.9	83.9	8
2020-10-12	-0.9	-2.6	0.5	82.4	5.5
2020-10-13	-6.3	-11	-2.2	85.5	7.5
2020-10-14	-8	-11.6	-0.6	75.9	5.5
2020-10-15	-1.9	-7.2	1	82.1	3.3
2020-10-16	-5.3	-10.3	-0.5	84.2	4.9
2020-10-17	-5	-6.7	-2.9	69.6	4.8
2020-10-18	-3.2	-7	0.1	84.2	5.1
2020-10-19	-9.4	-11	-6.9	75.1	11.3
2020-10-20	-6.2	-12	-2.3	70.1	5.5
2020-10-21	-2.3	-4.5	0.9	79.9	8
2020-10-22	0.2	-1.5	1.9	85.2	6.7
2020-10-23	-2.3	-3.9	-0.4	75.3	11.4
2020-10-24	-1.6	-3.5	-0.1	79	10.5
2020-10-25	0.4	-1.1	2.8	77	8.7
2020-10-26	1.4	-1	4.3	79.5	4.8
2020-10-27	-1.2	-2.5	1.2	89.7	1.7
2020-10-28	-0.2	-2.4	2.1	79.9	6.3
2020-10-29	-2.7	-4	-1.5	71.3	8.2
2020-10-30	-2.6	-4.2	-0.6	73	5.7
2020-10-31	-0.2	-2.9	2.6	71.9	3.3
2020-11-01	0.8	-2	5.4	77.3	3.7
2020-11-02	3.4	1.8	5.6	80.8	7.8
2020-11-03	0.6	-1	2.8	76.2	10.5
2020-11-04	0.6	-0.7	2.9	83.4	7.5
2020-11-05	1.8	-1.1	4.9	81.8	6.4
2020-11-06	0.8	-1.7	3	74.9	7.2
2020-11-07	2	0.3	3.4	83.3	12
2020-11-08	0.2	-0.9	1.7	83.3	7.5
2020-11-09	-1.4	-2.3	0.4	70.7	8.9
2020-11-10	-0.2	-2.2	2.7	79.6	6.9
2020-11-11	2.7	1	7.2	83.5	12.2
2020-11-12	3.1	1.8	4.7	85.2	6.7
2020-11-13	1.8	-0.2	3.4	82.4	10.3
2020-11-14	0.7	-0.5	2.3	83.8	10.4
2020-11-15	-1.7	-3.7	0	84	4.8
2020-11-16	-2	-3.5	0	81.2	3.9
2020-11-17	-1.6	-3	0.3	77.6	4.6
2020-11-18	-0.1	-2	2.3	76.6	7.4
2020-11-19	-1	-3	0.2	72	9.6
2020-11-20	-1.3	-3.5	0.2	70	5.6
2020-11-21	-0.8	-1.9	1.4	71.2	6.3
2020-11-22	2.3	-1.3	5.1	78.7	3.8
2020-11-23	2	-0.3	5.1	81.2	7
2020-11-24	0.3	-1.8	3.5	82.9	5
2020-11-25	0.2	-1.3	3.5	75.9	4.6
2020-11-26	-0.4	-1.8	2.2	74.5	4.2
2020-11-27	0.3	-0.8	2.4	86.2	4.3
2020-11-28	-0.8	-2.5	0.8	87.1	6.9
2020-11-29	-0.4	-1.8	1.4	68.5	5.1
2020-11-30	0.8	-0.6	2.5	84	8.3
2020-12-01	0.4	-0.7	1.9	77.5	4.6
2020-12-02	-1.6	-3.9	0.8	76.2	4.4
2020-12-03	-1	-2.7	1.1	69.5	3.9
2020-12-04	0.3	-1.5	1.9	82.9	6.3
2020-12-05	1.7	-0.2	4.7	85.7	5.6
2020-12-06	1.1	-0.7	4.9	78.4	10.9
2020-12-07	0	-0.7	1	75.7	7.9
2020-12-08	0.5	-0.9	2.9	81.4	8.5
2020-12-09	1.1	-0.4	2.6	74.8	7.9
2020-12-10	0.6	-1.4	4.2	70	6
2020-12-11	3.4	1	6.2	84.4	8.3
2020-12-12	1.5	0.4	3.3	81.8	6.4
2020-12-13	0.8	-1.3	2.8	71.3	4.1
2020-12-14	-0.1	-1.7	1.3	77.9	4
2020-12-15	-0.9	-2.1	1	85.5	5.1
2020-12-16	-0.3	-1.3	1.1	76	2.3
2020-12-17	-0.7	-1.7	1.4	63.8	3
2020-12-18	0	-1.3	1.6	70.5	3.4
2020-12-19	-0.4	-1.3	1.4	73.5	4.2
2020-12-20	1.9	-0.4	4	85.7	5.7
2020-12-21	1.6	-0.1	4.3	84.2	9.9
2020-12-22	2.4	0.5	4.9	82.3	6.5
2020-12-23	2.7	1.5	4.5	81.8	5.5
2020-12-24	2.1	0.9	3	82	9.2
2020-12-25	2	0.5	4	79.5	6.1
2020-12-26	2.3	-0.2	4.8	86	7.5
2020-12-27	3	1.9	5.1	77	9.7
2020-12-28	2.8	1.5	5.2	78.3	4.2
2020-12-29	2.1	1.4	3	84.1	4.2
2020-12-30	3.1	0.6	6.3	76.1	4.2
2020-12-31	2.3	1	4	82.3	3.8
mean	-3.30543	-5.65761	-0.761957	79.4168	6.7082
st. dv.	5.05231	5.52575	4.87104	5.68665	2.84875
March 2019-March 2020
2019-03-01	-0.6	-2.5	1.6	65.3	3.2
2019-03-02	0.3	-0.4	1.7	74.5	5.3
2019-03-03	2.4	-1	6.5	80.2	4.3
2019-03-04	3.5	2.5	5.7	84.9	7
2019-03-05	2.4	0.5	4.2	87.9	5.4
2019-03-06	-2.8	-5	0.5	87.8
2019-03-07	-4.4	-6.2	0.3	80.9	6.6
2019-03-08	0	-0.9	1.4	75.6	4.6
2019-03-09	0.4	-0.7	2.2	90.4
2019-03-10	2.1	0.8	4.2	82.3	3.5
2019-03-11	-3	-6.2	2.2	86.2	6.1
2019-03-12	-3.9	-6.5	-0.5	72.8	5
2019-03-13	0.4	-1.5	3.8	79	6.9
2019-03-14	3.3	1.6	5.1	84.3	7
2019-03-15	3.5	1.7	6.6	83.2	7.8
2019-03-16	2.6	1.4	4.9	82.3	8.4
2019-03-17	1.8	-0.1	4	77.5	8.5
2019-03-18	0.3	-1.6	2.5	73.1	2.9
2019-03-19	0.3	-3.2	5.1	78.6	3.4
2019-03-20	0.6	-3.9	3	85.5	3.6
2019-03-21	-0.2	-3.7	3.6	82.6
2019-03-22	-1.1	-5	1.1	80.5	6.2
2019-03-23	-0.6	-2.9	1.7	81.6	1.9
2019-03-24	0.8	-1.8	3.9	78.8	8.8
2019-03-25	2.1	1.2	4.1	86.3	4.8
2019-03-26	0.9	0.3	1.5	82.3	4.8
2019-03-27	2.5	0.9	4.2	80.6	5.7
2019-03-28	2.2	1	3.4	80.5	8.6
2019-03-29	-0.8	-6.4	3.7	83.3	6
2019-03-30	-1.3	-6.1	1.9	76.6	4.8
2019-03-31	0.5	-3.6	2	84.2	5.3
2019-04-01	-1.4	-3.7	0.2	76.9	4.7
2019-04-02	-0.6	-1.3	0.4	75.9	4.5
2019-04-03	0.3	-3.3	2.9	88.7	5.8
2019-04-04	-4.6	-5.4	-3	88.5
2019-04-05	-3.1	-4.3	-1.4	92.1
2019-04-06	-3.3	-5	-1.6	92.9	15.2
2019-04-07	-4.1	-4.9	-2.5	90.1	8.2
2019-04-08	-1.9	-2.4	-1.4	81.8	3.3
2019-04-09	0.6	-2.2	2.2	80.5	4.8
2019-04-10	2.7	0.8	4.6	81.9	7.6
2019-04-11	3.2	1.4	5	80.2	13.4
2019-04-12	2.6	0.7	5.1	80.2	9.6
2019-04-13	2.2	0.9	3.2	85.6	13.9
2019-04-14	0.3	-1.3	1.5	77.9	11.4
2019-04-15	-0.1	-1.5	2.2	72.3	6.5
2019-04-16	-1	-2.6	0.4	71.9	2.7
2019-04-17	-5.3	-7.1	-1.3	85	7.8
2019-04-18	-6.4	-7.8	-4	70.6	3.5
2019-04-19	-4.7	-6.3	-3.1	76.7	2.4
2019-04-20	-8.7	-11	-4	74.1	7.2
2019-04-21	-5.9	-8.3	-3.6	60.2	2.9
2019-04-22	-2.4	-6.4	2.4	70.6	2.5
2019-04-23	1	-1.2	2.5	84.2	6.1
2019-04-24	2.8	1	4.7	81.6	7.5
2019-04-25	1.3	0.5	1.9	80.5	9.1
2019-04-26	1.4	-0.4	3.5	86	7.6
2019-04-27	1.3	0	2.8	75.9	6.3
2019-04-28	2.3	0.9	3.5	83	7.2
2019-04-29	1.3	-0.3	3.3	83	5
2019-04-30	-2.8	-5.7	1.1	75.5	5.3
2019-05-01	-2.5	-6.5	-0.5	78.6	5.8
2019-05-02	-6.8	-7.5	-6.1	75.4	6.9
2019-05-03	-6.3	-7.8	-4.2	75	1.5
2019-05-04	-0.8	-5.2	2.1	80.3	5.4
2019-05-05	0.3	-1.4	3	80.7	3.5
2019-05-06	1.4	-0.1	5.5	81.7	4.9
2019-05-07	3.1	0.6	6.3	80.7	11.3
2019-05-08	1.5	0	3.4	82.4	8.1
2019-05-09	1.4	-0.2	3.7	78.6	5.6
2019-05-10	0.8	-0.4	2	81	11.3
2019-05-11	0.4	-1	2.1	77.7	14.3
2019-05-12	1.3	-1.4	2.8	69.9	8.7
2019-05-13	-0.5	-1.4	0.9	81.7	6.3
2019-05-14	-0.7	-3.3	2.5	79.5	9.1
2019-05-15	-2.5	-3.4	-0.3	75.5	5.8
2019-05-16	0.5	-3.4	6.4	86.2	4.1
2019-05-17	-0.6	-4.2	2.5	86.1	4.1
2019-05-18	-7	-7.9	-4.2	87.2	8.1
2019-05-19	-4.8	-7	-2.4	81.7	4
2019-05-20	-8.2	-11.2	-3	87.6
2019-05-21	-10.1	-11.6	-7.5	78
2019-05-22	-11.4	-14.4	-6.5	78.5
2019-05-23	-10	-15.3	-3.7	74.3	7.3
2019-05-24	-4	-5	-3.4	71	3.3
2019-05-25	-9.6	-14	-3.8	76.1	8.7
2019-05-26	-13.3	-15.4	-11	72.7	7.5
2019-05-27	-7.3	-11.6	-4.6	65.7	8.7
2019-05-28	-6.3	-7.5	-4.6	66.7	4.8
2019-05-29	-9	-12.7	-5.2	65.8	4.6
2019-05-30	-9.2	-12	-7.7	65.4	5.2
2019-05-31	-7.7	-11	-4.2	66.9	6.6
2019-06-01	-3	-4.5	-1.1	75.3	8
2019-06-02	-1.7	-2.5	-1	81.3	8.5
2019-06-03	0	-2.9	2.4	77.5	7.4
2019-06-04	0.7	-1.4	2.7	83.5	2.8
2019-06-05	0.3	-1.5	2.1	88.3	2.6
2019-06-06	-2.6	-4.4	-1.2	93.7	4.8
2019-06-07	-4.7	-5.1	-4.1	92.1	5.1
2019-06-08	-3.3	-4.5	-1.3	91.1	2.2
2019-06-09	-3.8	-5	-1.4	85.3	1.9
2019-06-10	-8	-11.5	-3.4	87.1	8
2019-06-11	-8.8	-12.3	-3.4	79.5	5.2
2019-06-12	-2.4	-4.5	3.1	73.7	7.4
2019-06-13	-1.7	-3.2	-0.6	83.9	10.3
2019-06-14	-0.4	-1.5	1.3	86	8
2019-06-15	-1	-2.3	1.5	83.7	9.4
2019-06-16	-0.5	-1.6	0.8	84.7	10.8
2019-06-17	-1.3	-2.2	-0.1	76.1	8.2
2019-06-18	-2	-2.7	-1.1	81.9	4
2019-06-19	-5.2	-6.8	-2.6	90.2
2019-06-20	-9.8	-11.6	-6.1	83.1	8.1
2019-06-21	-8.9	-10.9	-5.5	84.1	9.5
2019-06-22	-8	-11.2	-5.1	78.1	2.4
2019-06-23	-4.8	-7	-2.1	82.1	7.2
2019-06-24	-2.2	-3.6	-0.5	82.4	2.6
2019-06-25	-9.6	-12	-0.7	85.5	12
2019-06-26	-12.4	-13.5	-11.5	77.2	8.6
2019-06-27	-12.2	-13.1	-10.9	74	2.7
2019-06-28	-9.9	-12.8	-6.4	73.5	2.4
2019-06-29	-5.2	-6.8	-3.5	77.2	4.6
2019-06-30	-6.8	-9.6	-5.5	77.4	2.6
2019-07-01	-9.8	-12.3	-6.5	75.1	2.8
2019-07-02	-5.9	-11.9	-3.9	72.8	6.1
2019-07-03	-4.4	-6.2	-2.5	79.2	4.6
2019-07-04	-1.1	-4	0.5	78.9	8.5
2019-07-05	-1.6	-4.3	0.8	76.4	3
2019-07-06	-5.3	-6.6	-3.6	86.5	1.2
2019-07-07	-6.8	-8.4	-4.9	85.3	1.3
2019-07-08	-6.2	-8.4	-4.5	73.2	1.3
2019-07-09	-3.7	-6.4	-2	77.3	5
2019-07-10	-4.3	-6.5	-2.8	82.9	1.7
2019-07-11	-3	-7.6	1.5	69.7	3.8
2019-07-12	-3.6	-8	-0.5	81.1	4.6
2019-07-13	-1.5	-4.4	0.4	60.2	6.5
2019-07-14	-3.7	-6.1	0.3	82.9	1.6
2019-07-15	-0.2	-1.2	0.9	87.1	8.7
2019-07-16	-0.1	-3.5	1.3	83.3	5.3
2019-07-17	-3.8	-5.9	-1.7	87.1	6.5
2019-07-18	-1.6	-3.5	0.2	81.9	2.9
2019-07-19	-7.8	-9.7	-3.6	86.8	4.2
2019-07-20	-9.2	-10.4	-8.2	87.5	3.6
2019-07-21	-6.8	-9.4	-3.1	85.5
2019-07-22	-3	-4.2	-2.1	75.4	3.1
2019-07-23	-5.9	-10.1	-3.6	81.7	3
2019-07-24	-10	-11.8	-8.4	64.1	3
2019-07-25	-5.3	-8.4	-0.8	76.3	9.6
2019-07-26	0.9	-1.3	3.4	81.4	9.1
2019-07-27	-1.8	-2.9	0.4	79.4	4.7
2019-07-28	-1.4	-2.8	-0.3	79.6	5.8
2019-07-29	-10.2	-14.8	0.3	84.3	5
2019-07-30	-3.9	-11.4	-0.5	81.9	5
2019-07-31	-12.9	-14.5	-10.7	78.6	4.7
2019-08-01	-11.3	-15	-5.2	79.5	3.7
2019-08-02	-2.4	-5.2	-0.5	82.3	6.3
2019-08-03	-1	-2.2	0.2	83.7	8.9
2019-08-04	-1.3	-3.1	0	81.9	14.9
2019-08-05	-2.2	-7.4	-0.4	82.2	9.2
2019-08-06	-10.1	-12.6	-0.8	81.9	7.3
2019-08-07	-12.4	-15.2	-7.9	78.1	6.9
2019-08-08	-7.6	-9	-6.5	73.1	5.2
2019-08-09	-11.9	-14.4	-8.7	80.3	13.6
2019-08-10	-12.3	-14.2	-10.5	75.6	17.5
2019-08-11	-10.7	-13.4	-7	74.4	4.8
2019-08-12	-8.2	-10.2	-6.7	77.6	2.1
2019-08-13	-4.1	-8.2	-0.2	82.7	6
2019-08-14	-2.6	-3.5	-1.2	81.7	10.2
2019-08-15	-4.3	-8.7	-0.7	87.4	5.1
2019-08-16	-11	-18	-5.1	78	4.3
2019-08-17	-9.9	-17.5	-5.9	72.7	5.5
2019-08-18	-2.5	-7.3	0.7	76.7	6.2
2019-08-19	-2.1	-5.7	2.8	72.7	7.1
2019-08-20	-1.5	-5.6	2.8	74.4	5.5
2019-08-21	-6.6	-9.4	-2.1	85.4	1.2
2019-08-22	-8.2	-10.3	-5.1	87.2	1.1
2019-08-23	-2.4	-8.2	1.3	79.7	2.4
2019-08-24	-0.5	-2.5	1.1	85.7	2.2
2019-08-25	0.6	-0.8	2.6	83.6	2.8
2019-08-26	0	-1.7	1.4	78.6	6.1
2019-08-27	-0.1	-1.6	2.2	78.4	4.4
2019-08-28	-2.4	-5	1	84.7	4.4
2019-08-29	-4.3	-5.5	-2.9	79.7
2019-08-30	-5.3	-6.8	-4.1	81	1.9
2019-08-31	-5.5	-11.1	-1.5	79.7	6.9
2019-09-01	-10.9	-12.1	-7.1	76.7	9.4
2019-09-02	-8.4	-12	-5.8	79.7	6.3
2019-09-03	-7.8	-14.1	-4.2	72.4	5.2
2019-09-04	-5.5	-8.8	-0.8	77.7	3.6
2019-09-05	0.6	-1.7	3.3	76.9	10.7
2019-09-06	-0.4	-2	2.8	82.2	9.4
2019-09-07	0	-1.8	2.4	83	7.7
2019-09-08	-2.2	-5	0.7	86.7	8.5
2019-09-09	-3.1	-6	0.4	76.2	9.6
2019-09-10	0.2	-1.3	2.2	83.4	11.3
2019-09-11	-4.7	-15.1	3	71.7	12.1
2019-09-12	-11.4	-15.3	-3.2	67.1	9.2
2019-09-13	-4.2	-8.3	-0.5	77.2	8.3
2019-09-14	-8.2	-9.4	-5.9	63	2.7
2019-09-15	-7.5	-9	-6.2	75.7	2.2
2019-09-16	-5.8	-8.5	-2.5	65.8	1.5
2019-09-17	-3.3	-6	-1.4	41.9	3.9
2019-09-18	-3.4	-5.3	-1.5	75	7.8
2019-09-19	-2	-2.6	-1.1	77.7	4.8
2019-09-20	-3.6	-7.1	-2.1	81	6
2019-09-21	-7.5	-9.2	-4.6	81.1
2019-09-22	-3.4	-7.1	1	79.1	8.1
2019-09-23	-4.4	-6.3	-2.5	73.1	7.9
2019-09-24	-5.5	-6.5	-4.6	77.5	6
2019-09-25	-1.1	-4.6	2.6	81.4	6.2
2019-09-26	-0.5	-1.9	1.7	77.7	8.9
2019-09-27	-0.8	-4.7	2.6	77.2	8.8
2019-09-28	-1.2	-5.1	0.6	84.9	4.2
2019-09-29	-8.1	-8.9	-5	85.7
2019-09-30	-9.5	-11	-8.2	75.9
2019-10-01	-6.6	-9.1	-3.9	76.5	4.6
2019-10-02	-4.8	-7	-1.4	73.1	9.9
2019-10-03	-6.5	-7.6	-4	67.4	4.9
2019-10-04	-7.2	-10	-5.5	74.1	4.8
2019-10-05	-8.5	-9.7	-7.2	75	4.9
2019-10-06	-6.1	-7.5	-3.5	68.1	4.3
2019-10-07	-7.1	-11.5	-3.5	84.4	10.2
2019-10-08	-9.8	-13.3	-4.6	72.2	3.2
2019-10-09	-7.2	-9.5	-5	78.4	5.6
2019-10-10	-11	-11.6	-9.5	80.4	9
2019-10-11	-9.4	-10.9	-7.5	76.1	4.3
2019-10-12	-10.2	-11.4	-8.4	65.9	4
2019-10-13	-6.5	-9.2	-3.9	71.3	4.9
2019-10-14	-0.5	-5	2.9	81.8	9.3
2019-10-15	-0.3	-1.5	3.1	79.8	7.6
2019-10-16	1.4	-0.7	7	79.5	9.1
2019-10-17	0	-2.2	2.6	84.7	7
2019-10-18	-1	-2.6	0.9	78.4	5.6
2019-10-19	-0.3	-3.4	3.4	80	9.8
2019-10-20	0.6	-0.9	1.9	75.3	8.4
2019-10-21	1.2	-1.2	2.4	79.7	12.3
2019-10-22	1.3	0.3	2.5	82.2	9.9
2019-10-23	0.9	-0.6	2.5	70.9	4.5
2019-10-24	1.3	-1.4	3.5	79	3.8
2019-10-25	2.7	-0.3	3.9	73.9	6.4
2019-10-26	2.1	-0.7	5	79.3	10.2
2019-10-27	0.2	-3.5	2.4	86.7	7.1
2019-10-28	-1.7	-3.8	-0.3	83	8.3
2019-10-29	-1.1	-2.5	1	71.4	9.1
2019-10-30	2.8	0.4	5.7	71.3	8.3
2019-10-31	3	0.3	6.1	75.4	8.9
2019-11-01	1.2	-1.2	4.6	79.3	7.6
2019-11-02	-2	-3	-0.8	82.5	6.8
2019-11-03	-2.4	-3.5	-1.1	86.4	6.1
2019-11-04	-2.1	-3.5	-0.7	74.8	3
2019-11-05	-1.6	-2.5	-0.3	75.4	2.5
2019-11-06	-1.9	-2.7	-0.5	75.8	4.6
2019-11-07	-2.4	-4.3	-0.1	70.5	2.7
2019-11-08	-2.8	-4.7	-0.2	74	2.9
2019-11-09	-2.3	-3.5	-1.2	76.6	5.7
2019-11-10	-0.5	-1.5	1.5	86.6	12.9
2019-11-11	0.3	-0.7	1.4	86.4	12.6
2019-11-12	0.4	-0.9	2.9	86.2	9
2019-11-13	0.2	-1.1	1.3	88.4	8.4
2019-11-14	-1.2	-2.3	1	76.3	9.2
2019-11-15	1.7	-0.7	4.5	84.1	7.7
2019-11-16	3.3	-0.1	6	77.5	4.6
2019-11-17	2.4	0.4	4.9	82.6	3.1
2019-11-18	-1.2	-3	1.3	83.2	5.9
2019-11-19	-1.7	-3.4	0.7	69.9	6.9
2019-11-20	-2.7	-4.7	-0.4	64.6	4
2019-11-21	-3.2	-4.7	-1.5	56.5	5.3
2019-11-22	1.8	-2.3	5.1	81	3.7
2019-11-23	3.4	0.5	5.1	86.9	4.6
2019-11-24	4.8	0	11.2	73.2	6.5
2019-11-25	3.3	1.8	4.9	75.6	6.5
2019-11-26	1.4	-1.2	3.5	84.5	2.9
2019-11-27	0.2	-0.8	2.9	94.2	3.7
2019-11-28	-0.8	-1.1	-0.3	94.7
2019-11-29	-0.7	-1.1	-0.1	94.8
2019-11-30	0	-1.3	3.6	92.6
2019-12-01	-0.6	-2.1	1.3	87.5	1.8
2019-12-02	1.1	-2.1	7.6	79.8	2
2019-12-03	-0.1	-1.1	1.2	87.6	2.1
2019-12-04	-1.8	-2.9	-0.6	81.3	5.7
2019-12-05	-2.9	-3.9	-1.4	79.8	9
2019-12-06	-0.7	-3.6	1.7	68.8	3.6
2019-12-07	-0.5	-2.4	1.1	75.5	5.1
2019-12-08	-0.8	-1.8	0.8	77	5.8
2019-12-09	-1.3	-1.8	-0.7	79.9	7.3
2019-12-10	-2.5	-3.2	-1.4	73.1	8.2
2019-12-11	-2.8	-3.5	-1.6	70.2	4.2
2019-12-12	-2.1	-3.3	-0.9	80.3	1.1
2019-12-13	-1.1	-2.1	-0.1	79.5	1.7
2019-12-14	-0.8	-2.6	1.3	76.8	1.6
2019-12-15	-0.8	-2.2	0.6	73.1	5.1
2019-12-16	-0.7	-2	1.2	73.3	3.8
2019-12-17	-0.6	-2.8	1.5	72.1	2.5
2019-12-18	0	-1.2	1.4	71	2.8
2019-12-19	-1	-2.4	0.5	72.2	5.8
2019-12-20	0	-2.4	2.5	64.5	1.7
2019-12-21	0.8	-0.7	2.7	84.3	4.5
2019-12-22	1.8	-1.1	4.9	89.6	3
2019-12-23	0	-1.5	3.2	90.8	5.1
2019-12-24	0.8	-1.7	3.5	85.1	5.9
2019-12-25	1.5	0.1	3.4	80.2	4
2019-12-26	1.6	0.4	3.7	90.6	2.8
2019-12-27	3.9	0.4	7.5	84.9	3
2019-12-28	3	1.4	4.9	88.1	6
2019-12-29	2.7	0.3	5	88.3	2.9
2019-12-30	2	-0.7	6	88.2	3.6
2019-12-31	2.9	1.8	4.3	85.4	4.8
2020-01-01	2.9	1.4	5.6	78	4.5
2020-01-02	3.3	1.8	5	85.4	5.3
2020-01-03	1.7	-0.5	3.8	89.3	5
2020-01-04	1.2	-0.5	3.9	82.1	3
2020-01-05	4.1	2.5	6.6	74	5.2
2020-01-06	4.7	2.2	7.6	82	5.8
2020-01-07	4.4	2.2	9.4	84.6	4.2
2020-01-08	6	4.2	9	87.1	3.6
2020-01-09	4.1	2.8	5.4	81.1	2.8
2020-01-10	2.2	1.3	3.7	90.2	1.7
2020-01-11	3	1.6	6.1	81.1	3.2
2020-01-12	3.7	2.1	6.4	78.4	3.6
2020-01-13	3.6	1.8	5.6	82.7	7.3
2020-01-14	4.6	2	7.3	81.5	3.4
2020-01-15	1.1	-1.1	2.6	90.9	3.2
2020-01-16	0.4	-1.9	2.6	81.8	3.4
2020-01-17	0.8	0.2	2.3	74.4	3.9
2020-01-18	-0.1	-1.4	1.1	70.2	5.8
2020-01-19	-0.4	-2	1.7	64.8	4
2020-01-20	0.9	-1.3	3.1	65.1	4
2020-01-21	2.3	0.6	5.4	75.6	4.3
2020-01-22	2.3	0.9	5.2	87.5	1.8
2020-01-23	3.8	2.4	5.5	80.6	3.3
2020-01-24	2.5	1.3	3.9	90.7	1.6
2020-01-25	2.5	0.7	4.7	83.6	3
2020-01-26	1.7	0.6	3.2	91.4	3.1
2020-01-27	2.6	0.7	4.9	87.9	4.1
2020-01-28	3.7	2.6	5	90.4	9.4
2020-01-29	3.2	1.6	5.1	83.9	6.1
2020-01-30	3.3	1.9	5.4	84.3	3.4
2020-01-31	1.9	0.6	3.1	84.9	1.6
2020-02-01	2.6	0.2	5.3	82.9	2.7
2020-02-02	4.3	2.6	6.4	86	7.1
2020-02-03	3.1	1.4	4.6	80.9	6
2020-02-04	0.9	0.2	1.9	80.6	2.7
2020-02-05	1.5	-0.5	3.9	74.4	3.6
2020-02-06	3.8	1.3	8.2	83.5	10.4
2020-02-07	4.1	1.6	6.6	72.9	4
2020-02-08	3.5	0.4	9.9	81.1	2.8
2020-02-09	7.9	3	13.1	63.9	9.2
2020-02-10	9.7	5	14.5	60.8	6.3
2020-02-11	4.8	3.2	6.6	75.8	8.7
2020-02-12	4.2	1.8	6.6	83.2	8.2
2020-02-13	3.2	1	5.9	77.3	8.4
2020-02-14	3.9	2.7	6	82.3	5
2020-02-15	4.5	2.1	6.2	90	2.6
2020-02-16	1.1	-0.2	2.5	93.6	4.1
2020-02-17	-0.2	-1.2	0.9	84.4	3.9
2020-02-18	0.9	-0.3	3.1	75.8	3.7
2020-02-19	0.5	-0.2	1.5	84.5	6.4
2020-02-20	1.7	0.2	3.5	76.9	2.9
2020-02-21	3.5	2.4	6.2	83.9	6.2
2020-02-22	2.3	1	4.3	77.8	5.5
2020-02-23	0.8	0	1.4	85	4.3
2020-02-24	-0.5	-1.1	0.5	92.8
2020-02-25	-0.1	-1	1.4	78.4	2.9
2020-02-26	-0.6	-2.1	1.9	77.6	2
2020-02-27	-2	-2.8	-0.9	74.2	9
2020-02-28	-1	-2.6	1.1	80.2	4.4
2020-02-29	1.9	0.2	4	79.8	6.3
2020-03-01	2.5	1.7	3.7	84.6	7.9
2020-03-02	2.4	1.6	3.5	79.5	7.2
2020-03-03	1.7	0.5	3.5	72.4	5.1
2020-03-04	3.9	0.9	6.7	75.3	4.3
2020-03-05	5.6	3.9	8.4	85	5.8
2020-03-06	3.6	2.3	5	87.3	6.4
2020-03-07	0.8	-1	2.8	85.7	2.3
2020-03-08	-1.4	-2.7	0	88	2
2020-03-09	0.5	-1.2	2.7	80.3	2.2
2020-03-10	1.4	0.2	2.5	74.9	2.2
2020-03-11	-0.1	-1	1.4	77.1	2.2
2020-03-12	1.2	-1.4	4	68.8	5.9
2020-03-13	3.8	2.5	5.1	85.8	11.4
2020-03-14	3.4	2.1	5.4	81.7	7.7
2020-03-15	4	1.9	5.5	81.5	6.8
2020-03-16	3.7	2.2	4.5	78.3	4.4
2020-03-17	0.6	-1.1	2.6	86	2.6
2020-03-18	-0.8	-4.3	3.2	83.2	8.3
2020-03-19	-2.7	-4.3	-0.2	79	4.6
2020-03-20	-3.3	-6.3	-1	86.5	13.9
2020-03-21	-2.9	-6.2	0.5	67.4	6.7
2020-03-22	0.4	-1.4	2.1	80.6	6.6
2020-03-23	1.8	-0.1	4.1	84.4	3.5
2020-03-24	-2.7	-5.5	0	81.8	8.2
2020-03-25	1.5	-0.4	4.4	77	8.5
2020-03-26	-0.1	-4.2	3.7	68.8	9.1
2020-03-27	-4.3	-9.2	-1.8	68.8	6.7
2020-03-28	-3.1	-9	3	67.3	6.1
2020-03-29	1.8	-0.2	3.6	79.1	5.1
2020-03-30	2	0.6	3.4	83.5	5.4
2020-03-31	-0.8	-5	3.6	83.1	6.3
Mean	-1.62015	-3.78338	0.855919	79.5929	5.76992

## Sheet: Scatterplot Temperature
Table S1. Meteorological data
Temperature mean
					Arctowski	Puchalski
Temperature mean	Site	Season	St. Dv.		0.111602	0.0706587
0.111602	Arctowski	First half of 2018	3.83144		-1.50489	-1.44388
-1.50489	Arctowski	Second half of 2018	3.90626		-0.70221	-1.45304
-0.70221	Arctowski	First half of 2019	3.67019		-2.27391	-2.90217
-2.27391	Arctowski	Second half of 2019	3.94822		0.531319	-0.128022
0.531319	Arctowski	First half of 2020	3.58825		-2.57011	-3.30543
-2.57011	Arctowski	Second half of 2020	4.9926
Temperature mean	Site	Season	St. Dv.
0.0706587	Puchalski	First half of 2018	2.94873
-1.44388	Puchalski	Second half of 2018	3.02263
-1.45304	Puchalski	First half of 2019	3.73509
-2.90217	Puchalski	Second half of 2019	3.96675
-0.128022	Puchalski	First half of 2020	3.64888
-3.30543	Puchalski	Second half of 2020	5.05231

## Sheet: Scatterplot Humidity rate
Table S1. Meteorological data
Humidity mean
					Arctowski	Puchalski
HR mean	Site	Season	St. Dv.		81.4409	80.0743
81.4409	Arctowski	First half of 2018	6.34312		79.4228	78.9547
79.4228	Arctowski	Second half of 2018	5.82404		81.2238	79.516
81.2238	Arctowski	First half of 2019	7.06823		80.9353	78.7918
80.9353	Arctowski	Second half of 2019	6.93514		81.5896	79.783
81.5896	Arctowski	First half of 2020	6.83657		81.2429	79.4168
81.2429	Arctowski	Second half of 2020	5.54726
HR mean	Site	Season	St. Dv.
80.0743	Puchalski	First half of 2018	6.08019
78.9547	Puchalski	Second half of 2018	5.71715
79.516	Puchalski	First half of 2019	6.93953
78.7918	Puchalski	Second half of 2019	7.06442
79.783	Puchalski	First half of 2020	6.97181
79.4168	Puchalski	Second half of 2020	5.68665

## Sheet: Scatterplot Wind
Table S1. Meteorological data
Wind speed mean
					Arctowski	Puchalski
HR mean	Site	Season	St. Dv.		5.41333	6.0525
5.41333	Arctowski	First half of 2018	2.27059		6.08043	0
6.08043	Arctowski	Second half of 2018	2.74033		5.10787	6.02374
5.10787	Arctowski	First half of 2019	2.31275		5.04783	5.77443
5.04783	Arctowski	Second half of 2019	2.55213		4.99505	5.61061
4.99505	Arctowski	First half of 2020	2.63706		5.80707	6.7082
5.80707	Arctowski	Second half of 2020	2.41328
HR mean	Site	Season	St. Dv.
6.0525	Puchalski	First half of 2018	2.68048
N/A	Puchalski	Second half of 2018	0
6.02374	Puchalski	First half of 2019	2.77944
5.77443	Puchalski	Second half of 2019	2.97063
5.61061	Puchalski	First half of 2020	2.99419
6.7082	Puchalski	Second half of 2020	2.84875
