# Supplementary material for: Exploring the molecular landscape of environmental responses in the Antarctic plant Colobanthus quitensis: insights from metatranscriptomic analysis
Source: Front Plant Sci. 2026 Mar 16;17:1774223. doi: 10.3389/fpls.2026.1774223 (PMC13034057; doi:10.3389/fpls.2026.1774223)
Supplement: Supplementary file 8 [file Table2.xlsx]

## Sheet: DESeq2 S1 vs S2
feature	baseMean	log2FoldChange	lfcSE	stat	pvalue	padj
Candidatus Atelocyanobacterium thalassa	964.702	-0.639	0.151	-4.217	0	0
Babesia bigemina	732.917	-1.179	0.408	-2.89	0.004	0.007
Rhizobium sp. TH2	845.716	10.672	0.845	12.625	0	0
Fusobacterium necrophorum	2498.75	-0.717	0.326	-2.197	0.028	0.045
Pajaroellobacter abortibovis	33.637	5.994	1.736	3.453	0.001	0.001
Marisediminicola antarctica	386.362	9.541	0.853	11.182	0	0
Trypanosoma brucei	285.423	-0.562	0.212	-2.654	0.008	0.013
Variovorax sp. PAMC28562	1487.75	-1.506	0.359	-4.192	0	0
Rhodococcus sp. B7740	265.513	8.999	0.84	10.709	0	0
Priestia megaterium	61.649	6.877	2.28	3.016	0.003	0.004
Plasmodium malariae	152.175	-8.266	1.865	-4.432	0	0
Guillardia theta	1119.71	-0.115	0.05	-2.307	0.021	0.034
Devosia sp. A16	112.572	7.757	0.855	9.078	0	0
Hymenobacter sp. BRD128	29.347	5.793	2.18	2.657	0.008	0.013
Rhizoctonia solani	1780.57	-1.107	0.19	-5.833	0	0
Mucilaginibacter ginsenosidivorax	184.329	-8.543	0.886	-9.644	0	0
Salinibacterium hongtaonis	479.724	-0.389	0.098	-3.955	0	0
Paucibacter sp. KCTC 42545	1182.85	-0.476	0.221	-2.151	0.032	0.05
Microlunatus sagamiharensis	1113.09	0.835	0.169	4.932	0	0
Kocuria rosea	109.347	7.709	2.355	3.274	0.001	0.002
Variovorax sp. HW608	228.846	8.784	0.859	10.222	0	0
Penicillium oxalicum	300.279	-9.249	0.901	-10.263	0	0
Nostoc sp. Peltigera membranacea cyanobiont N6	481.702	-9.931	1.142	-8.699	0	0
Pseudanabaena sp. ABRG5-3	108.704	-7.778	0.865	-8.991	0	0
Vibrio sp. SCSIO 43136	46.97	6.487	0.883	7.343	0	0
Fischerella sp. NIES-3754	2656.29	-0.317	0.085	-3.723	0	0
Ilumatobacter coccineus	117.572	7.82	0.851	9.19	0	0
Neurospora crassa	1855.5	1.816	0.18	10.091	0	0
Piscirickettsia salmonis	99.594	7.579	0.921	8.231	0	0
Lacunisphaera limnophila	173.032	8.38	0.884	9.483	0	0
Flavobacterium sp. KBS0721	243.317	-8.945	2.431	-3.68	0	0
Geminocystis sp. NIES-3709	703.854	-0.803	0.121	-6.634	0	0
Candidatus Xiphinematobacter sp. Idaho Grape	109.239	7.714	0.867	8.895	0	0
Cercospora beticola	5581.1	-2.837	0.455	-6.242	0	0
Pseudolysobacter antarcticus	145.958	-8.205	0.977	-8.396	0	0
Toxoplasma gondii	583.68	-0.963	0.357	-2.696	0.007	0.012
Allobranchiibius sp. GilTou73	588.735	10.15	0.838	12.113	0	0
Homo sapiens	31129	-0.579	0.115	-5.032	0	0
Ustilago maydis	289.472	-0.393	0.124	-3.166	0.002	0.003
Desulfobacca acetoxidans	165.053	8.312	0.851	9.768	0	0
Nostoc sp. ATCC 53789	1635.62	-1.505	0.335	-4.487	0	0
Leptolyngbya sp. 7M	316.436	9.25	1.168	7.922	0	0
Mucilaginibacter ginkgonis	98.193	-7.631	1.849	-4.128	0	0
Terriglobus roseus	38.925	-6.285	2.206	-2.849	0.004	0.007
Shinella sp. XGS7	286.872	-9.182	2.459	-3.735	0	0
Alteromonas sp. LMIT006	64.949	6.959	0.881	7.898	0	0
Rhizobacter gummiphilus	1905.75	1.266	0.226	5.612	0	0
Friedmanniella luteola	464.269	9.806	0.841	11.662	0	0
Vibrio coralliilyticus	43.353	6.365	1.763	3.61	0	0.001
Sporisorium graminicola	1148.37	-1.598	0.267	-5.982	0	0
Auraticoccus monumenti	106.189	7.672	0.852	9.007	0	0
Cryobacterium sp. PAMC25264	174.347	8.386	1.895	4.426	0	0
Spirosoma radiotolerans	169.982	8.354	0.853	9.796	0	0
Conexibacter woesei	179.681	-8.506	0.908	-9.371	0	0
Colletotrichum lupini	541.52	-0.689	0.14	-4.931	0	0
Arcticibacterium luteifluviistationis	44.878	6.416	1.771	3.624	0	0.001
Rhodococcus fascians	3085.03	1.604	0.131	12.251	0	0
Mucilaginibacter sp. 14171R-50	1270.48	-1.671	0.196	-8.543	0	0
Vulgatibacter incomptus	175.053	8.397	0.851	9.865	0	0
Psilocybe cubensis	2497.75	-2.564	0.128	-20.041	0	0
Devosia sp. SL43	659.157	10.312	0.884	11.67	0	0
Botrytis cinerea	38154.3	-0.388	0.086	-4.491	0	0
Mucilaginibacter xinganensis	160.487	-8.342	0.912	-9.149	0	0
Pyricularia grisea	348.674	-0.988	0.197	-5.006	0	0
Theileria orientalis	289.201	9.122	0.886	10.298	0	0
Nocardia farcinica	198.208	8.571	1.9	4.512	0	0
Aeromicrobium sp. zg.Y1379	371.93	9.486	0.844	11.243	0	0
Deinococcus sp. KNUC1210	459.071	-0.58	0.213	-2.723	0.006	0.011
Chondromyces crocatus	1151.06	11.117	0.914	12.164	0	0
Colletotrichum higginsianum	2262.9	-1.351	0.15	-8.978	0	0
Pedobacter roseus	168.559	8.336	2.401	3.472	0.001	0.001
Dyadobacter sp. NIV53	1994.3	0.402	0.105	3.843	0	0
Chryseobacterium carnipullorum	289.519	9.124	0.856	10.654	0	0
Schizosaccharomyces pombe	642.899	-1.126	0.174	-6.482	0	0
Zymoseptoria tritici	13801.2	-0.735	0.163	-4.503	0	0
Ustilaginoidea virens	1190.46	-1.945	0.219	-8.865	0	0
Mucilaginibacter mallensis	370.374	-9.552	0.838	-11.4	0	0
Marasmius oreades	616.871	-3.158	1.415	-2.232	0.026	0.041
Massilia violaceinigra	414.766	9.644	0.854	11.288	0	0
Actinoplanes ianthinogenes	126.014	7.915	2.37	3.339	0.001	0.002
Frondihabitans sp. 762G35	461.337	-9.869	0.893	-11.051	0	0
Nakamurella panacisegetis	630.792	-0.91	0.116	-7.844	0	0
Rhizobacter sp. AJA081-3	263.421	8.988	0.867	10.364	0	0
Croceimicrobium hydrocarbonivorans	96.118	7.528	0.895	8.413	0	0
Methylovulum psychrotolerans	309.652	-0.684	0.127	-5.372	0	0
Spirosoma sp. KCTC 42546	110.763	7.734	0.881	8.779	0	0
Massilia plicata	1663.94	-1.129	0.141	-7.999	0	0
Pedobacter sp. D749	557.382	-10.142	0.864	-11.736	0	0
Polyangium aurulentum	1002.34	10.917	0.881	12.389	0	0
Devosia ginsengisoli	182.677	8.458	0.898	9.414	0	0
Haliangium ochraceum	81.544	7.289	0.857	8.503	0	0
Methyloradius palustris	147.859	-8.224	0.909	-9.046	0	0
Mucilaginibacter paludis	342.083	-1.013	0.26	-3.894	0	0
Hymenobacter sp. BRD67	191.328	8.52	1.898	4.489	0	0
Spirosoma pollinicola	159.911	8.266	0.878	9.413	0	0
Nostoc sp. Lobaria pulmonaria (5183) cyanobiont	141.76	-8.163	1.896	-4.306	0	0
Actinoplanes sp. N902-109	435.439	9.713	1.01	9.619	0	0
Nocardioides panacis	411.014	9.625	1.958	4.917	0	0
Deinococcus gobiensis	279.945	9.076	0.849	10.696	0	0
Cryptococcus neoformans	631.269	-0.849	0.11	-7.716	0	0
Sandaracinus amylolyticus	210.726	8.665	0.882	9.826	0	0
Deinococcus psychrotolerans	596.571	10.169	0.842	12.079	0	0
Nostoc sp. C052	169.944	-8.425	1.902	-4.429	0	0
Candida orthopsilosis	76.63	-7.272	1.8	-4.039	0	0
Calothrix sp. 336/3	280.187	-0.511	0.105	-4.858	0	0
Propionibacterium freudenreichii	572.21	10.108	0.838	12.056	0	0
Pochonia chlamydosporia	535.528	-0.969	0.193	-5.028	0	0
Variovorax sp. PAMC 28711	411.93	9.634	0.845	11.396	0	0
Devosia beringensis	345.689	9.38	0.85	11.038	0	0
Halomonas sp. JS92-SW72	1198.47	0.548	0.103	5.307	0	0
Drechmeria coniospora	445.62	-0.771	0.113	-6.844	0	0
Hemiselmis andersenii	405.406	-0.43	0.117	-3.689	0	0
Paraflavitalea soli	125.621	7.916	0.866	9.146	0	0
Flavobacterium arcticum	854.093	-1.118	0.192	-5.826	0	0
Synechococcus sp. CC9902	670.996	-0.359	0.135	-2.66	0.008	0.013
Talaromyces rugulosus	546.168	-0.955	0.114	-8.392	0	0
Sulfuriroseicoccus oceanibius	74.807	7.164	0.872	8.214	0	0
Torulaspora globosa	1347.08	-0.484	0.154	-3.15	0.002	0.003
Sphaerotilus sulfidivorans	330.547	9.316	0.872	10.687	0	0
Nakamurella sp. PAMC28650	564.533	-1.197	0.128	-9.348	0	0
Legionella longbeachae	356.694	-0.8	0.148	-5.416	0	0
Cytophaga hutchinsonii	332.78	-1.108	0.157	-7.054	0	0
Puccinia striiformis	638.173	-0.844	0.202	-4.176	0	0
Dokdonella koreensis	84.807	7.346	0.853	8.608	0	0
Spirosoma montaniterrae	258.864	-9.034	0.843	-10.71	0	0
Hymenobacter sp. PAMC 26554	1059.72	-0.792	0.127	-6.258	0	0
Sorangium cellulosum	4004.92	4.013	0.304	13.2	0	0
Ornithobacterium rhinotracheale	2077.21	-0.279	0.123	-2.273	0.023	0.037
Microcoleus vaginatus	944.202	1.325	0.243	5.456	0	0
Sphingomonas sp. AAP5	1426.55	-11.499	0.956	-12.032	0	0
Dictyostelium discoideum	119.298	-0.735	0.193	-3.817	0	0
Babesia bovis	58.495	6.806	0.863	7.887	0	0
Salinibacterium sp. M195	173.174	8.381	0.859	9.754	0	0
Pedobacter cryoconitis	1750.28	-0.746	0.087	-8.524	0	0
Nakamurella antarctica	677.144	1.778	0.101	17.662	0	0
Mycobacterium cookii	715.621	-10.503	1.165	-9.014	0	0
Methylotenera versatilis	182.606	8.457	0.899	9.406	0	0
Rhodanobacter sp. FDAARGOS 1247	546.384	-10.114	0.853	-11.856	0	0
Subtercola sp. PAMC28395	707.086	-1.157	0.158	-7.306	0	0
Devosia sp. 1566	2260.49	1.005	0.195	5.166	0	0
Microlunatus phosphovorus	125.905	7.919	0.854	9.277	0	0
Candidatus Liberibacter africanus	70.08	-7.141	2.299	-3.106	0.002	0.003
Nostoc sp. NIES-4103	792.153	-0.572	0.161	-3.556	0	0.001
Mucilaginibacter sp. 21P	201.659	-8.673	0.918	-9.449	0	0
Fulvia fulva	4237.09	-1.058	0.193	-5.477	0	0
Janthinobacterium tructae	872.02	-10.788	2.563	-4.209	0	0
Pseudomonas antarctica	28.882	-5.849	2.161	-2.706	0.007	0.011
Pedobacter mucosus	753.834	1.285	0.228	5.641	0	0
Fluviicola taffensis	505.688	-1.733	0.108	-16.02	0	0
Salinibacterium sp. ZJ70	66.014	6.977	2.293	3.043	0.002	0.004
Devosia sp. MC521	287.569	9.114	0.88	10.361	0	0
Acetivibrio saccincola	41.757	6.311	1.759	3.587	0	0.001
Clostridium estertheticum	66.544	6.994	0.884	7.914	0	0
Luteolibacter ambystomatis	96.047	7.527	0.876	8.595	0	0
Flavobacterium sp. F-340	143.637	-8.182	2.373	-3.449	0.001	0.001
Janthinobacterium agaricidamnosum	118.043	-7.898	2.364	-3.341	0.001	0.002
Dyadobacter sp. CY22	458.113	-9.859	0.848	-11.631	0	0
Pyricularia oryzae	28.882	-5.849	2.161	-2.706	0.007	0.011
Sugiyamaella lignohabitans	1206.62	-0.851	0.137	-6.232	0	0
Flavobacterium kingsejongi	390.76	9.557	0.855	11.175	0	0
Paraconexibacter sp. 02-257	178.458	8.424	0.844	9.986	0	0
Diaminobutyricimonas sp. LJ205	320.973	9.273	0.849	10.923	0	0
cyanobacterium endosymbiont of Rhopalodia gibberula	961.008	-1.043	0.093	-11.245	0	0
Intrasporangium calvum	204.84	8.624	0.846	10.195	0	0
Thalassiosira pseudonana	1489.65	-0.492	0.084	-5.871	0	0
Cryptosporidium parvum	806.515	-0.649	0.099	-6.537	0	0
Rhodococcus sp. X156	1912.12	-0.569	0.161	-3.526	0	0.001
Legionella adelaidensis	48.637	6.538	0.869	7.523	0	0
Rhizobium leguminosarum	446.453	-9.822	1.944	-5.052	0	0
Rhizobium sp. L51/94	684.796	-10.439	1.973	-5.292	0	0
Flavobacterium sp. Sr18	135.05	8.015	2.376	3.373	0.001	0.001
Devosia rhizoryzae	88.069	7.401	0.853	8.675	0	0
Singulisphaera acidiphila	418.963	-0.673	0.303	-2.224	0.026	0.042
Roseimicrobium sp. ORNL1	53.495	6.676	0.884	7.556	0	0
Subtercola sp. AK-R2A1-2	1530.47	-1.339	0.112	-11.932	0	0
Brettanomyces bruxellensis	903.665	-0.464	0.146	-3.182	0.001	0.003
Rhodococcus sp. PBTS 1	1042.25	1.128	0.198	5.702	0	0
Candidatus Saccharimonas aalborgensis	280.078	-1.18	0.176	-6.712	0	0
Oleiharenicola sp. KSB-15	97.643	7.551	0.884	8.541	0	0
Differentially abundant taxa were filtered using qvalue < 0.05

## Sheet: DESeq2 S1 vs S3
feature	baseMean	log2FoldChange	lfcSE	stat	pvalue	padj
Campylobacter fetus	304.791	-0.729	0.211	-3.457	0.001	0.001
Candidatus Atelocyanobacterium thalassa	1238.44	-1.565	0.206	-7.585	0	0
Babesia bigemina	750.231	-1.577	0.403	-3.913	0	0
Rhizobium sp. TH2	702.458	9.857	0.852	11.575	0	0
Fusobacterium necrophorum	2040.91	-0.705	0.208	-3.392	0.001	0.001
Lactiplantibacillus plantarum	2607.53	-1.209	0.316	-3.822	0	0
Pajaroellobacter abortibovis	29.339	5.235	1.799	2.91	0.004	0.005
Marisediminicola antarctica	320.622	8.724	0.864	10.101	0	0
Methylibium sp. Pch-M	144.475	7.564	2.364	3.2	0.001	0.002
Gloeothece verrucosa	97512.2	-0.907	0.168	-5.412	0	0
Babesia microti	290.252	-1.222	0.359	-3.409	0.001	0.001
Trypanosoma brucei	242.705	-0.63	0.168	-3.749	0	0
Rhodococcus sp. B7740	222.01	8.192	0.888	9.222	0	0
Priestia megaterium	48.367	5.971	2.267	2.634	0.008	0.012
Plasmodium malariae	167.099	-8.666	1.808	-4.793	0	0
Guillardia theta	1435.5	-1.14	0.154	-7.41	0	0
Devosia sp. A16	94.209	6.948	0.923	7.531	0	0
Lacibacter sp. S13-6-6	71.374	6.544	0.945	6.923	0	0
Fulvivirga lutea	180.275	-0.728	0.303	-2.404	0.016	0.022
Paucibacter sp. KCTC 42545	411.595	9.085	0.858	10.591	0	0
Microlunatus sagamiharensis	923.775	0.852	0.257	3.31	0.001	0.002
Kocuria rosea	103.531	7.08	2.342	3.023	0.003	0.004
Variovorax sp. HW608	190.365	7.969	0.888	8.969	0	0
Pseudomonas sp. CIP-10	3725.8	0.732	0.268	2.728	0.006	0.009
Nostoc sp. Peltigera membranacea cyanobiont N6	245.521	-9.231	0.903	-10.227	0	0
Pseudanabaena sp. ABRG5-3	41.212	-6.634	2.155	-3.078	0.002	0.003
Vibrio sp. SCSIO 43136	39.756	5.686	1.004	5.662	0	0
Fischerella sp. NIES-3754	3354.57	-1.254	0.207	-6.05	0	0
Ilumatobacter coccineus	98.66	7.015	0.928	7.561	0	0
Neurospora crassa	1508.94	2.028	0.359	5.649	0	0
Piscirickettsia salmonis	82.184	6.75	0.947	7.125	0	0
Lacunisphaera limnophila	144.908	7.573	0.938	8.076	0	0
Curvibacter sp. AEP1-3	43.399	5.812	2.258	2.574	0.01	0.014
Geminocystis sp. NIES-3709	577.038	-0.777	0.233	-3.332	0.001	0.001
Candidatus Xiphinematobacter sp. Idaho Grape	90.786	6.895	0.908	7.589	0	0
Cercospora beticola	3664.83	-2.481	0.534	-4.648	0	0
Aeromicrobium sp. A1-2	414.806	9.096	0.869	10.464	0	0
Toxoplasma gondii	543.648	-1.184	0.336	-3.524	0	0.001
Hymenobacter sedentarius	116.104	-8.146	0.95	-8.574	0	0
Allobranchiibius sp. GilTou73	490.549	9.339	0.861	10.851	0	0
Homo sapiens	29354.9	-0.882	0.078	-11.244	0	0
Thermothelomyces thermophilus	349.787	-1.666	0.292	-5.708	0	0
Luteolibacter luteus	71.767	6.552	0.924	7.088	0	0
Ustilago maydis	289.806	-0.839	0.224	-3.737	0	0
Acinetobacter baumannii	4235.07	-0.644	0.188	-3.422	0.001	0.001
Leptodesmis sichuanensis	41.212	-6.634	2.155	-3.078	0.002	0.003
Agreia sp. COWG	1599.52	-0.575	0.097	-5.914	0	0
Fischerella sp. NIES-4106	9915.03	-0.972	0.121	-8.065	0	0
Desulfobacca acetoxidans	137.88	7.501	0.903	8.304	0	0
Naumovozyma dairenensis	22.005	4.807	2.199	2.186	0.029	0.039
Nostoc sp. ATCC 53789	1991.04	-2.2	0.183	-12.004	0	0
Moorena producens	5448.32	-1.038	0.228	-4.543	0	0
Haliscomenobacter hydrossis	76.795	6.651	0.932	7.136	0	0
Alteromonas sp. LMIT006	54.05	6.138	0.942	6.515	0	0
Rhizobacter gummiphilus	1709.94	0.916	0.269	3.398	0.001	0.001
Clostridium beijerinckii	36.728	5.567	1.784	3.121	0.002	0.003
Friedmanniella luteola	386.911	8.995	0.867	10.377	0	0
Cyclobacterium marinum	51.604	-6.964	1.731	-4.024	0	0
Flavobacterium sp. CJ74	120.099	7.297	1.851	3.943	0	0
Sporisorium graminicola	854.362	-1.397	0.323	-4.321	0	0
Auraticoccus monumenti	89.241	6.869	0.936	7.338	0	0
Nibricoccus aquaticus	153.297	7.655	0.901	8.493	0	0
Cryobacterium sp. PAMC25264	151.038	7.629	1.88	4.057	0	0
Spirosoma radiotolerans	141.453	7.539	0.889	8.482	0	0
Clostridium botulinum	485986	-1.015	0.133	-7.658	0	0
Colletotrichum lupini	802.314	-1.878	0.247	-7.593	0	0
Arcticibacterium luteifluviistationis	38.366	5.631	1.812	3.107	0.002	0.003
Aspergillus puulaauensis	59.316	-7.165	2.184	-3.281	0.001	0.002
Rhodococcus fascians	1930.72	11.317	0.845	13.397	0	0
Mucilaginibacter sp. 14171R-50	598.188	-0.464	0.212	-2.189	0.029	0.039
Vulgatibacter incomptus	145.692	7.582	0.887	8.547	0	0
Psilocybe cubensis	1063.95	-1.348	0.187	-7.224	0	0
Leptolyngbya sp. PCC 7376	4867.55	-1.119	0.22	-5.09	0	0
Devosia sp. SL43	542.921	9.485	0.871	10.885	0	0
Botrytis cinerea	38795.2	-0.863	0.149	-5.813	0	0
Borrelia hermsii	349.52	-1.865	0.274	-6.798	0	0
Pyricularia grisea	303.291	-1.095	0.243	-4.501	0	0
Hymenobacter sp. PAMC 26628	38.709	-6.543	2.149	-3.045	0.002	0.004
Helicobacter pylori	70.039	-7.407	1.773	-4.176	0	0
Variovorax paradoxus	1077.74	10.475	0.863	12.143	0	0
Theileria orientalis	241.357	8.313	0.92	9.035	0	0
Prochlorococcus marinus	2830.37	-0.991	0.125	-7.923	0	0
Sphingomonas sp. PAMC26645	589.247	9.603	0.859	11.186	0	0
Nocardia farcinica	170.752	7.807	1.879	4.154	0	0
Aeromicrobium sp. zg.Y1379	309.384	8.672	0.864	10.035	0	0
Deinococcus sp. KNUC1210	510.425	-1.24	0.268	-4.634	0	0
Chondromyces crocatus	1101.2	2.667	0.28	9.519	0	0
Colletotrichum higginsianum	1945.86	-1.41	0.283	-4.975	0	0
Pedobacter roseus	131.579	7.429	2.341	3.173	0.002	0.002
Chondrocystis sp. NIES-4102	17360.7	-1.007	0.165	-6.09	0	0
Dyadobacter sp. NIV53	1520.78	0.705	0.178	3.972	0	0
Stanieria sp. NIES-3757	56.991	-7.106	2.18	-3.26	0.001	0.002
Chryseobacterium carnipullorum	241.245	8.312	0.888	9.362	0	0
Schizosaccharomyces pombe	712.814	-1.712	0.238	-7.204	0	0
Zymoseptoria tritici	11574.6	-0.76	0.215	-3.527	0	0.001
Rhodococcus qingshengii	384.924	-9.87	2.327	-4.241	0	0
Yarrowia lipolytica	62.288	6.345	0.931	6.815	0	0
Candidatus Pelagibacter giovannonii	872.913	-0.751	0.319	-2.351	0.019	0.026
Ustilaginoidea virens	639.471	-1.09	0.343	-3.174	0.002	0.002
Paludisphaera borealis	107.563	7.14	0.945	7.558	0	0
Massilia violaceinigra	348.816	8.845	0.907	9.754	0	0
Actinoplanes ianthinogenes	119.278	7.286	2.352	3.098	0.002	0.003
Rhizobacter sp. AJA081-3	217.893	8.165	0.872	9.368	0	0
Aquincola tertiaricarbonis	1456.42	0.82	0.29	2.826	0.005	0.007
Croceimicrobium hydrocarbonivorans	79.459	6.701	0.923	7.261	0	0
Methylovulum psychrotolerans	240.911	-0.529	0.166	-3.175	0.002	0.002
Spirosoma sp. KCTC 42546	91.968	6.914	0.92	7.518	0	0
Massilia plicata	438.13	9.175	0.896	10.238	0	0
Pedobacter sp. D749	177.931	-8.755	2.274	-3.85	0	0
Polyangium aurulentum	829.127	10.097	0.878	11.494	0	0
Devosia ginsengisoli	150.784	7.632	0.91	8.389	0	0
Haliangium ochraceum	68.374	6.481	0.94	6.891	0	0
Kaistella jeonii	184.945	7.927	0.894	8.872	0	0
Kangiella profundi	154.129	-1.168	0.259	-4.504	0	0
Ferruginibacter sp. KIS38-8	228.464	8.234	0.875	9.415	0	0
Ogataea parapolymorpha	388.245	-0.683	0.283	-2.411	0.016	0.022
Mucilaginibacter paludis	94.059	6.946	0.953	7.291	0	0
Spirosoma pollinicola	132.49	7.444	0.901	8.265	0	0
Actinoplanes sp. N902-109	352.084	8.859	0.981	9.026	0	0
Nocardioides panacis	354.199	8.863	1.909	4.642	0	0
Deinococcus gobiensis	232.702	8.26	0.87	9.494	0	0
Cryptococcus neoformans	534.358	-0.888	0.217	-4.088	0	0
Sandaracinus amylolyticus	174.041	7.84	0.888	8.824	0	0
Nostoc sp. C052	97.56	-7.888	1.767	-4.464	0	0
Bacteriovorax stolpii	87.184	6.836	0.946	7.225	0	0
Calothrix sp. 336/3	382.518	-1.564	0.259	-6.05	0	0
Propionibacterium freudenreichii	477.922	9.301	0.87	10.685	0	0
Variovorax sp. PAMC 28711	343.633	8.824	0.876	10.07	0	0
Moraxella osloensis	34.462	-6.372	2.146	-2.969	0.003	0.005
Tefnutvirus siom18	575.151	-1.178	0.189	-6.224	0	0
Drechmeria coniospora	397.103	-0.927	0.372	-2.494	0.013	0.018
Hemiselmis andersenii	510.33	-1.353	0.194	-6.977	0	0
Paraflavitalea soli	104.385	7.098	0.903	7.863	0	0
Lactococcus lactis	78.794	6.684	1.824	3.664	0	0
Flavobacterium arcticum	224.557	8.209	0.882	9.303	0	0
Synechococcus sp. CC9902	849.407	-1.314	0.142	-9.235	0	0
Microbacterium pygmaeum	232.579	8.259	0.883	9.358	0	0
Talaromyces rugulosus	548.586	-1.353	0.251	-5.394	0	0
Sulfuriroseicoccus oceanibius	62.288	6.345	0.931	6.815	0	0
Torulaspora globosa	1368.46	-0.944	0.196	-4.817	0	0
Sphaerotilus sulfidivorans	272.983	8.492	0.869	9.774	0	0
Sphingomonas sp. HMP9	745.485	9.943	0.867	11.463	0	0
Opitutus terrae	104.204	7.095	0.932	7.614	0	0
Nakamurella sp. PAMC28650	143.754	7.562	0.901	8.388	0	0
Legionella longbeachae	304.075	-0.868	0.2	-4.336	0	0
Cytophaga hutchinsonii	87.91	6.848	0.914	7.492	0	0
Puccinia striiformis	597.315	-1.116	0.192	-5.816	0	0
Dokdonella koreensis	71.191	6.54	0.94	6.956	0	0
Edaphobacter sp. 4G125	128.553	-0.688	0.259	-2.661	0.008	0.011
Providencia sneebia	270.994	-0.745	0.284	-2.62	0.009	0.013
Sorangium cellulosum	3606.24	2.604	0.225	11.582	0	0
Taylorella equigenitalis	83.605	-7.664	1.761	-4.351	0	0
Ornithobacterium rhinotracheale	1770.23	-0.347	0.159	-2.189	0.029	0.039
Microcoleus vaginatus	3716.25	-2.496	0.178	-14.012	0	0
Thermodesulfobium acidiphilum	54.106	-7.033	1.732	-4.06	0	0
Fulvivirga sp. SW1-E11	1003.33	-0.52	0.206	-2.527	0.012	0.016
Mycobacterium sp. IDR2000157661	188.568	7.95	2.38	3.34	0.001	0.001
Dictyostelium discoideum	101.324	-0.787	0.289	-2.729	0.006	0.009
Pseudomonas sp. 15A4	70.314	6.521	1.013	6.435	0	0
Cryptomonas paramecium	773.308	-1.21	0.234	-5.173	0	0
Babesia bovis	155.727	-1.155	0.248	-4.647	0	0
Salinibacterium sp. M195	143.937	7.564	0.89	8.498	0	0
Pedobacter cryoconitis	2074.06	-1.49	0.261	-5.718	0	0
Hymenobacter sp. 5317J-9	66.236	-7.324	2.2	-3.329	0.001	0.001
Bigelowiella natans	186.463	-1.022	0.232	-4.399	0	0
Opitutus sp. GAS368	586.983	9.598	0.87	11.032	0	0
Nakamurella antarctica	696.101	0.752	0.191	3.938	0	0
Aspergillus fumigatus	48.206	5.967	1.799	3.317	0.001	0.002
Methylotenera versatilis	151.542	7.639	0.927	8.241	0	0
Subtercola sp. PAMC28395	183.519	7.916	0.896	8.832	0	0
Pseudomonas graminis	71.223	6.54	1.008	6.488	0	0
Microlunatus phosphovorus	105.17	7.108	0.912	7.793	0	0
Aspergillus luchuensis	564.623	-3.14	1.348	-2.329	0.02	0.027
Candidatus Liberibacter africanus	70.525	-7.415	2.214	-3.349	0.001	0.001
Nostoc sp. NIES-4103	689.333	-0.693	0.276	-2.51	0.012	0.017
Verrucomicrobium spinosum	130.703	7.425	0.9	8.248	0	0
Fulvia fulva	3842.31	-1.262	0.204	-6.188	0	0
Rothia terrae	5136.36	-13.609	2.834	-4.802	0	0
Oscillatoria nigro-viridis	2604.97	-2.577	0.199	-12.924	0	0
Salinibacterium sp. ZJ70	62.587	6.347	2.306	2.752	0.006	0.009
Devosia sp. MC521	239.703	8.303	0.911	9.111	0	0
Glaciihabitans sp. INWT7	1047.99	1.012	0.202	5.024	0	0
Clostridium estertheticum	55.565	6.178	0.955	6.467	0	0
Casimicrobium huifangae	405.662	9.064	0.869	10.425	0	0
Luteolibacter ambystomatis	80.217	6.714	0.938	7.156	0	0
Labilithrix luteola	966.944	1.037	0.211	4.907	0	0
Pasteurella multocida	319953	-1.04	0.17	-6.13	0	0
Hymenobacter monticola	28.699	-6.106	2.117	-2.884	0.004	0.006
Sugiyamaella lignohabitans	1224.04	-1.277	0.215	-5.951	0	0
Flavobacterium kingsejongi	329.308	8.762	0.914	9.59	0	0
Paraconexibacter sp. 02-257	149.447	7.618	0.905	8.42	0	0
Pseudomonas umsongensis	30.969	5.315	1.806	2.942	0.003	0.005
cyanobacterium endosymbiont of Rhopalodia gibberula	1292.76	-1.987	0.28	-7.084	0	0
Intrasporangium calvum	171.676	7.819	0.906	8.632	0	0
Pleurocapsa sp. PCC 7327	809.608	-0.856	0.25	-3.432	0.001	0.001
Thalassiosira pseudonana	1574.02	-1.04	0.192	-5.407	0	0
Cryptosporidium parvum	901.446	-1.291	0.178	-7.253	0	0
Nocardioides aquaticus	1118.96	10.53	0.877	12.001	0	0
Rhizobium leguminosarum	435.593	-10.059	0.88	-11.427	0	0
Flavobacterium sp. Sr18	105.497	7.108	2.326	3.056	0.002	0.003
Devosia rhizoryzae	73.735	6.591	0.93	7.089	0	0
Singulisphaera acidiphila	135.729	7.478	0.911	8.206	0	0
Sphaerochaeta pleomorpha	22.104	-5.725	2.08	-2.753	0.006	0.009
Roseimicrobium sp. ORNL1	44.571	5.855	0.954	6.136	0	0
Rothia amarae	475.548	-10.175	2.351	-4.328	0	0
Brettanomyces bruxellensis	941.331	-0.97	0.258	-3.76	0	0
Rhodococcus sp. PBTS 1	598.909	9.627	0.875	11.005	0	0
Candidatus Saccharimonas aalborgensis	72.1	6.559	0.925	7.088	0	0
Oleiharenicola sp. KSB-15	81.187	6.732	0.931	7.231	0	0
Differentially abundant taxa were filtered using qvalue < 0.05

## Sheet: DESeq S2 vs S3
feature	baseMean	log2FoldChange	lfcSE	stat	pvalue	padj
Candidatus Atelocyanobacterium thalassa	1210.72	-0.341	0.086	-3.949	0	0
Lactiplantibacillus plantarum	2130.33	-0.701	0.293	-2.389	0.017	0.032
Methylibium sp. Pch-M	347.5	9.278	1.93	4.808	0	0
Gloeothece verrucosa	79425.3	-0.527	0.093	-5.682	0	0
Trypanosoma brucei	263.952	0.518	0.215	2.412	0.016	0.031
Guillardia theta	1254.12	-0.452	0.071	-6.364	0	0
Lacibacter sp. S13-6-6	36.936	6.025	2.224	2.709	0.007	0.015
Hymenobacter sp. BRD128	114.152	-7.914	0.877	-9.023	0	0
Rhizoctonia solani	1506.46	1.478	0.246	6.005	0	0
Mucilaginibacter ginsenosidivorax	166.929	8.22	0.882	9.317	0	0
Salinibacterium hongtaonis	413.783	0.571	0.12	4.773	0	0
Paucibacter sp. KCTC 42545	624.606	10.127	0.888	11.403	0	0
Pseudomonas sp. CIP-10	3927.89	1.509	0.224	6.734	0	0
Penicillium oxalicum	271.255	8.922	0.892	10.003	0	0
Fischerella sp. NIES-3754	3067.47	-0.37	0.062	-5.954	0	0
Echinicola vietnamensis	234.04	0.631	0.136	4.642	0	0
Neurospora crassa	587	0.792	0.25	3.165	0.002	0.004
Flavobacterium sp. KBS0721	220.949	8.623	2.42	3.564	0	0.001
Curvibacter sp. AEP1-3	447.34	9.645	0.957	10.077	0	0
Geminocystis sp. NIES-3709	672.209	0.614	0.144	4.278	0	0
Cercospora beticola	6733.79	0.969	0.384	2.524	0.012	0.024
Pseudolysobacter antarcticus	131.59	7.875	0.973	8.091	0	0
Aeromicrobium sp. A1-2	215.317	8.587	1.9	4.52	0	0
Hymenobacter sedentarius	85.014	-7.486	0.901	-8.312	0	0
Homo sapiens	30960.3	0.28	0.081	3.472	0.001	0.001
Luteolibacter luteus	65.043	6.851	1.812	3.782	0	0
Leptodesmis sichuanensis	32.829	-6.098	2.188	-2.787	0.005	0.012
Fischerella sp. NIES-4106	8476.47	-0.411	0.14	-2.945	0.003	0.008
Naumovozyma dairenensis	33.822	5.896	2.216	2.66	0.008	0.017
Leptolyngbya sp. 7M	55.211	-6.857	1.783	-3.845	0	0
Mucilaginibacter ginkgonis	88.612	7.3	1.852	3.942	0	0
Haliscomenobacter hydrossis	18.207	4.981	2.128	2.341	0.019	0.037
Terriglobus roseus	35.44	5.964	2.218	2.689	0.007	0.016
Shinella sp. XGS7	249.365	8.798	2.439	3.608	0	0.001
Clostridium beijerinckii	26.464	5.535	2.179	2.54	0.011	0.023
Cyclobacterium marinum	40.176	-6.394	1.755	-3.643	0	0.001
Flavobacterium sp. CJ74	293.357	9.035	1.072	8.428	0	0
Vibrio coralliilyticus	47.694	-6.644	1.771	-3.752	0	0.001
Sporisorium graminicola	1234.29	0.791	0.248	3.193	0.001	0.004
Nibricoccus aquaticus	104.365	7.537	2.355	3.2	0.001	0.004
Conexibacter woesei	162.415	8.18	0.902	9.072	0	0
Clostridium botulinum	410052	-0.5	0.097	-5.126	0	0
Colletotrichum lupini	762.746	-0.593	0.171	-3.467	0.001	0.001
Aspergillus puulaauensis	45.32	-6.57	2.22	-2.959	0.003	0.007
Rhodococcus fascians	692.755	10.277	0.849	12.104	0	0
Mucilaginibacter sp. 14171R-50	1130.89	1.784	0.171	10.435	0	0
Psilocybe cubensis	2506.09	1.797	0.151	11.881	0	0
Botrytis cinerea	37973.4	0.1	0.041	2.428	0.015	0.03
Mucilaginibacter xinganensis	145.145	8.017	0.908	8.826	0	0
Pyricularia grisea	361.276	0.48	0.167	2.884	0.004	0.009
Hymenobacter sp. PAMC 26628	30.842	-6.007	2.18	-2.756	0.006	0.013
Helicobacter pylori	50.526	-6.728	1.78	-3.779	0	0
Variovorax paradoxus	407.009	9.506	2.477	3.838	0	0
Prochlorococcus marinus	2457.91	-0.36	0.078	-4.637	0	0
Sphingomonas sp. PAMC26645	293.12	9.033	1.919	4.707	0	0
Chondromyces crocatus	110.799	-7.87	0.863	-9.124	0	0
Colletotrichum higginsianum	2497.42	0.523	0.202	2.588	0.01	0.02
Chondrocystis sp. NIES-4102	14909.8	-0.396	0.089	-4.431	0	0
Dyadobacter sp. NIV53	1204.77	0.883	0.103	8.593	0	0
Stanieria sp. NIES-3757	43.548	-6.512	2.215	-2.939	0.003	0.008
Zymoseptoria tritici	13102	0.562	0.155	3.63	0	0.001
Rhodococcus qingshengii	293.335	-9.277	2.422	-3.83	0	0
Yarrowia lipolytica	63.677	6.82	1.808	3.773	0	0
Ustilaginoidea virens	1168.92	1.443	0.278	5.198	0	0
Paludisphaera borealis	92.822	7.368	1.839	4.007	0	0
Mucilaginibacter mallensis	337.01	9.237	0.846	10.919	0	0
Marasmius oreades	667.091	1.677	0.34	4.933	0	0
Frondihabitans sp. 762G35	417.323	9.545	0.886	10.77	0	0
Aquincola tertiaricarbonis	1618.65	1.685	0.283	5.946	0	0
Ferruginibacter lapsinanis	859.841	0.989	0.128	7.722	0	0
Methylovulum psychrotolerans	278.361	0.729	0.142	5.116	0	0
Massilia plicata	1036.45	10.859	0.839	12.94	0	0
Kaistella jeonii	295.85	9.046	1.92	4.713	0	0
Methyloradius palustris	134.056	7.902	0.912	8.66	0	0
Ferruginibacter sp. KIS38-8	242.33	8.759	0.865	10.128	0	0
Mucilaginibacter paludis	208.317	8.541	0.849	10.057	0	0
Hymenobacter sp. BRD67	421.86	-9.804	0.866	-11.318	0	0
Nostoc sp. Lobaria pulmonaria (5183) cyanobiont	126.734	7.819	1.892	4.132	0	0
Cryptococcus neoformans	622.184	0.54	0.104	5.202	0	0
Deinococcus psychrotolerans	295.44	-9.289	0.861	-10.792	0	0
Candida orthopsilosis	71.354	6.986	1.817	3.844	0	0
Bacteriovorax stolpii	40.844	6.173	1.774	3.48	0.001	0.001
Calothrix sp. 336/3	359.594	-0.487	0.174	-2.797	0.005	0.012
Pochonia chlamydosporia	487.543	0.955	0.121	7.905	0	0
Moraxella osloensis	23.014	-5.577	2.13	-2.619	0.009	0.019
Devosia beringensis	186.797	-8.626	0.874	-9.866	0	0
Halomonas sp. JS92-SW72	758.512	0.485	0.209	2.315	0.021	0.039
Hemiselmis andersenii	480.184	-0.34	0.141	-2.413	0.016	0.031
Lactococcus lactis	130.877	7.866	1.864	4.219	0	0
Flavobacterium arcticum	529.824	9.89	0.862	11.469	0	0
Synechococcus sp. CC9902	788.173	-0.371	0.125	-2.981	0.003	0.007
Microbacterium pygmaeum	94.719	7.397	2.338	3.163	0.002	0.004
Sphingomonas sp. HMP9	375.737	9.391	1.934	4.855	0	0
Opitutus terrae	201.221	8.49	1.05	8.083	0	0
Nakamurella sp. PAMC28650	357.05	9.32	0.85	10.966	0	0
Legionella longbeachae	350.194	0.516	0.137	3.77	0	0
Cytophaga hutchinsonii	207.122	8.532	0.85	10.044	0	0
Spirosoma montaniterrae	235.231	8.717	0.845	10.31	0	0
Hymenobacter sp. PAMC 26554	892.025	1.116	0.134	8.336	0	0
Sorangium cellulosum	587.03	-0.822	0.182	-4.508	0	0
Taylorella equigenitalis	65.364	-7.103	1.802	-3.941	0	0
Ornithobacterium rhinotracheale	1759.46	0.509	0.07	7.295	0	0
Hymenobacter nivis	488.607	1.445	0.227	6.365	0	0
Microcoleus vaginatus	2563.89	-3.249	0.127	-25.522	0	0
Thermodesulfobium acidiphilum	42.163	-6.464	1.759	-3.675	0	0.001
Sphingomonas sp. AAP5	1282.49	11.166	0.94	11.878	0	0
Mycobacterium sp. IDR2000157661	232.917	8.7	2.425	3.588	0	0.001
Dictyostelium discoideum	114.667	0.531	0.214	2.486	0.013	0.026
Pseudomonas sp. 15A4	89.112	7.309	1.068	6.845	0	0
Cryptomonas paramecium	647.903	-0.629	0.168	-3.744	0	0.001
Babesia bovis	79.147	-7.382	0.873	-8.459	0	0
Hymenobacter sp. 5317J-9	52.702	-6.789	2.25	-3.018	0.003	0.006
Opitutus sp. GAS368	83.788	7.219	2.325	3.105	0.002	0.005
Nakamurella antarctica	328.871	-0.452	0.112	-4.047	0	0
Mycobacterium cookii	647.947	10.18	1.162	8.76	0	0
Aspergillus fumigatus	118.778	7.725	1.857	4.16	0	0
Rhodanobacter sp. FDAARGOS 1247	495.691	9.794	0.849	11.534	0	0
Subtercola sp. PAMC28395	442.872	9.631	0.859	11.209	0	0
Pseudomonas graminis	89.112	7.309	1.068	6.845	0	0
Nostoc sp. NIES-4103	740.246	0.479	0.211	2.268	0.023	0.043
Mucilaginibacter sp. 21P	182.139	8.346	0.911	9.16	0	0
Verrucomicrobium spinosum	40.068	6.144	2.238	2.745	0.006	0.013
Fulvia fulva	4586.05	0.393	0.134	2.94	0.003	0.008
Janthinobacterium tructae	757.698	10.404	2.532	4.109	0	0
Pseudomonas antarctica	27.576	5.596	2.188	2.557	0.011	0.022
Rothia terrae	3392.03	-12.81	2.615	-4.899	0	0
Oscillatoria nigro-viridis	1782.35	-3.483	1.486	-2.344	0.019	0.036
Fluviicola taffensis	376.166	3.981	1.725	2.307	0.021	0.039
Acetivibrio saccincola	22.29	-5.531	2.121	-2.607	0.009	0.02
Glaciihabitans sp. INWT7	1145.41	1.813	0.137	13.273	0	0
Casimicrobium huifangae	528.643	9.886	0.893	11.066	0	0
Flavobacterium sp. F-340	136.878	7.93	2.377	3.337	0.001	0.002
Janthinobacterium agaricidamnosum	102.698	7.514	2.352	3.194	0.001	0.004
Labilithrix luteola	939.143	1.614	0.259	6.229	0	0
Dyadobacter sp. CY22	415.813	9.54	0.844	11.299	0	0
Pyricularia oryzae	27.576	5.596	2.188	2.557	0.011	0.022
Pasteurella multocida	287230	-0.291	0.114	-2.561	0.01	0.022
Hymenobacter monticola	22.892	-5.568	2.137	-2.606	0.009	0.02
Pseudomonas umsongensis	20.48	5.157	2.141	2.408	0.016	0.031
Diaminobutyricimonas sp. LJ205	170.31	-8.493	0.852	-9.968	0	0
Rhodococcus sp. X156	1431.85	1.38	0.403	3.425	0.001	0.002
Legionella adelaidensis	15.204	-4.964	2.06	-2.409	0.016	0.031
Nocardioides aquaticus	164.1	8.193	2.392	3.426	0.001	0.002
Rhizobium sp. L51/94	637.382	10.155	1.965	5.168	0	0
Phaeodactylum tricornutum	798.176	0.38	0.132	2.876	0.004	0.009
Singulisphaera acidiphila	232.779	8.701	0.928	9.372	0	0
Sphaerochaeta pleomorpha	16.975	-5.128	2.079	-2.467	0.014	0.027
Rothia amarae	314.284	-9.377	2.431	-3.857	0	0
Subtercola sp. AK-R2A1-2	1344.02	1.514	0.123	12.311	0	0
Rhodococcus sp. PBTS 1	296.83	9.053	0.884	10.243	0	0
Candidatus Saccharimonas aalborgensis	177.583	8.31	0.888	9.363	0	0
Leishmania major	351.142	0.685	0.181	3.775	0	0
Differentially abundant taxa were filtered using qvalue < 0.05

## Sheet: AncomBC S1 vs S2
	feature	lfc	pvalue	qvalue
4	Rhizobium sp. TH2	-7.657	0	1
9	Marisediminicola antarctica	-6.871	0	1
15	Rhodococcus sp. B7740	-6.499	0	1
20	Devosia sp. A16	-5.637	0	1
25	Mucilaginibacter ginsenosidivorax	5.646	0	1
30	Variovorax sp. HW608	-6.346	0	1
32	Penicillium oxalicum	6.127	0	1
35	Nostoc sp. Peltigera membranacea cyanobiont N6	6.42	0	1
36	Pseudanabaena sp. ABRG5-3	5.124	0	1
37	Vibrio sp. SCSIO 43136	-4.754	0	1
39	Ilumatobacter coccineus	-5.682	0	1
42	Piscirickettsia salmonis	-5.494	0	1
43	Lacunisphaera limnophila	-6.059	0	1
47	Candidatus Xiphinematobacter sp. Idaho Grape	-5.604	0	1
49	Pseudolysobacter antarcticus	5.372	0	1
53	Allobranchiibius sp. GilTou73	-7.296	0	1
63	Desulfobacca acetoxidans	-6.021	0	1
67	Leptolyngbya sp. 7M	-6.457	0	0
72	Alteromonas sp. LMIT006	-5.079	0	1
75	Friedmanniella luteola	-7.058	0	1
80	Auraticoccus monumenti	-5.579	0	1
85	Spirosoma radiotolerans	-6.05	0	1
86	Conexibacter woesei	5.612	0	1
93	Vulgatibacter incomptus	-6.08	0	1
96	Devosia sp. SL43	-7.395	0	1
99	Mucilaginibacter xinganensis	5.498	0	1
104	Theileria orientalis	-6.572	0	1
108	Aeromicrobium sp. zg.Y1379	-6.836	0	1
110	Chondromyces crocatus	-7.936	0	1
116	Chryseobacterium carnipullorum	-6.582	0	1
125	Mucilaginibacter mallensis	6.357	0	1
127	Massilia violaceinigra	-6.942	0	1
130	Frondihabitans sp. 762G35	6.559	0	1
132	Rhizobacter sp. AJA081-3	-6.484	0	1
135	Croceimicrobium hydrocarbonivorans	-5.468	0	1
138	Spirosoma sp. KCTC 42546	-5.614	0	1
140	Pedobacter sp. D749	6.758	0	1
141	Polyangium aurulentum	-7.814	0	1
142	Devosia ginsengisoli	-6.108	0	1
143	Haliangium ochraceum	-5.314	0	1
145	Methyloradius palustris	5.417	0	1
151	Spirosoma pollinicola	-5.982	0	1
153	Actinoplanes sp. N902-109	-6.912	0	1
155	Deinococcus gobiensis	-6.55	0	1
157	Sandaracinus amylolyticus	-6.257	0	1
158	Deinococcus psychrotolerans	-7.309	0	1
163	Propionibacterium freudenreichii	-7.268	0	1
165	Variovorax sp. PAMC 28711	-6.938	0	1
167	Devosia beringensis	-6.761	0	1
172	Paraflavitalea soli	-5.744	0	1
179	Sulfuriroseicoccus oceanibius	-5.223	0	1
181	Sphaerotilus sulfidivorans	-6.71	0	1
189	Dokdonella koreensis	-5.354	0	1
191	Spirosoma montaniterrae	5.997	0	1
202	Sphingomonas sp. AAP5	7.649	0	1
208	Babesia bovis	-4.979	0	1
209	Salinibacterium sp. M195	-6.067	0	1
218	Methylotenera versatilis	-6.108	0	1
219	Rhodanobacter sp. FDAARGOS 1247	6.742	0	1
223	Microlunatus phosphovorus	-5.749	0	1
227	Mucilaginibacter sp. 21P	5.723	0	1
237	Devosia sp. MC521	-6.568	0	1
240	Clostridium estertheticum	-5.103	0	1
242	Luteolibacter ambystomatis	-5.473	0	1
246	Dyadobacter sp. CY22	6.567	0	1
251	Flavobacterium kingsejongi	-6.882	0	1
252	Paraconexibacter sp. 02-257	-6.101	0	1
255	Diaminobutyricimonas sp. LJ205	-6.687	0	1
257	Intrasporangium calvum	-6.238	0	1
262	Legionella adelaidensis	-4.792	0	1
270	Devosia rhizoryzae	-5.392	0	1
275	Roseimicrobium sp. ORNL1	-4.884	0	1
283	Oleiharenicola sp. KSB-15	-5.487	0	1
	Differentially abundant taxa were filtered using qvalue < 0.05

## Sheet: AncomBC S1 vs S3
	feature	lfc	pvalue	qvalue
4	Rhizobium sp. TH2	-6.303	0	1
9	Marisediminicola antarctica	-5.517	0	1
15	Rhodococcus sp. B7740	-5.145	0	1
20	Devosia sp. A16	-4.283	0	1
21	Lacibacter sp. S13-6-6	-4.001	0	1
27	Paucibacter sp. KCTC 42545	-5.768	0	1
30	Variovorax sp. HW608	-4.992	0	1
35	Nostoc sp. Peltigera membranacea cyanobiont N6	6.911	0	1
37	Vibrio sp. SCSIO 43136	-3.4	0	1
39	Ilumatobacter coccineus	-4.328	0	1
42	Piscirickettsia salmonis	-4.14	0	1
43	Lacunisphaera limnophila	-4.705	0	1
47	Candidatus Xiphinematobacter sp. Idaho Grape	-4.25	0	1
50	Aeromicrobium sp. A1-2	-5.773	0	1
52	Hymenobacter sedentarius	6.153	0	1
53	Allobranchiibius sp. GilTou73	-5.942	0	1
56	Luteolibacter luteus	-4.012	0	1
63	Desulfobacca acetoxidans	-4.667	0	1
69	Haliscomenobacter hydrossis	-4.078	0	1
72	Alteromonas sp. LMIT006	-3.725	0	1
75	Friedmanniella luteola	-5.704	0	1
80	Auraticoccus monumenti	-4.225	0	1
83	Nibricoccus aquaticus	-4.773	0	1
85	Spirosoma radiotolerans	-4.696	0	1
91	Rhodococcus fascians	-7.314	0	1
93	Vulgatibacter incomptus	-4.726	0	1
96	Devosia sp. SL43	-6.041	0	1
103	Variovorax paradoxus	-6.727	0	1
104	Theileria orientalis	-5.218	0	1
106	Sphingomonas sp. PAMC26645	-6.126	0	1
108	Aeromicrobium sp. zg.Y1379	-5.482	0	1
116	Chryseobacterium carnipullorum	-5.228	0	1
120	Yarrowia lipolytica	-3.869	0	1
124	Paludisphaera borealis	-4.408	0	1
127	Massilia violaceinigra	-5.588	0	1
132	Rhizobacter sp. AJA081-3	-5.131	0	1
135	Croceimicrobium hydrocarbonivorans	-4.114	0	1
138	Spirosoma sp. KCTC 42546	-4.26	0	1
139	Massilia plicata	-5.819	0	1
141	Polyangium aurulentum	-6.46	0	1
142	Devosia ginsengisoli	-4.754	0	1
143	Haliangium ochraceum	-3.96	0	1
144	Kaistella jeonii	-4.962	0	1
147	Ferruginibacter sp. KIS38-8	-5.177	0	1
149	Mucilaginibacter paludis	-4.272	0	1
151	Spirosoma pollinicola	-4.628	0	1
153	Actinoplanes sp. N902-109	-5.558	0	0
155	Deinococcus gobiensis	-5.196	0	1
157	Sandaracinus amylolyticus	-4.903	0	1
161	Bacteriovorax stolpii	-4.199	0	1
163	Propionibacterium freudenreichii	-5.914	0	1
165	Variovorax sp. PAMC 28711	-5.584	0	1
172	Paraflavitalea soli	-4.39	0	1
174	Flavobacterium arcticum	-5.158	0	1
176	Microbacterium pygmaeum	-5.193	0	1
179	Sulfuriroseicoccus oceanibius	-3.869	0	1
181	Sphaerotilus sulfidivorans	-5.356	0	1
182	Sphingomonas sp. HMP9	-6.358	0	1
183	Opitutus terrae	-4.381	0	1
184	Nakamurella sp. PAMC28650	-4.709	0	1
187	Cytophaga hutchinsonii	-4.217	0	1
189	Dokdonella koreensis	-4	0	1
206	Pseudomonas sp. 15A4	-3.958	0	0
209	Salinibacterium sp. M195	-4.713	0	1
213	Opitutus sp. GAS368	-6.119	0	1
218	Methylotenera versatilis	-4.754	0	1
220	Subtercola sp. PAMC28395	-4.954	0	1
221	Pseudomonas graminis	-3.973	0	0
223	Microlunatus phosphovorus	-4.396	0	1
228	Verrucomicrobium spinosum	-4.615	0	1
237	Devosia sp. MC521	-5.214	0	1
240	Clostridium estertheticum	-3.749	0	1
241	Casimicrobium huifangae	-5.751	0	1
242	Luteolibacter ambystomatis	-4.119	0	1
251	Flavobacterium kingsejongi	-5.528	0	1
252	Paraconexibacter sp. 02-257	-4.747	0	1
257	Intrasporangium calvum	-4.885	0	1
263	Nocardioides aquaticus	-6.759	0	1
264	Rhizobium leguminosarum	7.488	0	1
270	Devosia rhizoryzae	-4.038	0	1
271	Singulisphaera acidiphila	-4.649	0	1
275	Roseimicrobium sp. ORNL1	-3.53	0	1
279	Rhodococcus sp. PBTS 1	-6.137	0	1
281	Candidatus Saccharimonas aalborgensis	-4.017	0	1
283	Oleiharenicola sp. KSB-15	-4.133	0	1
	Differentially abundant taxa were filtered using qvalue < 0.05

## Sheet: AncomBC S2 vs S3
	feature	lfc	pvalue	qvalue
22	Hymenobacter sp. BRD128	5.349	0	1
25	Mucilaginibacter ginsenosidivorax	-5.821	0	0
27	Paucibacter sp. KCTC 42545	-7.135	0	1
32	Penicillium oxalicum	-6.302	0	0
45	Curvibacter sp. AEP1-3	-6.769	0	0
49	Pseudolysobacter antarcticus	-5.548	0	0
52	Hymenobacter sedentarius	5.048	0	0
77	Flavobacterium sp. CJ74	-6.273	0	0
86	Conexibacter woesei	-5.788	0	0
91	Rhodococcus fascians	-7.252	0	1
99	Mucilaginibacter xinganensis	-5.673	0	0
110	Chondromyces crocatus	5.322	0	1
125	Mucilaginibacter mallensis	-6.532	0	1
130	Frondihabitans sp. 762G35	-6.734	0	0
139	Massilia plicata	-7.657	0	1
145	Methyloradius palustris	-5.592	0	0
147	Ferruginibacter sp. KIS38-8	-6.198	0	1
149	Mucilaginibacter paludis	-6.05	0	1
150	Hymenobacter sp. BRD67	6.657	0	1
158	Deinococcus psychrotolerans	6.302	0	1
167	Devosia beringensis	5.841	0	1
174	Flavobacterium arcticum	-6.98	0	1
183	Opitutus terrae	-5.919	0	0
184	Nakamurella sp. PAMC28650	-6.589	0	1
187	Cytophaga hutchinsonii	-6.044	0	1
191	Spirosoma montaniterrae	-6.172	0	1
202	Sphingomonas sp. AAP5	-7.824	0	0
208	Babesia bovis	4.984	0	0
219	Rhodanobacter sp. FDAARGOS 1247	-6.917	0	1
220	Subtercola sp. PAMC28395	-6.802	0	1
227	Mucilaginibacter sp. 21P	-5.898	0	0
241	Casimicrobium huifangae	-6.967	0	0
246	Dyadobacter sp. CY22	-6.742	0	1
255	Diaminobutyricimonas sp. LJ205	5.754	0	1
271	Singulisphaera acidiphila	-6.136	0	0
279	Rhodococcus sp. PBTS 1	-6.395	0	0
281	Candidatus Saccharimonas aalborgensis	-5.881	0	1
	Differentially abundant taxa were filtered using qvalue < 0.05

## Sheet: Maaslin2 S1 vs S2
	feature	lfc	pvalue	qvalue
4	Rhizobium sp. TH2	-7.657	0	1
9	Marisediminicola antarctica	-6.871	0	1
15	Rhodococcus sp. B7740	-6.499	0	1
20	Devosia sp. A16	-5.637	0	1
25	Mucilaginibacter ginsenosidivorax	5.646	0	1
30	Variovorax sp. HW608	-6.346	0	1
32	Penicillium oxalicum	6.127	0	1
35	Nostoc sp. Peltigera membranacea cyanobiont N6	6.42	0	1
36	Pseudanabaena sp. ABRG5-3	5.124	0	1
37	Vibrio sp. SCSIO 43136	-4.754	0	1
39	Ilumatobacter coccineus	-5.682	0	1
42	Piscirickettsia salmonis	-5.494	0	1
43	Lacunisphaera limnophila	-6.059	0	1
47	Candidatus Xiphinematobacter sp. Idaho Grape	-5.604	0	1
49	Pseudolysobacter antarcticus	5.372	0	1
53	Allobranchiibius sp. GilTou73	-7.296	0	1
63	Desulfobacca acetoxidans	-6.021	0	1
67	Leptolyngbya sp. 7M	-6.457	0	0
72	Alteromonas sp. LMIT006	-5.079	0	1
75	Friedmanniella luteola	-7.058	0	1
80	Auraticoccus monumenti	-5.579	0	1
85	Spirosoma radiotolerans	-6.05	0	1
86	Conexibacter woesei	5.612	0	1
93	Vulgatibacter incomptus	-6.08	0	1
96	Devosia sp. SL43	-7.395	0	1
99	Mucilaginibacter xinganensis	5.498	0	1
104	Theileria orientalis	-6.572	0	1
108	Aeromicrobium sp. zg.Y1379	-6.836	0	1
110	Chondromyces crocatus	-7.936	0	1
116	Chryseobacterium carnipullorum	-6.582	0	1
125	Mucilaginibacter mallensis	6.357	0	1
127	Massilia violaceinigra	-6.942	0	1
130	Frondihabitans sp. 762G35	6.559	0	1
132	Rhizobacter sp. AJA081-3	-6.484	0	1
135	Croceimicrobium hydrocarbonivorans	-5.468	0	1
138	Spirosoma sp. KCTC 42546	-5.614	0	1
140	Pedobacter sp. D749	6.758	0	1
141	Polyangium aurulentum	-7.814	0	1
142	Devosia ginsengisoli	-6.108	0	1
143	Haliangium ochraceum	-5.314	0	1
145	Methyloradius palustris	5.417	0	1
151	Spirosoma pollinicola	-5.982	0	1
153	Actinoplanes sp. N902-109	-6.912	0	1
155	Deinococcus gobiensis	-6.55	0	1
157	Sandaracinus amylolyticus	-6.257	0	1
158	Deinococcus psychrotolerans	-7.309	0	1
163	Propionibacterium freudenreichii	-7.268	0	1
165	Variovorax sp. PAMC 28711	-6.938	0	1
167	Devosia beringensis	-6.761	0	1
172	Paraflavitalea soli	-5.744	0	1
179	Sulfuriroseicoccus oceanibius	-5.223	0	1
181	Sphaerotilus sulfidivorans	-6.71	0	1
189	Dokdonella koreensis	-5.354	0	1
191	Spirosoma montaniterrae	5.997	0	1
202	Sphingomonas sp. AAP5	7.649	0	1
208	Babesia bovis	-4.979	0	1
209	Salinibacterium sp. M195	-6.067	0	1
218	Methylotenera versatilis	-6.108	0	1
219	Rhodanobacter sp. FDAARGOS 1247	6.742	0	1
223	Microlunatus phosphovorus	-5.749	0	1
227	Mucilaginibacter sp. 21P	5.723	0	1
237	Devosia sp. MC521	-6.568	0	1
240	Clostridium estertheticum	-5.103	0	1
242	Luteolibacter ambystomatis	-5.473	0	1
246	Dyadobacter sp. CY22	6.567	0	1
251	Flavobacterium kingsejongi	-6.882	0	1
252	Paraconexibacter sp. 02-257	-6.101	0	1
255	Diaminobutyricimonas sp. LJ205	-6.687	0	1
257	Intrasporangium calvum	-6.238	0	1
262	Legionella adelaidensis	-4.792	0	1
270	Devosia rhizoryzae	-5.392	0	1
275	Roseimicrobium sp. ORNL1	-4.884	0	1
283	Oleiharenicola sp. KSB-15	-5.487	0	1
	Differentially abundant taxa were filtered using qvalue < 0.05

## Sheet: Maaslin2 S1 vs S3
	feature	coef	pval	qval
1	Dokdonella koreensis	-0.013	0	0
2	Paraconexibacter sp. 02.257	-0.019	0	0
3	Variovorax paradoxus	-0.051	0	0
4	Sphingomonas sp. HMP9	-0.043	0	0
5	Rhodococcus sp. B7740	-0.023	0	0
6	Nakamurella sp. PAMC28650	-0.019	0	0
7	Auraticoccus monumenti	-0.015	0	0
8	Intrasp. rangium calvum	-0.02	0	0
9	Devosia rhizoryzae	-0.013	0	0
10	Haliangium ochraceum	-0.013	0	0
11	Aeromicrobium sp. A1.2	-0.032	0	0
12	Sphingomonas sp. PAMC26645	-0.038	0	0
13	Microbacterium pygmaeum	-0.024	0	0
14	Singulisp. aera acidiphila	-0.018	0	0
15	Friedmanniella luteola	-0.031	0	0
16	Rhodococcus sp. PBTS.1	-0.038	0	0
17	Allobranchiibius sp. GilTou73	-0.035	0	0
18	Subtercola sp. PAMC28395	-0.021	0	0
19	Variovorax sp. PAMC.28711	-0.029	0	0
20	Microlunatus phosp. ovorus	-0.016	0	0
21	Propionibacterium freudenreichii	-0.034	0	0
22	Ilumatobacter coccineus	-0.015	0	0
23	Rhodococcus fascians	-0.069	0	0
24	Rhizobium leguminosarum	0.024	0	0
25	Aeromicrobium sp. zg.Y1379	-0.027	0	0
26	Paludisp. aera borealis	-0.016	0	0
27	Paucibacter sp. KCTC.42545	-0.032	0	0
28	Vulgatibacter incomptus	-0.019	0	0
29	Nostoc sp. Peltigera.membranacea.cyanobiont.N6	0.018	0	0
30	Candidatus Saccharimonasaalborgensis	-0.013	0	0
31	Casimicrobium huifangae	-0.031	0	0
32	Devosia sp. A16	-0.015	0	0
33	Desulfobacca acetoxidans	-0.018	0	0
34	Deinococcus gobiensis	-0.024	0	0
35	Flavobacterium kingsejongi	-0.028	0	0
36	Spirosoma radiotolerans	-0.019	0	0
37	Rhizobium sp. TH2	-0.041	0	0
38	Massilia violaceinigra	-0.029	0	0
39	Ferruginibacter sp. KIS38.8	-0.024	0	0
40	Vibrio sp. SCSIO.43136	-0.01	0	0
41	Marisediminicola antarctica	-0.028	0	0
42	Opitutus sp. GAS368	-0.038	0	0
43	Flavobacterium arcticum	-0.023	0	0
44	Salinibacterium sp. M195	-0.019	0	0
45	Hymenobacter sedentarius	0.012	0	0
46	Yarrowia lipolytica	-0.012	0	0
47	Sulfuriroseicoccus oceanibius	-0.012	0	0
48	Candidatus Xiphinematobactersp. .Idaho.Grape	-0.015	0	0
49	Chryseobacterium carnipullorum	-0.024	0	0
50	Massilia plicata	-0.033	0	0
51	Paraflavitalea soli	-0.016	0	0
52	Variovorax sp. HW608	-0.021	0	0
53	Nostoc sp. ATCC.53789	0.017	0	0
54	Luteolibacter luteus	-0.013	0	0
55	Roseimicrobium sp. ORNL1	-0.01	0	0
56	Kaistella jeonii	-0.021	0	0
57	Alteromonas sp. LMIT006	-0.011	0	0
58	Rhizobacter sp. AJA081.3	-0.023	0	0
59	Luteolibacter ambystomatis	-0.014	0	0
60	Cytophaga hutchinsonii	-0.015	0	0
61	Clostridium estertheticum	-0.012	0	0
62	Nibricoccus aquaticus	-0.019	0	0
63	Sphaerotilus sulfidivorans	-0.026	0	0
64	Theileria orientalis	-0.024	0	0
65	Spirosoma sp. KCTC.42546	-0.015	0	0
66	Spirosoma pollinicola	-0.018	0	0
67	Oleiharenicola sp. KSB.15	-0.014	0	0
68	Lacunisp. aera limnophila	-0.019	0	0
69	Sandaracinus amylolyticus	-0.021	0	0
70	Croceimicrobium hydrocarbonivorans	-0.014	0	0
71	Nakamurella antarctica	-0.014	0	0
72	Verrucomicrobium sp. nosum	-0.018	0	0
73	Devosia sp. MC521	-0.024	0	0
74	Haliscomenobacter hydrossis	-0.014	0	0
75	Opitutus terrae	-0.016	0	0
76	Leishmania major	-0.008	0	0
77	Lacibacter sp. S13.6.6	-0.013	0	0
78	Devosia sp. SL43	-0.036	0	0
79	Polyangium aurulentum	-0.045	0	0
80	Devosia ginsengisoli	-0.019	0	0
81	Methylotenera versatilis	-0.019	0	0.001
82	Piscirickettsia salmonis	-0.014	0	0.001
83	Pseudomonas sp. 15A4	-0.013	0	0.001
84	Labilithrix luteola	-0.02	0	0.001
85	Nocardioides aquaticus	-0.052	0	0.001
86	Pseudomonas graminis	-0.013	0	0.001
87	Bacteriovorax stolpii	-0.015	0	0.001
88	Mucilaginibacter paludis	-0.015	0	0.001
89	Clavibacter michiganensis	-0.011	0	0.001
90	Deinococcus psychrotolerans	-0.012	0	0.001
91	Dyadobacter sp. NIV53	-0.02	0	0.001
92	Neurosp. ra crassa	-0.035	0	0.001
93	Microcoleus vaginatus	0.028	0	0.001
94	Glaciihabitans sp. INWT7	-0.02	0	0.001
95	Diaminobutyricimonas sp. LJ205	-0.008	0.001	0.001
96	Oscillatoria nigroviridis	0.024	0.001	0.002
97	Microlunatus sagamiharensis	-0.017	0.001	0.002
98	Rhizobacter gummiphilus	-0.025	0.001	0.002
99	Halomonas sp. JS92.SW72	-0.014	0.001	0.002
100	Salinibacterium hongtaonis	-0.003	0.001	0.003
101	Ferruginibacter lapsinanis	-0.012	0.002	0.004
102	Devosia beringensis	-0.008	0.002	0.005
103	Chondromyces crocatus	-0.034	0.002	0.005
104	Sorangium cellulosum	-0.061	0.002	0.005
105	Aquincola tertiaricarbonis	-0.022	0.002	0.005
106	Actinoplanes sp. N902.109	-0.029	0.002	0.005
107	Calothrix sp. 336.3	0.004	0.002	0.006
108	Pseudomonas sp. CIP.10	-0.033	0.003	0.007
109	Devosia sp. 1566	-0.019	0.004	0.009
110	Echinicola vietnamensis	-0.004	0.005	0.012
111	Guillardia theta	0.003	0.005	0.012
112	Hymenobacter nivis	-0.01	0.007	0.016
113	Colletotrichum lupini	0.008	0.008	0.017
114	cyanobacterium endosymbiontof.Rhopalodia.gibberula	0.011	0.009	0.019
115	Hemiselmis andersenii	0.003	0.01	0.023
116	Pedobacter mucosus	-0.023	0.01	0.023
117	Aquihabitans sp. G128	-0.021	0.011	0.023
118	Methylovulum psychrotolerans	-0.002	0.011	0.024
119	Ornithobacterium rhinotracheale	-0.008	0.011	0.025
120	Rhodococcus sp. X156	-0.013	0.012	0.025
121	Cryptosp. ridium parvum	0.004	0.013	0.027
122	Hymenobacter sp. PAMC.26554	-0.006	0.014	0.03
123	Schizosaccharomyces pombe	0.006	0.015	0.031
124	Candidatus Atelocyanobacteriumthalassa	0.007	0.015	0.032
125	Thermothelomyces thermophilus	0.004	0.015	0.032
126	Psilocybe cubensis	0.005	0.016	0.033
127	Borrelia hermsii	0.005	0.018	0.036
128	Subtercola sp. AK.R2A1.2	-0.005	0.019	0.038
129	Babesia bovis	0.001	0.024	0.047
	Differentially abundant taxa were filtered using qvalue < 0.05

## Sheet: Maaslin2 S2 vs S3
	feature	coef	pval	qval
1	Massilia plicata	-0.047	0	0
2	Nakamurella sp. PAMC28650	-0.027	0	0
3	Cytophaga hutchinsonii	-0.021	0	0
4	Rhodococcus fascians	-0.038	0	0
5	Spirosoma montaniterrae	-0.022	0	0
6	Diaminobutyricimonas sp. LJ205	0.017	0	0
7	Chondromyces crocatus	0.014	0	0
8	Subtercola sp. PAMC28395	-0.031	0	0
9	Ferruginibacter sp. KIS38.8	-0.023	0	0
10	Babesia bovis	0.012	0	0
11	Dyadobacter sp. CY22	-0.03	0	0
12	Mucilaginibacter paludis	-0.021	0	0
13	Flavobacterium arcticum	-0.033	0	0
14	Mucilaginibacter mallensis	-0.027	0	0
15	Deinococcus psychrotolerans	0.023	0	0
16	Mucilaginibacter ginsenosidivorax	-0.019	0	0
17	Echinicola vietnamensis	-0.005	0	0
18	Rhodanobacter sp. FDAARGOS.1247	-0.032	0	0
19	Microcoleus vaginatus	0.042	0	0
20	Rhodococcus sp. PBTS.1	-0.025	0	0
21	Hymenobacter sedentarius	0.012	0	0
22	Frondihabitans sp. 762G35	-0.03	0	0
23	Ferruginibacter lapsinanis	-0.012	0	0
24	Hymenobacter sp. BRD128	0.014	0	0
25	Conexibacter woesei	-0.018	0	0
26	Devosia beringensis	0.018	0	0
27	Glaciihabitans sp. INWT7	-0.022	0	0
28	Penicillium oxalicum	-0.024	0	0
29	Mucilaginibacter xinganensis	-0.017	0	0
30	Paucibacter sp. KCTC.42545	-0.036	0	0
31	Methyloradius palustris	-0.017	0	0
32	Casimicrobium huifangae	-0.033	0	0
33	Hymenobacter sp. BRD67	0.027	0	0
34	Subtercola sp. AK.R2A1.2	-0.021	0	0						6
35	Mucilaginibacter sp. 21P	-0.02	0	0.001
36	Candidatus Saccharimonasaalborgensis	-0.019	0	0.001
37	Pochonia chlamydosp. ria	-0.009	0	0.001
38	Singulisp. aera acidiphila	-0.022	0	0.001
39	Hymenobacter sp. PAMC.26554	-0.014	0	0.001
40	Dyadobacter sp. NIV53	-0.013	0	0.001
41	Salinibacterium hongtaonis	-0.006	0	0.001
42	Mucilaginibacter sp. 14171R.50	-0.022	0	0.002
43	Pseudolysobacter antarcticus	-0.016	0	0.002
44	Hymenobacter nivis	-0.012	0	0.002
45	Methylovulum psychrotolerans	-0.005	0	0.002
46	Cryptococcus neoformans	-0.007	0	0.002
47	Sphingomonas sp. AAP5	-0.051	0	0.002
48	Ornithobacterium rhinotracheale	-0.011	0	0.002
49	Curvibacter sp. AEP1.3	-0.03	0	0.002
50	Psilocybe cubensis	-0.033	0.001	0.002
51	Pseudomonas sp. CIP.10	-0.036	0.001	0.004
52	Aquincola tertiaricarbonis	-0.025	0.001	0.004
53	Ustilaginoidea virens	-0.019	0.001	0.006
54	Legionella longbeachae	-0.005	0.002	0.008
55	Pseudomonas sp. 15A4	-0.013	0.002	0.008
56	Pseudomonas graminis	-0.013	0.002	0.008
57	Fluviicola taffensis	-0.024	0.003	0.01
58	Rhodococcus sp. X156	-0.021	0.003	0.011
59	Rhizoctonia solani	-0.022	0.003	0.013
60	Flavobacterium sp. CJ74	-0.024	0.004	0.013
61	Opitutus terrae	-0.02	0.004	0.015
62	Zymoseptoria tritici	-0.031	0.005	0.016
63	Sorangium cellulosum	0.005	0.005	0.016
64	Oscillatoria nigroviridis	0.04	0.005	0.017
65	Geminocystis sp. NIES.3709	-0.008	0.006	0.021
66	Labilithrix luteola	-0.018	0.006	0.021
67	Neurosp. ra crassa	-0.009	0.007	0.024
68	Gloeothece verrucosa	0.028	0.008	0.025
69	Marasmius oreades	-0.016	0.008	0.025
70	Leishmania major	-0.006	0.008	0.026
71	Sporisorium graminicola	-0.012	0.009	0.027
72	Botrytis cinerea	-0.023	0.01	0.031
73	Colletotrichum higginsianum	-0.013	0.01	0.031
74	Mycobacterium cookii	-0.035	0.01	0.031
75	Phaeodactylum tricornutum	-0.006	0.013	0.038
76	Nakamurella panacisegetis	-0.023	0.013	0.039
77	Fulvia fulva	-0.015	0.014	0.041
78	Torulasp. ra globosa	-0.004	0.015	0.044
79	Pyricularia grisea	-0.005	0.016	0.044
80	Dictyostelium discoideum	-0.003	0.016	0.045
81	Homo sapiens	-0.032	0.017	0.046
82	Clostridium botulinum	0.071	0.018	0.048
	Differentially abundant taxa were filtered using qvalue < 0.05

## Sheet: Method comparison S1 vs S2
	ID	Maaslin2	AncomBC2	DESeq2	score
1	Dokdonella koreensis	true	true	true	3
2	Rhodococcus sp. B7740	true	true	true	3
3	Auraticoccus monumenti	true	true	true	3
4	Devosia rhizoryzae	true	true	true	3
5	Haliangium ochraceum	true	true	true	3
6	Friedmanniella luteola	true	true	true	3
7	Spirosoma montaniterrae	true	true	true	3
8	Babesia bovis	true	true	true	3
9	Allobranchiibius sp. GilTou73	true	true	true	3
10	Legionella adelaidensis	true	true	true	3
11	Propionibacterium freudenreichii	true	true	true	3
12	Ilumatobacter coccineus	true	true	true	3
13	Dyadobacter sp. CY22	true	true	true	3
14	Aeromicrobium sp. zg.Y1379	true	true	true	3
15	Vulgatibacter incomptus	true	true	true	3
16	Deinococcus psychrotolerans	true	true	true	3
17	Devosia sp. A16	true	true	true	3
18	Mucilaginibacter mallensis	true	true	true	3
19	Nakamurella sp. PAMC28650	true	false	true	2
20	Mucilaginibacter ginsenosidivorax	true	true	true	3
21	Desulfobacca acetoxidans	true	true	true	3
22	Deinococcus gobiensis	true	true	true	3
23	Flavobacterium kingsejongi	true	true	true	3
24	Spirosoma radiotolerans	true	true	true	3
25	Devosia beringensis	true	true	true	3
26	Diaminobutyricimonas sp. LJ205	true	true	true	3
27	Rhizobium sp. TH2	true	true	true	3
28	Massilia violaceinigra	true	true	true	3
29	Marisediminicola antarctica	true	true	true	3
30	Salinibacterium sp. M195	true	true	true	3
31	Sulfuriroseicoccus oceanibius	true	true	true	3
32	Chryseobacterium carnipullorum	true	true	true	3
33	Pedobacter sp. D749	true	true	true	3
34	Paraflavitalea soli	true	true	true	3
35	Variovorax sp. HW608	true	true	true	3
36	Frondihabitans sp. 762G35	true	true	true	3
37	Roseimicrobium sp. ORNL1	true	true	true	3
38	Nakamurella antarctica	true	false	true	2
39	Conexibacter woesei	true	true	true	3
40	Alteromonas sp. LMIT006	true	true	true	3
41	Penicillium oxalicum	true	true	true	3
42	Mucilaginibacter xinganensis	true	true	true	3
43	Rhodococcus fascians	true	false	true	2
44	Luteolibacter ambystomatis	true	true	true	3
45	Methyloradius palustris	true	true	true	3
46	Clostridium estertheticum	true	true	true	3
47	Nakamurella panacisegetis	true	false	true	2
48	Sphaerotilus sulfidivorans	true	true	true	3
49	Theileria orientalis	true	true	true	3
50	Spirosoma pollinicola	true	true	true	3
51	Sandaracinus amylolyticus	true	true	true	3
52	Croceimicrobium hydrocarbonivorans	true	true	true	3
53	Devosia sp. MC521	true	true	true	3
54	Mucilaginibacter sp. 21P	true	true	true	3
55	Colletotrichum higginsianum	true	false	true	2
56	Subtercola sp. PAMC28395	true	false	true	2
57	Devosia sp. SL43	true	true	true	3
58	Polyangium aurulentum	true	true	true	3
59	Devosia ginsengisoli	true	true	true	3
60	Methylotenera versatilis	true	true	true	3
61	Piscirickettsia salmonis	true	true	true	3
62	Fluviicola taffensis	true	false	true	2
63	Ustilaginoidea virens	true	false	true	2
64	Microlunatus sagamiharensis	true	false	true	2
65	Pseudolysobacter antarcticus	true	true	true	3
66	Psilocybe cubensis	true	false	true	2
67	Sphingomonas sp. AAP5	true	true	true	3
68	Massilia plicata	true	false	true	2
69	Chondromyces crocatus	true	true	true	3
70	Cryptococcus neoformans	true	false	true	2
71	Cytophaga hutchinsonii	true	false	true	2
72	Flavobacterium arcticum	true	false	true	2
73	Sporisorium graminicola	true	false	true	2
74	Sorangium cellulosum	true	false	true	2
75	Sugiyamaella lignohabitans	true	false	true	2
76	Pedobacter mucosus	true	false	true	2
77	Rhizobacter gummiphilus	true	false	true	2
78	Methylovulum psychrotolerans	true	false	true	2
79	Rhodococcus sp. X156	true	false	true	2
80	Schizosaccharomyces pombe	true	false	true	2
81	Talaromyces rugulosus	true	false	true	2
82	Fulvia fulva	true	false	true	2
83	Microcoleus vaginatus	true	false	true	2
84	Zymoseptoria tritici	true	false	true	2
85	Legionella longbeachae	true	false	true	2
86	Salinibacterium hongtaonis	true	false	true	2
87	Pedobacter cryoconitis	true	false	true	2
88	Colletotrichum lupini	true	false	true	2
89	Brettanomyces bruxellensis	true	false	true	2
90	Devosia sp. 1566	true	false	true	2
91	Thalassiosira pseudonana	true	false	true	2
92	Pyricularia grisea	true	false	true	2
93	Mycobacterium cookii	true	false	true	2
94	Marasmius oreades	true	false	true	2
95	Mucilaginibacter paludis	true	false	true	2
96	Rhizoctonia solani	true	false	true	2
97	Leptolyngbya sp. 7M	true	true	true	3
98	Variovorax sp. PAMC28562	true	false	true	2
99	Dyadobacter sp. NIV53	true	false	true	2
100	Dictyostelium discoideum	true	false	true	2
101	Nostoc sp. Peltigera membranacea cyanobiont N6	false	true	true	2
102	Pseudanabaena sp. ABRG5-3	false	true	true	2
103	Vibrio sp. SCSIO 43136	false	true	true	2
104	Lacunisphaera limnophila	false	true	true	2
105	Candidatus Xiphinematobacter sp. Idaho Grape	false	true	true	2
106	Rhizobacter sp. AJA081-3	false	true	true	2
107	Spirosoma sp. KCTC 42546	false	true	true	2
108	Actinoplanes sp. N902-109	false	true	true	2
109	Variovorax sp. PAMC 28711	false	true	true	2
110	Rhodanobacter sp. FDAARGOS 1247	false	true	true	2
111	Microlunatus phosphovorus	false	true	true	2
112	Paraconexibacter sp. 02-257	false	true	true	2
113	Intrasporangium calvum	false	true	true	2
114	Oleiharenicola sp. KSB-15	false	true	true	2
	Differentially abundant taxa were filtered using qvalue < 0.05

[truncated: 2 more sheets: Method comparison S1 vs S3, Method comparison S2 vs S3]
