# Supplementary material for: Exploring the molecular landscape of environmental responses in the Antarctic plant Colobanthus quitensis: insights from metatranscriptomic analysis
Source: Front Plant Sci. 2026 Mar 16;17:1774223. doi: 10.3389/fpls.2026.1774223 (PMC13034057; doi:10.3389/fpls.2026.1774223)
Supplement: Supplementary file 9 [file Table3.xlsx]

## Sheet: Table S3
Preprocessing Table: Values indicate the reads number			Fastp
Sample Site	Sample N.	Total Raw	Filtered	Passed
S1	610591	74301444	847502	73453942
S1	610592	75727868	763227	74964641
S1	610593	80348117	820651	79527466
S2	610594	88409256	828473	87580783
S2	610595	78678589	762906	77915683
S2	610596	80831107	532042	80299065
S3	610597	90652568	800515	89852053
S3	610598	86272055	760669	85511386
S3	610599	79411702	871986	78539716
	Mean	8.16259e+07	776441	80849415
