# Supplementary material for: Exploring the molecular landscape of environmental responses in the Antarctic plant Colobanthus quitensis: insights from metatranscriptomic analysis
Source: Front Plant Sci. 2026 Mar 16;17:1774223. doi: 10.3389/fpls.2026.1774223 (PMC13034057; doi:10.3389/fpls.2026.1774223)
Supplement: Supplementary file 10 [file Table4.xlsx]

## Sheet: S1 vs S2
DEGs all kingdoms
	genes	logFC	logCPM	PValue	FDR	viral	viral_infor	viralID	fungi	fungi_infor	fungiID	bacteria	bacteria_infor	bacteria_score	plant	plant_infor	plantID
GCIB01038759.1	GCIB01038759.1	4.23	7.39	1.33e-105	1.08e-100										YP_001312258	PSII 32 kDa protein (chloroplast) [Corynocarpus laevigatus]	58.9
GCIB01006015.1	GCIB01006015.1	-3.66	7.05	4.36e-89	1.77e-84				XP_009161805	cytochrome c oxidase subunit 3 (mitochondrion) [Neurospora crassa	77.8	196164	None	77.8	XP_020980766	coenzyme Q-binding protein COQ10 homolog, mitochondrial [Arachis	40
GCIB01053708.1	GCIB01053708.1	5.99	6.24	3.36e-86	9.08e-82				XP_006682253	uncharacterized protein BATDEDRAFT_92030 [Batrachochytrium	75.8				XP_020990109	sorcin isoform X3 [Arachis duranensis]	82.9
GCIB01042439.1	GCIB01042439.1	4.33	8.66	1.18e-85	2.38e-81				XP_025461264	hypothetical protein BO94DRAFT_480616 [Aspergillus sclerotioniger	78.3				XP_001698950	NADH dehydrogenase subunit 6 (chloroplast) [Burmeistera	86.2
GCIB01071543.1	GCIB01071543.1	-4.9	6.17	3.53e-82	5.72e-78				YP_009568461	hypothetical protein (mitochondrion) [Drechslerella brochopaga]	71.4	1444711.CCJF01000005_gene1450	None	53.9
GCIB01077795.1	GCIB01077795.1	3.14	6.79	3.15e-68	4.25e-64							445972.ANACOL_00227	non supervised orthologous group	78.2	YP_009526585	PsaC (chloroplast) [Dipsacus japonicus]	70.2
GCIB01075266.1	GCIB01075266.1	4.48	11.29	8.09e-62	9.36e-58				XP_025167600	hypothetical protein GLOIN_2v1466249, partial [Rhizophagus	66.7
GCIB01064448.1	GCIB01064448.1	4.52	11.27	2.25e-60	2.28e-56				XP_003666599	uncharacterized protein MYCTH_2071953 [Thermothelomyces	88.5				XP_017610676	PREDICTED: RNA-binding protein 12-like [Gossypium arboreum]	72.5
GCIB01000672.1	GCIB01000672.1	-2.45	7.07	8.35e-58	7.52e-54				XP_016764261	RmlC-like cupin [Sphaerulina musiva SO2202]	38.6				XP_010672578	PREDICTED: disease resistance protein RPS2 [Beta vulgaris subsp	70.4
GCIB01020861.1	GCIB01020861.1	-2.39	6.97	1.2e-53	9.72e-50	YP_009254943	serine/threonine protein kinase [Tokyovirus A1]	51.9	XP_007265013	uncharacterized protein FOMMEDRAFT_154445 [Fomitiporia mediterranea	33.3				XP_010673059	PREDICTED: uncharacterized protein LOC104894129 isoform X4 [Beta	67.2
GCIB01046103.1	GCIB01046103.1	4.31	10.98	1.59e-51	1.17e-47				XP_007413992	uncharacterized protein MELLADRAFT_90626 [Melampsora	77.3				XP_005650152		80
GCIB01064806.1	GCIB01064806.1	3.24	5.8	2.12e-48	1.43e-44							411474.COPEUT_01252	the current gene model (or a revised gene model) may contain one or more premature stops and or frameshifts	83.6	XP_039683460	cationic amino acid transporter 1 isoform X1 [Medicago truncatula]	40.2
GCIB01009620.1	GCIB01009620.1	2.3	6.58	1.76e-43	1.1e-39				YP_009445635	hypothetical protein (mitochondrion) [Tremella fuciformis]	60	1201035.KE007210_gene731	COG NOG14600 non supervised orthologous group	280.4	YP_001152219	ribosomal protein S11 (chloroplast) [Cathaya argyrophylla]	74.5
GCIB01037659.1	GCIB01037659.1	3.77	5.57	1.72e-42	9.94e-39				XP_012185442	predicted protein [Fibroporia radiculosa]	69	573370.DMR_03420	COG NOG14600 non supervised orthologous group	154.5	XP_015577855	uncharacterized protein LOC8263371 isoform X1 [Ricinus communis]	80
GCIB01004283.1	GCIB01004283.1	-2.43	5.96	4.82e-42	2.6e-38				XP_016764261	RmlC-like cupin [Sphaerulina musiva SO2202]	38.6				XP_010672578	PREDICTED: disease resistance protein RPS2 [Beta vulgaris subsp	68.4
GCIB01001104.1	GCIB01001104.1	-5.56	5.09	4.46e-41	2.26e-37				XP_013955651	hypothetical protein TRIVIDRAFT_139669, partial [Trichoderma virens	79.7				XP_012857140	PREDICTED: wall-associated receptor kinase-like 8 [Erythranthe	76
GCIB01054014.1	GCIB01054014.1	2.18	6.52	3.62e-40	1.72e-36							1110697.NCAST_03_00002	Unextendable partial coding region	63.9	YP_001152215	ribosomal protein L14 (chloroplast) [Cathaya argyrophylla]	68.3
GCIB01063327.1	GCIB01063327.1	2.48	5.95	5.05e-38	2.27e-34							566461.SSFG_03805	COG NOG14600 non supervised orthologous group	112.8	XP_007161040	NADH dehydrogenase subunit 2 (chloroplast) [Chrysobalanus icaco]	66.7
GCIB01009769.1	GCIB01009769.1	-3.65	4.99	1.07e-37	4.58e-34				XP_025167600	hypothetical protein GLOIN_2v1466249, partial [Rhizophagus	75.8				XP_022767944	probable LRR receptor-like serine/threonine-protein kinase RFK1	70.3
GCIB01001486.1	GCIB01001486.1	2.59	5.85	2.27e-37	9.19e-34				XP_024698288	uncharacterized protein P170DRAFT_370863, partial [Aspergillus	72				XP_017610684	PREDICTED: alpha-xylosidase 1-like [Gossypium arboreum]	100
GCIB01014712.1	GCIB01014712.1	-3.7	4.97	3.77e-37	1.45e-33				XP_014072463	hypothetical protein COCC4DRAFT_155479, partial [Bipolaris maydis	81.4				XP_020990123	uncharacterized protein LOC107475785 isoform X5 [Arachis	79.3
GCIB01120106.1	GCIB01120106.1	3.64	5.23	5.13e-37	1.89e-33							1123274.KB899413_gene887	COG NOG14600 non supervised orthologous group	109.4	NP_817271	photosystem II cytochrome b559 alpha subunit (plastid) [Monsonia	60.7
GCIB01001122.1	GCIB01001122.1	3.07	7.96	6.34e-37	2.23e-33				XP_025461286	hypothetical protein BO94DRAFT_375703 [Aspergillus sclerotioniger	81.8				XP_020990123	uncharacterized protein LOC107475785 isoform X5 [Arachis	82.4
GCIB01001105.1	GCIB01001105.1	-5.81	5.29	2.39e-35	8.06e-32				XP_031021818	uncharacterized protein SmJEL517_g06281 [Synchytrium microbalum]	76.5				XP_025798671	uncharacterized protein LOC112897130 [Panicum hallii]	73.8
GCIB01005996.1	GCIB01005996.1	2.25	6.1	7.66e-33	2.48e-29				XP_024736098	carbonic anhydrase [Hyaloscypha bicolor E]	49.1				XP_021860182	uncharacterized protein LOC110777349 [Spinacia oleracea]	67.4
GCIB01001418.1	GCIB01001418.1	-5.65	5.53	3.22e-31	1e-27				XP_025393734	uncharacterized protein BO70DRAFT_304641, partial [Aspergillus	64.9				XP_005850831	photosystem I P700 apoprotein A1 (chloroplast) [Penthorum	86.8
GCIB01013824.1	GCIB01013824.1	-2.12	5.95	3.93e-31	1.18e-27	NP_059206	ORF58 [Xestia c-nigrum granulovirus]	37.8	XP_003662535	protease [Thermothelomyces thermophilus ATCC 42464]	26.3				XP_021861023	putative nuclease HARBI1 [Spinacia oleracea]	51.9
GCIB01150262.1	GCIB01150262.1	2.35	5.78	1.59e-30	4.6e-27				XP_018709238	hypothetical protein METBIDRAFT_48168, partial [Metschnikowia	81.1				XP_001698950	NADH dehydrogenase subunit 6 (chloroplast) [Burmeistera	75.9
GCIB01038483.1	GCIB01038483.1	-2.27	5.53	4.19e-30	1.17e-26
GCIB01002752.1	GCIB01002752.1	1.6	7.58	1.29e-28	3.47e-25										XP_030499118	uncharacterized protein LOC115717725 [Cannabis sativa]	81.8
GCIB01011710.1	GCIB01011710.1	-2.15	6.47	1.39e-28	3.65e-25				XP_035324515	Short-chain dehydrogenase [Geosmithia morbida]	33.9				XP_021766049	protein LOW PSII ACCUMULATION 3, chloroplastic-like [Chenopodium	65.8
GCIB01006682.1	GCIB01006682.1	-4.82	4.28	3.57e-28	9.04e-25				XP_025187360	hypothetical protein GLOIN_2v1448729 [Rhizophagus irregularis DAOM	87.2				XP_017609271	PREDICTED: glucan endo-1,3-beta-glucosidase 4-like isoform X1	96.7
GCIB01000148.1	GCIB01000148.1	-1.79	6.05	2.13e-27	5.22e-24				XP_015407580	uncharacterized protein ANOM_005677 [Aspergillus nomiae NRRL	47.5				XP_021776323	transcription termination factor MTEF1, chloroplastic-like	80
GCIB01011764.1	GCIB01011764.1	3.13	5.02	3.02e-27	7.2e-24
GCIB01064759.1	GCIB01064759.1	3.13	4.99	6.84e-27	1.58e-23							1430440.MGMSRv2_1983	None	50.8
GCIB01012533.1	GCIB01012533.1	2.97	5.6	9.55e-27	2.15e-23				XP_019015643	hypothetical protein PICMEDRAFT_56180, partial [Pichia	84.8				XP_027192640	cytochrome b561 and DOMON domain-containing protein At4g17280-like	70
GCIB01000111.1	GCIB01000111.1	-2.8	5.36	1.71e-26	3.74e-23				XP_025381685	uncharacterized protein BO83DRAFT_413011 [Aspergillus eucalypticola	86.5				XP_018499623	PREDICTED: non-structural maintenance of chromosomes element 4	73.7
GCIB01003778.1	GCIB01003778.1	2.52	5.33	1.76e-26	3.76e-23				XP_007838200	Carbonic anhydrase [Pestalotiopsis fici W106-1]	45				XP_021760806	uncharacterized protein LOC110735065 isoform X3 [Chenopodium	76.5
GCIB01000649.1	GCIB01000649.1	-1.47	7.81	3.89e-26	8.09e-23				XP_003332995	hypothetical protein PGTG_14797 [Puccinia graminis f sp tritici	53.9				XP_020575315	putative pentatricopeptide repeat-containing protein At3g13770,	73.8
GCIB01005769.1	GCIB01005769.1	-1.57	6.59	4.27e-26	8.65e-23	YP_009483380	Glycosyl hydrolase family 1 protein [Pandoravirus quercus]	32.6	XP_040629149	uncharacterized protein DACRYDRAFT_15595 [Dacryopinax	43.2				XP_021863175	sterol 3-beta-glucosyltransferase UGT80B1 isoform X1 [Spinacia	70.5
GCIB01019941.1	GCIB01019941.1	-2.52	5.08	9.01e-26	1.78e-22	YP_009120101	cytochrome P450 [Pandoravirus inopinatum]	30.9	XP_040791685	uncharacterized protein K460DRAFT_354081 [Cucurbitaria berberidis	29.7				XP_010692295	PREDICTED: uncharacterized protein LOC104886249, partial [Beta	62.9
GCIB01018648.1	GCIB01018648.1	1.73	6.75	1.06e-25	2.05e-22										XP_035551118	transcription factor PRE3-like [Juglans regia]	72.8
GCIB01007444.1	GCIB01007444.1	-1.87	5.74	4.46e-25	8.41e-22
GCIB01013524.1	GCIB01013524.1	-2.39	5.12	2.08e-24	3.84e-21							1140001.I571_00001	the current gene model (or a revised gene model) may contain one or more premature stops and or frameshifts	82	YP_009306384	PREDICTED: haloacid dehalogenase-like hydrolase domain-containing	32.9
GCIB01007271.1	GCIB01007271.1	-2	5.49	3.33e-24	6e-21	YP_008320363	toxin 1 [Paenibacillus phage phiIBB_Pl23]	28.2	XP_040736932	uncharacterized protein BHQ10_008440 [Talaromyces amestolkiae]	31				XP_021845726	amino-acid permease BAT1 homolog [Spinacia oleracea]	64.5
GCIB01047398.1	GCIB01047398.1	2.63	5.11	3.94e-24	6.94e-21							1122244.AUGF01000070_gene943	COG NOG14600 non supervised orthologous group	96.7	XP_031474902	uncharacterized protein LOC116267780 [Nymphaea colorata]	71.9
GCIB01008612.1	GCIB01008612.1	-1.75	5.83	6.41e-24	1.1e-20	YP_009482544	Isopenicillin N synthase domain containing protein [Pandoravirus	23.5	XP_025578861	oxidoreductase [Aspergillus ibericus CBS 121593]	32.9				XP_021725874	uncharacterized protein LOC110702487 isoform X4 [Chenopodium	73.1
GCIB01000370.1	GCIB01000370.1	-3.13	6.58	3.79e-23	6.41e-20				XP_662849	predicted protein [Aspergillus nidulans FGSC A4]	83.7				XP_022871897	protein LEO1 homolog isoform X1 [Olea europaea var sylvestris]	67.5
GCIB01005205.1	GCIB01005205.1	-1.46	7.05	4.25e-23	7.03e-20				XP_001485377	hypothetical protein PGUG_03116 [Meyerozyma guilliermondii ATCC	31.6				XP_010669196	PREDICTED: protein FAR1-RELATED SEQUENCE 5-like [Beta vulgaris	72.9
GCIB01108996.1	GCIB01108996.1	3.2	4.77	4.38e-23	7.09e-20										XP_040944804	protein virilizer homolog [Gossypium hirsutum]	83.3
GCIB01012548.1	GCIB01012548.1	-1.63	6.49	1.31e-22	2.08e-19										XP_021852800	ethylene-responsive transcription factor ERF098-like [Spinacia	70.6
GCIB01000824.1	GCIB01000824.1	-1.44	7.42	2.27e-22	3.53e-19	YP_008319757	FAD linked glycolate oxidase [Pandoravirus dulcis]	30.9	XP_025173053	glucooligosaccharide oxidase [Rhizophagus irregularis DAOM	29.9				XP_010674638	PREDICTED: protein PLASTID REDOX INSENSITIVE 2-like isoform X2	74.1
GCIB01001551.1	GCIB01001551.1	-2.32	5.05	2.33e-22	3.57e-19				XP_015407580	uncharacterized protein ANOM_005677 [Aspergillus nomiae NRRL	46.6				XP_021717171	serine/threonine-protein phosphatase 7 long form homolog	81.2
GCIB01001256.1	GCIB01001256.1	-1.45	6.43	3.25e-22	4.87e-19				XP_008096066	pre-mRNA cleavage complex II protein Clp1 [Colletotrichum	39.6				XP_021772103	uncharacterized protein LOC110686814 isoform X2 [Chenopodium	68.3
GCIB01009773.1	GCIB01009773.1	-1.57	6.03	1.24e-21	1.82e-18				XP_007713447	hypothetical protein COCCADRAFT_37772 [Bipolaris zeicola 26-R-13]	32.6				XP_021756316	receptor-like serine/threonine-protein kinase NCRK [Chenopodium	89.4
GCIB01001149.1	GCIB01001149.1	-1.37	6.75	1.25e-21	1.82e-18	YP_009407925	putative thaumatin-like protein [Actinidia virus 1]	31.1	XP_025379139	thaumatin-like protein [Acaromyces ingoldii]	47				XP_021730039	uncharacterized protein LOC110706513 [Chenopodium quinoa]	70.9
GCIB01007557.1	GCIB01007557.1	-2.32	4.98	1.53e-21	2.18e-18	YP_009330171	P13 [Plodia interpunctella granulovirus]	34.7	XP_002912132	glycosyl transferase [Coprinopsis cinerea okayama7	31.2				XP_021734496	helicase sen1-like [Chenopodium quinoa]	83.2
GCIB01009057.1	GCIB01009057.1	-1.36	6.88	2.59e-21	3.62e-18				XP_025189701	hypothetical protein GLOIN_2v1761758 [Rhizophagus irregularis DAOM	50.4				XP_034711383	uncharacterized protein LOC117906547 isoform X1 [Vitis riparia]	83.7
GCIB01057903.1	GCIB01057903.1	-8.05	4.11	3.52e-21	4.83e-18
GCIB01046154.1	GCIB01046154.1	1.37	8.33	4.31e-21	5.77e-18
GCIB01018753.1	GCIB01018753.1	-1.36	6.86	4.34e-21	5.77e-18				XP_033603880	uncharacterized protein EJ05DRAFT_497991 [Pseudovirgaria	32.6				XP_021755864	protein YIPF1 homolog isoform X1 [Chenopodium quinoa]	73.8
GCIB01013931.1	GCIB01013931.1	-4.98	4.39	5e-21	6.53e-18				XP_007871307	hypothetical protein GLOTRDRAFT_50888, partial [Gloeophyllum	64.7				XP_011013113	nucleoside diphosphate kinase 3-like isoform X1 [Hevea	60.3
GCIB01000173.1	GCIB01000173.1	-1.49	6.17	1.35e-20	1.74e-17
GCIB01012106.1	GCIB01012106.1	-1.34	8.81	1.4e-20	1.77e-17
GCIB01004782.1	GCIB01004782.1	1.36	6.85	1.62e-20	2.02e-17										XP_030499118	uncharacterized protein LOC115717725 [Cannabis sativa]	81
GCIB01001189.1	GCIB01001189.1	1.28	9.07	1.83e-20	2.25e-17
GCIB01018938.1	GCIB01018938.1	-8.09	4.26	5.93e-20	7.18e-17				XP_014072463	hypothetical protein COCC4DRAFT_155479, partial [Bipolaris maydis	62.7				XP_020990106	uncharacterized protein LOC107475841 [Arachis duranensis]	74
GCIB01011217.1	GCIB01011217.1	2.47	4.96	8.94e-20	1.07e-16				XP_007389360	hypothetical protein PUNSTDRAFT_78207, partial [Punctularia	38.7	1121875.KB907560_gene526	None	97.4	YP_001152215	ribosomal protein L14 (chloroplast) [Cathaya argyrophylla]	66.7
GCIB01001062.1	GCIB01001062.1	-1.6	5.76	1.2e-19	1.41e-16				XP_003040676	uncharacterized protein NECHADRAFT_78551 [Fusarium vanettenii	31.9				XP_021837196	pentatricopeptide repeat-containing protein At1g08070,	89.5
GCIB01025591.1	GCIB01025591.1	-2.19	5.01	1.23e-19	1.43e-16				XP_034011389	uncharacterized protein DIURU_003814 [Diutina rugosa]	49.1				XP_021717171	serine/threonine-protein phosphatase 7 long form homolog	81.8
GCIB01111532.1	GCIB01111532.1	-2.9	5.08	2.09e-19	2.38e-16				XP_007297914	hypothetical protein MBM_10038 [Marssonina brunnea f sp	97.4				XP_003064993	ATP synthase CF1 alpha subunit (chloroplast) [Cuscuta gronovii]	87.5
GCIB01022333.1	GCIB01022333.1	1.31	7.04	2.11e-19	2.38e-16							196164	None	105.5	XP_020999426	interactor of constitutive active ROPs 3 [Arachis duranensis]	75
GCIB01040975.1	GCIB01040975.1	1.81	5.51	5.69e-19	6.32e-16							1110697.NCAST_03_00002	Unextendable partial coding region	144.1
GCIB01016637.1	GCIB01016637.1	1.73	5.7	8.22e-19	9e-16							411460.RUMTOR_00908	COG NOG20805 non supervised orthologous group	63.9
GCIB01017247.1	GCIB01017247.1	1.91	6.49	1.42e-18	1.54e-15										XP_011013113	nucleoside diphosphate kinase 3-like isoform X1 [Hevea	76.9
GCIB01150386.1	GCIB01150386.1	2.94	4.55	1.64e-18	1.75e-15							616991.JPOO01000003_gene1097	None	160.6	YP_001152215	ribosomal protein L14 (chloroplast) [Cathaya argyrophylla]	64.1
GCIB01007698.1	GCIB01007698.1	-1.3	6.38	1.82e-18	1.91e-15	YP_009904591	thioredoxin [Burkholderia phage BcepSauron]	40	XP_033655958	CBS-domain-containing protein [Westerdykella ornata]	38.5				XP_010674363	PREDICTED: very-long-chain 3-oxoacyl-CoA reductase 1 [Beta vulgaris	66.7
GCIB01045830.1	GCIB01045830.1	2.11	5.14	3.99e-18	4.14e-15				XP_012185442	predicted protein [Fibroporia radiculosa]	56.3	985255.APHJ01000016_gene2943	COG NOG14600 non supervised orthologous group	227.3	YP_001152219	ribosomal protein S11 (chloroplast) [Cathaya argyrophylla]	78.6
GCIB01027456.1	GCIB01027456.1	-1.26	6.84	8.45e-18	8.67e-15				XP_016608237	hypothetical protein SPPG_04537 [Spizellomyces punctatus DAOM	41.7				XP_021755727	uncharacterized protein LOC110730406 [Chenopodium quinoa]	65.6
GCIB01000234.1	GCIB01000234.1	-1.21	9.27	1.16e-17	1.17e-14				XP_024739369	S-adenosyl-L-methionine-dependent methyltransferase [Hyaloscypha	38.8				XP_021717348	protein TPLATE-like [Chenopodium quinoa]	67.4
GCIB01000242.1	GCIB01000242.1	-1.28	6.82	1.3e-17	1.3e-14				XP_001545783	Bclox15741 [Botrytis cinerea B0510]	30.4				XP_010674738	PREDICTED: agamous-like MADS-box protein AGL9 homolog isoform X2	69.2
GCIB01003740.1	GCIB01003740.1	-1.66	5.45	1.51e-17	1.49e-14	YP_001427177	hypothetical protein ATCV1_Z696R [Acanthocystis turfacea chlorella	39.4	XP_025182403	potassium transporter [Rhizophagus irregularis DAOM 181602=DAOM	52.6				XP_021775446	uncharacterized protein LOC110689848 [Chenopodium quinoa]	82.7
GCIB01071250.1	GCIB01071250.1	-3.09	4.16	2.11e-17	2.06e-14
GCIB01002573.1	GCIB01002573.1	1.17	7.48	2.55e-17	2.46e-14										XP_021757275	desumoylating isopeptidase 1-like [Chenopodium quinoa]	86
GCIB01033156.1	GCIB01033156.1	-1.79	5.23	4.19e-17	3.99e-14				XP_014181305	rve [Trichosporon asahii var asahii CBS 2479]	28.5				XP_027182161	uncharacterized membrane protein At4g09580 [Coffea eugenioides]	62.6
GCIB01011272.1	GCIB01011272.1	-1.45	5.82	4.61e-17	4.35e-14	YP_009120101	cytochrome P450 [Pandoravirus inopinatum]	31.7	XP_007390223	uncharacterized protein PHACADRAFT_133539 [Phanerochaete carnosa	30.7				XP_021859333	probable cinnamyl alcohol dehydrogenase 6 isoform X1 [Spinacia	75.3
GCIB01011696.1	GCIB01011696.1	-1.74	5.31	4.81e-17	4.48e-14	YP_184866	ribonuclease T2 [Cotesia congregata bracovirus]	30.7	XP_007271272	ribonuclease T2 [Fomitiporia mediterranea MF3/22]	37.4				XP_021842767	protein CHROMATIN REMODELING 20 [Spinacia oleracea]	78.7
GCIB01002670.1	GCIB01002670.1	-1.21	7.58	5.06e-17	4.63e-14				XP_001485377	hypothetical protein PGUG_03116 [Meyerozyma guilliermondii ATCC	32.1				XP_010669196	PREDICTED: protein FAR1-RELATED SEQUENCE 5-like [Beta vulgaris	72.8
GCIB01009987.1	GCIB01009987.1	-1.84	5.17	5.09e-17	4.63e-14				XP_007301898	NADPH oxidase isoform 2 [Stereum hirsutum FP-91666 SS1]	35.3				XP_021749998	26S proteasome non-ATPase regulatory subunit 10 isoform X2 [Prunus	79.4
GCIB01009249.1	GCIB01009249.1	-4.64	3.57	5.53e-17	4.98e-14				XP_015702238	hypothetical protein PAAG_12689 [Paracoccidioides lutzii Pb01]	92.9				XP_022871897	protein LEO1 homolog isoform X1 [Olea europaea var sylvestris]	70
GCIB01024786.1	GCIB01024786.1	-1.29	6.22	5.89e-17	5.24e-14				XP_009546757	hypothetical protein HETIRDRAFT_101297 [Heterobasidion irregulare	32.6				XP_021861705	protein NUCLEAR FUSION DEFECTIVE 4-like [Spinacia oleracea]	66.9
GCIB01109326.1	GCIB01109326.1	3.22	4.25	1.04e-16	9.2e-14							742726.HMPREF9448_02443	COG NOG15344 non supervised orthologous group	132.1	YP_009526585	PsaC (chloroplast) [Dipsacus japonicus]	61.1
GCIB01143763.1	GCIB01143763.1	3.25	4.25	1.88e-16	1.63e-13							941770.GL622179_gene415	None	137.9	YP_001152204	photosystem I assembly protein Ycf3 (chloroplast) [Cathaya	79.3
GCIB01000829.1	GCIB01000829.1	-1.4	7.71	2.49e-16	2.15e-13				YP_009568461	hypothetical protein (mitochondrion) [Drechslerella brochopaga]	40.7	1304875.JAFZ01000002_gene1	None	61.2
GCIB01035198.1	GCIB01035198.1	4.24	3.89	2.53e-16	2.16e-13							1150469.RSPPHO_03274	None	89.7	XP_020999426	interactor of constitutive active ROPs 3 [Arachis duranensis]	61.9
GCIB01048813.1	GCIB01048813.1	-1.82	5.13	3.31e-16	2.79e-13										XP_021764764	stearoyl-[acyl-carrier-protein] 9-desaturase, chloroplastic-like	60.4
GCIB01002949.1	GCIB01002949.1	-1.35	6.4	3.44e-16	2.87e-13				XP_024332824	hypothetical protein POSPLADRAFT_1050921 [Postia placenta	95.5				XP_024949475	heterochromatin protein 1-like [Citrus sinensis]	82.5
GCIB01004254.1	GCIB01004254.1	-1.22	7.29	3.5e-16	2.89e-13										XP_021605622	translation initiation factor IF3-4, chloroplastic-like [Manihot	45.6
GCIB01150865.1	GCIB01150865.1	2.8	4.44	4.33e-16	3.55e-13
GCIB01002052.1	GCIB01002052.1	1.19	6.75	5.88e-16	4.76e-13				XP_007377511	hypothetical protein SPAPADRAFT_143334 [Spathaspora passalidarum	31.7				XP_021899177	AP-4 complex subunit sigma [Carica papaya]	90
GCIB01111056.1	GCIB01111056.1	1.78	5.32	6.52e-16	5.23e-13				XP_006455549	hypothetical protein AGABI2DRAFT_75872, partial [Agaricus bisporus	96.9				XP_005646643		94
GCIB01016992.1	GCIB01016992.1	-5.26	3.81	6.82e-16	5.42e-13
GCIB01008460.1	GCIB01008460.1	-1.14	7.46	8.81e-16	6.93e-13										XP_021843892	uncharacterized protein LOC110793684 isoform X2 [Spinacia	73.1
GCIB01052963.1	GCIB01052963.1	-1.38	5.78	1.01e-15	7.84e-13				XP_018072367	hypothetical protein LY89DRAFT_706621 [Mollisia scopiformis]	26.1				XP_021755727	uncharacterized protein LOC110730406 [Chenopodium quinoa]	65.9
GCIB01009144.1	GCIB01009144.1	-1.21	6.4	1.08e-15	8.31e-13				XP_014534182	hypothetical protein PDIP_51880 [Penicillium digitatum Pd1]	32.9				XP_021732559	probable pectinesterase/pectinesterase inhibitor 21 [Chenopodium	82.1
GCIB01048575.1	GCIB01048575.1	-1.27	6.16	1.19e-15	9.06e-13	YP_009482422	FAD linked glycolate oxidase [Pandoravirus neocaledonia]	29.7	XP_031020875	uncharacterized protein FIESC28_00929 [Fusarium coffeatum]	28.8				XP_021771619	U-box domain-containing protein 4-like [Chenopodium quinoa]	71.7
GCIB01002397.1	GCIB01002397.1	1.11	8.06	1.52e-15	1.15e-12										XP_021769982	protein PXR1-like isoform X1 [Chenopodium quinoa]	79.5
GCIB01056516.1	GCIB01056516.1	2.07	4.94	2.14e-15	1.6e-12				XP_012185442	predicted protein [Fibroporia radiculosa]	66.1	463191.SSEG_10754	Unextendable partial coding region	85.9	YP_001152219	ribosomal protein S11 (chloroplast) [Cathaya argyrophylla]	84.2
GCIB01036609.1	GCIB01036609.1	-1.33	5.83	2.42e-15	1.8e-12				XP_016605105	hypothetical protein SPPG_07462 [Spizellomyces punctatus DAOM	38.9				XP_010676380	PREDICTED: small nuclear ribonucleoprotein Sm D2 isoform X2 [Beta	83.9
GCIB01023232.1	GCIB01023232.1	-1.19	6.27	2.55e-15	1.88e-12				XP_041139756	uncharacterized protein G4B84_000008, partial [Aspergillus flavus	31				XP_021716461	protein SMG7L-like [Chenopodium quinoa]	73.5
GCIB01002754.1	GCIB01002754.1	-1.44	5.67	2.69e-15	1.96e-12										XP_021857885	uncharacterized protein LOC110789458 [Spinacia oleracea]	72.7
GCIB01019171.1	GCIB01019171.1	1.34	6.72	2.71e-15	1.96e-12							941770.GL622179_gene415	None	144.1	XP_040966333	protein PIN-LIKES 6-like isoform X2 [Gossypium hirsutum]	58.1
GCIB01035527.1	GCIB01035527.1	-1.13	6.93	3.51e-15	2.52e-12				XP_024717775	hypothetical protein M430DRAFT_21951 [Amorphotheca resinae ATCC	45.9				XP_010668641	PREDICTED: putative nuclease HARBI1 [Beta vulgaris subsp	87.4
GCIB01005621.1	GCIB01005621.1	-1.44	5.59	3.6e-15	2.56e-12	YP_009001225	ABC2 type transporter superfamily protein [Pithovirus sibericum]	35.1	XP_006679611	uncharacterized protein BATDEDRAFT_37074 [Batrachochytrium	47				XP_021864414	BAG family molecular chaperone regulator 2-like [Carica papaya]	60.6
GCIB01073394.1	GCIB01073394.1	2.24	4.78	3.66e-15	2.58e-12				XP_012185442	predicted protein [Fibroporia radiculosa]	63.2	679191.HMPREF9018_1166	COG NOG14600 non supervised orthologous group	187.6	YP_001152219	ribosomal protein S11 (chloroplast) [Cathaya argyrophylla]	81.8
GCIB01024244.1	GCIB01024244.1	-1.75	5.13	4.1e-15	2.87e-12	YP_007354495	Serine/Threonine protein phosphatase [Acanthamoeba polyphaga	29.2	XP_019038301	hypothetical protein WICANDRAFT_13419, partial [Wickerhamomyces	37.2				XP_021739059	uncharacterized protein LOC110714971 [Chenopodium quinoa]	66.4
GCIB01000696.1	GCIB01000696.1	-1.33	5.8	4.15e-15	2.87e-12	YP_031630	putative 3-beta-hydroxy-delta 5-C27 steroid oxidoreductase-like	34.1	XP_033386067	uncharacterized protein BU24DRAFT_157572 [Aaosphaeria arxii CBS	39.2				XP_022714742	protein SPIRAL1-like 1 [Durio zibethinus]	84.1
GCIB01004297.1	GCIB01004297.1	-1.27	6.06	5.35e-15	3.67e-12
GCIB01031293.1	GCIB01031293.1	-1.28	6.13	5.72e-15	3.9e-12										XP_021856630	uncharacterized protein LOC110805710 [Spinacia oleracea]	47.9
GCIB01025506.1	GCIB01025506.1	-1.62	5.27	6.81e-15	4.6e-12										XP_024026650	protein MON2 homolog isoform X1 [Citrus clementina]	56.9
GCIB01002271.1	GCIB01002271.1	-1.06	7.73	7.87e-15	5.27e-12				XP_024717775	hypothetical protein M430DRAFT_21951 [Amorphotheca resinae ATCC	45.7				XP_021729206	pentatricopeptide repeat-containing protein At3g53170-like	86.6
GCIB01002183.1	GCIB01002183.1	1.19	6.89	8.64e-15	5.74e-12	YP_009213665	putative fructose-1,6-bisphosphate aldolase [Prochlorococcus phage	49.2	XP_031022349	fructose-bisphosphate aldolase [Synchytrium microbalum]	55.1				XP_010679848	PREDICTED: F-box/FBD/LRR-repeat protein At1g13570-like isoform X3	93.3
GCIB01007373.1	GCIB01007373.1	-1.34	5.75	1.03e-14	6.77e-12	YP_009465880	hypothetical protein C5Y57_gp163 [Dishui lake phycodnavirus 1]	54.2							XP_028064720	uncharacterized protein LOC114269159 [Camellia sinensis]	68.9
GCIB01009263.1	GCIB01009263.1	-1.25	6.91	1.27e-14	8.29e-12				XP_003052404	uncharacterized protein NECHADRAFT_77326 [Fusarium vanettenii	28.3				XP_021852800	ethylene-responsive transcription factor ERF098-like [Spinacia	64.7
GCIB01005215.1	GCIB01005215.1	1.1	8.22	1.29e-14	8.29e-12
GCIB01004895.1	GCIB01004895.1	1.08	7.38	1.29e-14	8.29e-12	YP_004322601	glycine dehydrogenase [Prochlorococcus phage P-HM1]	49.9	XP_021882019	glycine dehydrogenase [Lobosporangium transversale]	59.7				XP_021739004	pentatricopeptide repeat-containing protein At4g14050,	88.8
GCIB01128262.1	GCIB01128262.1	-7.31	3.56	1.4e-14	8.94e-12				XP_007871307	hypothetical protein GLOTRDRAFT_50888, partial [Gloeophyllum	66.7				XP_011013113	nucleoside diphosphate kinase 3-like isoform X1 [Hevea	62.1
GCIB01005227.1	GCIB01005227.1	-1.11	7.68	1.45e-14	9.19e-12
GCIB01002554.1	GCIB01002554.1	-1.16	6.2	1.65e-14	1.04e-11										XP_021837445	non-specific lipid-transfer protein 1-like [Carica papaya]	80.6
GCIB01004859.1	GCIB01004859.1	-1.62	5.23	1.75e-14	1.09e-11
GCIB01007454.1	GCIB01007454.1	-1.36	5.67	1.84e-14	1.14e-11				XP_008723111	hypothetical protein G647_01492 [Cladophialophora carrionii CBS	39.2				XP_010673662	PREDICTED: tetraspanin-8-like [Beta vulgaris subsp vulgaris]	66.7
GCIB01000029.1	GCIB01000029.1	-1.07	7.21	1.88e-14	1.16e-11	YP_002154632	putative thaumatin/PR5-like protein [Feldmannia species virus]	48.7	XP_007316983	hypothetical protein SERLADRAFT_436638 [Serpula lacrymans var	39.7				XP_030551684	protein GRIM REAPER [Rhodamnia argentea]	67.6
GCIB01043024.1	GCIB01043024.1	-1.18	6.92	2.29e-14	1.4e-11	YP_214431	lipase [Prochlorococcus phage P-SSM2]	36.9	XP_040741691	uncharacterized protein DL89DRAFT_225403, partial [Linderina	38.7				XP_021852685	uncharacterized protein LOC110801940 isoform X1 [Spinacia	59.7
GCIB01032293.1	GCIB01032293.1	-1.23	6.09	2.39e-14	1.45e-11	YP_009329013	5'nucleotidase/apyrase [Cedratvirus A11]	35.4	XP_016246885	hypothetical protein PV07_06484 [Cladophialophora immunda]	37.6				XP_021766965	serine/threonine-protein kinase TIO-like [Chenopodium quinoa]	61.9
GCIB01018613.1	GCIB01018613.1	-1.66	5.18	2.42e-14	1.45e-11				XP_022629223	uncharacterized protein LALA0_S07e00188g [Lachancea lanzarotensis]	59				XP_021772778	U4/U6U5 tri-snRNP-associated protein 2-like isoform X2	52.9
GCIB01016151.1	GCIB01016151.1	-1.1	6.79	2.66e-14	1.59e-11				XP_016605105	hypothetical protein SPPG_07462 [Spizellomyces punctatus DAOM	39.3				XP_010676380	PREDICTED: small nuclear ribonucleoprotein Sm D2 isoform X2 [Beta	83.9
GCIB01000055.1	GCIB01000055.1	-1.12	6.61	3.02e-14	1.79e-11										XP_021759112	probable inactive serine/threonine-protein kinase bub1 isoform X2	71.4
GCIB01003443.1	GCIB01003443.1	1.15	6.92	3.05e-14	1.79e-11				XP_041135000	uncharacterized protein BRETT_001580 [Brettanomyces bruxellensis]	27.1				XP_010682700	PREDICTED: uncharacterized protein LOC104903669 isoform X1 [Beta	68.4
GCIB01041575.1	GCIB01041575.1	-1.49	5.41	3.49e-14	2.03e-11	NP_056803	pol polyprotein, partial [Simian foamy virus]	31.2	XP_027621104	hypothetical protein SCP_1900400 [Sparassis crispa]	36.9				XP_020867873	26S proteasome non-ATPase regulatory subunit 6 homolog [Arabidopsis	70.9
GCIB01050007.1	GCIB01050007.1	-1.28	5.88	4.57e-14	2.65e-11	YP_003987327	putative bifunctional E2/E3 enzyme [Acanthamoeba polyphaga	33.3	XP_033587220	uncharacterized protein BDY17DRAFT_270459 [Neohortaea acidophila]	44.6				XP_021718957	uncharacterized protein LOC110695986 isoform X2 [Chenopodium	64.4
GCIB01003536.1	GCIB01003536.1	-1.27	5.84	4.94e-14	2.84e-11				XP_024737915	thiolase-like protein [Hyaloscypha bicolor E]	32.8				XP_021837196	pentatricopeptide repeat-containing protein At1g08070,	88.4
GCIB01001902.1	GCIB01001902.1	-1.28	5.82	5.47e-14	3.12e-11	YP_009614288	O-methyltransferase [Mycobacterium phage Send513]	29.4	XP_031869773	S-adenosyl-L-methionine-dependent methyltransferase [Venustampulla	39.7				XP_021744921	uncharacterized protein LOC110726956 [Chenopodium quinoa]	80.7
GCIB01000383.1	GCIB01000383.1	1.26	6.01	5.79e-14	3.28e-11				XP_001383431	predicted protein [Scheffersomyces stipitis CBS 6054]	32.9				XP_017227280	ribosomal protein S19 (chloroplast) [Capillipedium venustum]	90.8
GCIB01008416.1	GCIB01008416.1	-1.13	6.35	7.14e-14	4.02e-11	YP_008319757	FAD linked glycolate oxidase [Pandoravirus dulcis]	28.3	XP_021880848	hypothetical protein BCR41DRAFT_354762 [Lobosporangium	28.9				XP_021847498	uncharacterized protein LOC110797130 [Spinacia oleracea]	72.4
GCIB01006253.1	GCIB01006253.1	-1.14	6.18	8.56e-14	4.78e-11	YP_009904591	thioredoxin [Burkholderia phage BcepSauron]	40	XP_033655958	CBS-domain-containing protein [Westerdykella ornata]	37.1				XP_010674363	PREDICTED: very-long-chain 3-oxoacyl-CoA reductase 1 [Beta vulgaris	66.7
GCIB01003731.1	GCIB01003731.1	1.01	8.12	8.73e-14	4.84e-11										XP_021769039	F-box/FBD/LRR-repeat protein At1g16930-like [Chenopodium quinoa]	87.9
GCIB01021258.1	GCIB01021258.1	1.69	5.18	1.45e-13	8e-11							196164	None	157.5	XP_007141246	hypothetical protein PHAVU_006G094400g [Phaseolus vulgaris]	77.1
GCIB01006796.1	GCIB01006796.1	-1.1	6.39	1.78e-13	9.68e-11				XP_001878264	predicted protein [Laccaria bicolor S238N-H82]	47				XP_021866552	uncharacterized protein LOC110818769 isoform X2 [Carica papaya]	81.4
GCIB01031605.1	GCIB01031605.1	-2.6	4.09	1.78e-13	9.68e-11							428125.CLOLEP_01448	non supervised orthologous group	77.8	XP_020999426	interactor of constitutive active ROPs 3 [Arachis duranensis]	49.1
GCIB01014786.1	GCIB01014786.1	-1.44	5.41	1.87e-13	1.01e-10										NP_001298118	protein ASPARTIC PROTEASE IN GUARD CELL 1 [Brassica rapa]	60.5
GCIB01117771.1	GCIB01117771.1	4.19	3.62	2.31e-13	1.24e-10							1121875.KB907560_gene526	None	59.3
GCIB01018769.1	GCIB01018769.1	-1.15	7.63	2.42e-13	1.29e-10	YP_009342179	RNA-dependent DNA polymerase [Lymphocystis disease virus Sa]	27.4	XP_025339630	hypothetical protein CXQ85_000975 [[Candida] haemuloni]	33.9				XP_021850472	dihydroorotate dehydrogenase (quinone), mitochondrial [Spinacia	53
GCIB01004784.1	GCIB01004784.1	0.99	7.91	2.49e-13	1.32e-10				XP_021878035	Thi4 family-domain-containing protein [Lobosporangium	75.6				XP_021755846	uncharacterized protein LOC110730532 isoform X1 [Chenopodium	79.9
GCIB01010107.1	GCIB01010107.1	-1.74	4.91	3.86e-13	2.03e-10							886379.AEWI01000053_gene2706	None	68.2	XP_010104773	uncharacterized protein LOC18041556 [Citrus clementina]	49.3
GCIB01002667.1	GCIB01002667.1	-1.08	8.57	3.97e-13	2.08e-10										XP_010692567	PREDICTED: FHA domain-containing protein PS1 isoform X2 [Beta	66.9
GCIB01009052.1	GCIB01009052.1	-1.1	7	4.24e-13	2.2e-10	YP_009329205	Putative serine/threonine-protein kinase/receptor [Cedratvirus	34.8	XP_025362626	Pkinase-domain-containing protein [Jaminaea rosea]	42.9				XP_010675716	PREDICTED: WAT1-related protein At1g68170-like [Beta vulgaris	83.1
GCIB01020611.1	GCIB01020611.1	2.29	4.47	4.45e-13	2.3e-10							591157.SSLG_00645	Unextendable partial coding region	52.4
GCIB01019101.1	GCIB01019101.1	-1.58	5.12	5.07e-13	2.6e-10	YP_009329013	5'nucleotidase/apyrase [Cedratvirus A11]	37.4	XP_007318288	hypothetical protein SERLADRAFT_449037 [Serpula lacrymans var	36.3				XP_010678975	PREDICTED: calcium-dependent protein kinase 2 [Beta vulgaris subsp	65.2
GCIB01006679.1	GCIB01006679.1	1.1	7.49	5.65e-13	2.88e-10	YP_007878024	hypothetical protein VPDG_00052 [Vibrio phage henriette 12B8]	76.7	XP_458853	DEHA2D08954p [Debaryomyces hansenii CBS767]	62.7				XP_010678880	PREDICTED: repetitive proline-rich cell wall protein 2 [Beta	92.5
GCIB01012527.1	GCIB01012527.1	3.71	5.41	7.1e-13	3.6e-10
GCIB01007160.1	GCIB01007160.1	-1.29	5.63	7.16e-13	3.6e-10										XP_010671967	PREDICTED: transcription factor-like protein DPB [Beta vulgaris	41.1
GCIB01001535.1	GCIB01001535.1	-0.97	7.5	7.91e-13	3.96e-10										XP_024926689	probable E3 ubiquitin-protein ligase LOG2 isoform X2 [Ziziphus	79.3
GCIB01013756.1	GCIB01013756.1	1.18	6.22	1.03e-12	5.13e-10				XP_018225607	30S ribosomal protein S17 [Pneumocystis carinii B80]	44.6				XP_024462185	calcium/calmodulin-regulated receptor-like kinase 2 isoform X2	75.7
GCIB01023824.1	GCIB01023824.1	1.52	5.32	1.07e-12	5.28e-10										XP_010693099	PREDICTED: uncharacterized protein LOC104891888 isoform X2 [Beta	79.3
GCIB01058246.1	GCIB01058246.1	-1.07	6.48	1.32e-12	6.46e-10	YP_009482546	Serine/threonine protein kinase [Pandoravirus neocaledonia]	37.2	XP_011394665	mitogen activated protein kinase kinase 2, variant [Neurospora	34.7				XP_021734397	uncharacterized protein LOC110710506 isoform X6 [Chenopodium	78.1
GCIB01044184.1	GCIB01044184.1	1.03	6.66	1.69e-12	8.24e-10
GCIB01044613.1	GCIB01044613.1	-1.43	5.3	1.76e-12	8.54e-10				XP_036536949	uncharacterized protein FSUBG_7481 [Fusarium subglutinans]	29.4				XP_021722666	uncharacterized protein LOC110699515 [Chenopodium quinoa]	77.6
GCIB01062709.1	GCIB01062709.1	-1.5	5.2	1.83e-12	8.82e-10
GCIB01004407.1	GCIB01004407.1	-5.12	3.09	1.84e-12	8.83e-10				XP_024698288	uncharacterized protein P170DRAFT_370863, partial [Aspergillus	76.9				XP_020990123	uncharacterized protein LOC107475785 isoform X5 [Arachis	86
GCIB01019631.1	GCIB01019631.1	2.85	4.01	1.85e-12	8.84e-10							498761.HM1_3149	COG NOG14552 non supervised orthologous group	97.8	YP_001152204	photosystem I assembly protein Ycf3 (chloroplast) [Cathaya	75
GCIB01063722.1	GCIB01063722.1	2.18	4.53	2.09e-12	9.88e-10				XP_009161805	cytochrome c oxidase subunit 3 (mitochondrion) [Neurospora crassa	47.1	123214.PERMA_1142	COG NOG15344 non supervised orthologous group	160.6	XP_035841499	dof zinc finger protein DOF15 [Helianthus annuus]	100
GCIB01010096.1	GCIB01010096.1	-1	6.76	2.1e-12	9.89e-10				XP_036636234	uncharacterized protein PC9H_000735 [Pleurotus ostreatus]	54.6				XP_021866552	uncharacterized protein LOC110818769 isoform X2 [Carica papaya]	90
GCIB01021240.1	GCIB01021240.1	-1.29	5.54	2.17e-12	1.01e-09	YP_009507248	ORF B [Trichoplusia ni TED virus]	41.1	XP_029320598	LOW QUALITY PROTEIN: uncharacterized protein C5L36_0B03720 [Pichia	47.9				XP_010541181	PREDICTED: exonuclease DPD1, chloroplastic/mitochondrial isoform X1	62.4
GCIB01006502.1	GCIB01006502.1	-8.75	5.54	2.17e-12	1.01e-09							1140001.I571_00001	the current gene model (or a revised gene model) may contain one or more premature stops and or frameshifts	56.6	XP_010104773	uncharacterized protein LOC18041556 [Citrus clementina]	74.2
GCIB01015148.1	GCIB01015148.1	-3.52	5.78	2.24e-12	1.04e-09				XP_008045703	CHK1 checkpoint-like protein, partial [Trametes versicolor	88.6				XP_022735763	respiratory burst oxidase homolog protein B [Durio zibethinus]	88
GCIB01001865.1	GCIB01001865.1	0.95	8.89	2.55e-12	1.17e-09				XP_021878035	Thi4 family-domain-containing protein [Lobosporangium	75.6				XP_021755846	uncharacterized protein LOC110730532 isoform X1 [Chenopodium	78.8
GCIB01007773.1	GCIB01007773.1	-1.52	5.12	3.07e-12	1.41e-09										XP_010671967	PREDICTED: transcription factor-like protein DPB [Beta vulgaris	39
GCIB01022241.1	GCIB01022241.1	-0.99	7.04	3.36e-12	1.53e-09										YP_010025046	uncharacterized protein LOC109758788 isoform X2 [Aegilops tauschii	98.6
GCIB01004845.1	GCIB01004845.1	2.15	4.53	3.39e-12	1.53e-09	YP_007676103	hypothetical protein MPVG_00035 [Micromonas pusilla virus 12T]	39.4							XP_021855560	uncharacterized protein LOC110804627 [Spinacia oleracea]	69.3
GCIB01006453.1	GCIB01006453.1	-1.08	6.57	4.1e-12	1.85e-09				XP_009158045	fatty acid hydroxylase [Exophiala dermatitidis NIH/UT8656]	32.7				XP_021766818	NF-kappa-B-activating protein-like [Chenopodium quinoa]	87.7
GCIB01001196.1	GCIB01001196.1	-1.35	5.4	4.18e-12	1.87e-09										XP_010694173	PREDICTED: uncharacterized protein LOC109135274 [Beta vulgaris	81.6
GCIB01002410.1	GCIB01002410.1	-0.94	7.63	4.78e-12	2.13e-09	YP_002154632	putative thaumatin/PR5-like protein [Feldmannia species virus]	47.4	XP_007316983	hypothetical protein SERLADRAFT_436638 [Serpula lacrymans var	38.7				XP_021754122	uncharacterized protein LOC110728929 [Chenopodium quinoa]	75.6
GCIB01007826.1	GCIB01007826.1	1	7.67	5.37e-12	2.38e-09				XP_034013666	uncharacterized protein DIURU_001710 [Diutina rugosa]	52.6				XP_021734020	uncharacterized protein LOC110725935 [Chenopodium quinoa]	91.5
GCIB01003240.1	GCIB01003240.1	-1.01	7.84	5.41e-12	2.38e-09				XP_011126177	hypothetical protein AOL_s00173g143 [Orbilia oligospora ATCC	27.3				XP_010683612	PREDICTED: uncharacterized protein LOC104773294 [Camelina sativa]	47
GCIB01031867.1	GCIB01031867.1	2.24	4.4	5.47e-12	2.4e-09							196164	None	60.8
GCIB01005827.1	GCIB01005827.1	-0.97	6.73	5.84e-12	2.54e-09	YP_009407925	putative thaumatin-like protein [Actinidia virus 1]	30.3	XP_007306797	Osmotin thaumatin-like protein [Stereum hirsutum FP-91666 SS1]	47.9				XP_021774354	uncharacterized protein LOC110688875 [Chenopodium quinoa]	68.7
GCIB01008064.1	GCIB01008064.1	-1.08	6.12	5.94e-12	2.57e-09				XP_016219384	hypothetical protein PV09_00391 [Verruconis gallopava]	53.8				XP_021723167	LOW QUALITY PROTEIN: scarecrow-like protein 23 [Chenopodium	79.5
GCIB01000139.1	GCIB01000139.1	-1.12	5.93	6.18e-12	2.66e-09				XP_016608984	hypothetical protein SPPG_04046 [Spizellomyces punctatus DAOM	46.6				XP_021863785	cellulose synthase A catalytic subunit 6 [UDP-forming]-like isoform	73.7
GCIB01002453.1	GCIB01002453.1	1.07	6.38	6.82e-12	2.92e-09				XP_018226434	ribosomal protein L7/L12 [Pneumocystis carinii B80]	40.6				XP_019456926	cytochrome f (plastid) [Pelargonium spinosum]	80.3
GCIB01012838.1	GCIB01012838.1	-1.09	6.03	8.51e-12	3.63e-09										XP_021768081	SNW/SKI-interacting protein-like [Chenopodium quinoa]	81.3
GCIB01004873.1	GCIB01004873.1	1.04	7.09	8.54e-12	3.63e-09										XP_010269369	PREDICTED: protein trichome birefringence-like 36 [Nelumbo	73
GCIB01005454.1	GCIB01005454.1	-1.27	8.56	9.1e-12	3.84e-09
GCIB01023778.1	GCIB01023778.1	-2.96	3.65	9.23e-12	3.87e-09
GCIB01001216.1	GCIB01001216.1	0.97	7.14	9.54e-12	3.98e-09				XP_034013666	uncharacterized protein DIURU_001710 [Diutina rugosa]	52.6				XP_021734020	uncharacterized protein LOC110725935 [Chenopodium quinoa]	91.8
GCIB01056186.1	GCIB01056186.1	-1.25	5.53	1.09e-11	4.54e-09				XP_019037553	hypothetical protein WICANDRAFT_34069 [Wickerhamomyces anomalus	46.2				XP_021864716	putative pentatricopeptide repeat-containing protein At1g10330	73.4
GCIB01072697.1	GCIB01072697.1	-3.03	9.89	1.16e-11	4.8e-09				XP_025398775	uncharacterized protein BO70DRAFT_371401 [Aspergillus heteromorphus	85.3				XP_017610684	PREDICTED: alpha-xylosidase 1-like [Gossypium arboreum]	79.2
GCIB01014790.1	GCIB01014790.1	-1.93	4.49	1.36e-11	5.58e-09	YP_009483172	Cytochrome P450 [Pandoravirus quercus]	31.6	XP_025180628	cytochrome P450 [Rhizophagus irregularis DAOM 181602=DAOM 197198]	30.1				XP_021740748	uncharacterized protein LOC110716606 isoform X3 [Chenopodium	66.9
GCIB01000654.1	GCIB01000654.1	-1.12	5.94	1.37e-11	5.59e-09				XP_031025059	uncharacterized protein SmJEL517_g02932 [Synchytrium microbalum]	31.6				XP_021729655	ras-related protein RABC2a-like [Chenopodium quinoa]	73.8
GCIB01117393.1	GCIB01117393.1	-1.12	5.98	1.41e-11	5.76e-09				XP_025170267	Alpha/Beta hydrolase protein [Rhizophagus irregularis DAOM	42.9				XP_010666607	PREDICTED: auxin-binding protein ABP19a-like [Beta vulgaris subsp	57.4
GCIB01007316.1	GCIB01007316.1	3.74	4.45	1.48e-11	5.98e-09				XP_025373625	hypothetical protein FA10DRAFT_235623, partial [Acaromyces	84.6				XP_020990123	uncharacterized protein LOC107475785 isoform X5 [Arachis	88
GCIB01035760.1	GCIB01035760.1	-1.1	6	1.64e-11	6.62e-09				XP_007827302	hypothetical protein PFICI_00530 [Pestalotiopsis fici W106-1]	32.6				XP_010680584	PREDICTED: uncharacterized protein LOC109136005 [Beta vulgaris	78
GCIB01004265.1	GCIB01004265.1	-4.6	3.14	1.98e-11	7.95e-09				XP_013946763	hypothetical protein TRIATDRAFT_214689 [Trichoderma atroviride IMI	87.5				XP_019429394	PREDICTED: uncharacterized protein LOC109360893 isoform X3 [Lupinus	85.9
GCIB01000377.1	GCIB01000377.1	-0.98	6.71	2.01e-11	8.02e-09				XP_001791807	hypothetical protein SNOG_01153 [Parastagonospora nodorum SN15]	34				XP_021838020	YTH domain-containing family protein 3-like [Carica papaya]	73
GCIB01064072.1	GCIB01064072.1	-4.08	4.05	2.06e-11	8.2e-09
GCIB01026545.1	GCIB01026545.1	-1.38	5.23	2.32e-11	9.17e-09										XP_021866572	ATP-dependent Clp protease proteolytic subunit-related protein 4,	53.4
GCIB01000413.1	GCIB01000413.1	0.9	7.9	2.56e-11	1e-08	YP_004322601	glycine dehydrogenase [Prochlorococcus phage P-HM1]	49.9	XP_021882019	glycine dehydrogenase [Lobosporangium transversale]	60				XP_021739004	pentatricopeptide repeat-containing protein At4g14050,	88.9
GCIB01012014.1	GCIB01012014.1	-1	6.25	2.57e-11	1e-08	YP_007676312	heat shock protein 70 [Micromonas pusilla virus 12T]	56	XP_011127440	hypothetical protein AOL_s00210g347 [Orbilia oligospora ATCC	62.3				XP_028102248	pentatricopeptide repeat-containing protein At3g60050-like isoform	89.9
GCIB01026549.1	GCIB01026549.1	-1.08	5.99	2.79e-11	1.09e-08				XP_022582193	hypothetical protein ASPZODRAFT_141258 [Penicilliopsis zonata CBS	41				XP_021723167	LOW QUALITY PROTEIN: scarecrow-like protein 23 [Chenopodium	74.1
GCIB01003910.1	GCIB01003910.1	0.92	7.47	2.84e-11	1.1e-08				XP_021878035	Thi4 family-domain-containing protein [Lobosporangium	76.3				XP_021755846	uncharacterized protein LOC110730532 isoform X1 [Chenopodium	80.9
GCIB01003984.1	GCIB01003984.1	-3.11	3.51	3.56e-11	1.37e-08				XP_007335033	hypothetical protein AGABI1DRAFT_48210, partial [Agaricus bisporus	80				XP_022871897	protein LEO1 homolog isoform X1 [Olea europaea var sylvestris]	70.5
GCIB01000036.1	GCIB01000036.1	-1.65	4.77	3.59e-11	1.38e-08				XP_024330643	endochitinase [Nosema ceranae]	49.2				XP_010672299	PREDICTED: peroxidase 72 [Beta vulgaris subsp vulgaris]	79.7
GCIB01009610.1	GCIB01009610.1	-1.2	5.56	4.52e-11	1.73e-08				XP_002624926	MFS myo-inositol transporter [Blastomyces gilchristii SLH14081]	47.5				XP_010686665	PREDICTED: uncharacterized protein LOC109129243 [Camelina sativa]	82.4
GCIB01004538.1	GCIB01004538.1	0.94	7.91	4.95e-11	1.88e-08				XP_034013666	uncharacterized protein DIURU_001710 [Diutina rugosa]	52.3				XP_021734020	uncharacterized protein LOC110725935 [Chenopodium quinoa]	92
GCIB01005224.1	GCIB01005224.1	-1.49	5.01	5.01e-11	1.9e-08	YP_001426890	hypothetical protein ATCV1_Z409L [Acanthocystis turfacea chlorella	34.5							XP_021742260	uncharacterized protein LOC110717950 [Chenopodium quinoa]	80
GCIB01097098.1	GCIB01097098.1	2.97	4.12	5.22e-11	1.97e-08										XP_028785740	serine acetyltransferase 5-like [Prosopis alba]	80
GCIB01007170.1	GCIB01007170.1	-1.41	5.14	6.08e-11	2.28e-08				XP_038744586	uncharacterized protein CkaCkLH20_07401 [Colletotrichum karsti]	31.2				XP_010679794	PREDICTED: protein DETOXIFICATION 51 [Beta vulgaris subsp	76.5
GCIB01005296.1	GCIB01005296.1	1.24	5.56	6.28e-11	2.34e-08				XP_001383431	predicted protein [Scheffersomyces stipitis CBS 6054]	32.4				XP_017227280	ribosomal protein S19 (chloroplast) [Capillipedium venustum]	91.8
GCIB01006505.1	GCIB01006505.1	0.93	7.46	6.81e-11	2.53e-08	YP_007878024	hypothetical protein VPDG_00052 [Vibrio phage henriette 12B8]	76.7	XP_002492789	Mitochondrial translation elongation factor Tu [Komagataella	62.3				XP_028089896	MACPF domain-containing protein CAD1-like, partial [Camellia	89.9
GCIB01003883.1	GCIB01003883.1	0.99	6.93	6.93e-11	2.57e-08	YP_007878024	hypothetical protein VPDG_00052 [Vibrio phage henriette 12B8]	76.7	XP_458853	DEHA2D08954p [Debaryomyces hansenii CBS767]	62.5				XP_013599133	PREDICTED: ethylene-responsive transcription factor RAP2-2 isoform	89.9
GCIB01003901.1	GCIB01003901.1	-0.86	8.18	7.02e-11	2.59e-08				XP_013949251	hypothetical protein TRIATDRAFT_260476 [Trichoderma atroviride IMI	42.2				XP_010684079	PREDICTED: actin-related protein 6-like, partial [Camelina sativa]	85.2
GCIB01007035.1	GCIB01007035.1	1.03	6.27	7.09e-11	2.6e-08				XP_002173566	ribosomal protein subunit S17 [Schizosaccharomyces japonicus	41.1				XP_024462185	calcium/calmodulin-regulated receptor-like kinase 2 isoform X2	76.6
GCIB01051130.1	GCIB01051130.1	-4.34	3.07	7.54e-11	2.75e-08				XP_012185592	predicted protein [Fibroporia radiculosa]	73.9
GCIB01006220.1	GCIB01006220.1	-1.05	6.1	7.84e-11	2.85e-08				XP_008084225	Heme-dependent peroxidase [Glarea lozoyensis ATCC 20868]	33.6				XP_010679794	PREDICTED: protein DETOXIFICATION 51 [Beta vulgaris subsp	77.1
GCIB01008410.1	GCIB01008410.1	-0.96	6.54	8.39e-11	3.04e-08				XP_024330865	atp adp translocase [Nosema ceranae]	27.7				XP_021736780	oxygen-evolving enhancer protein 3, chloroplastic-like [Chenopodium	82.7
GCIB01004992.1	GCIB01004992.1	0.91	6.88	8.83e-11	3.18e-08				NP_984891	AER031Cp [Eremothecium gossypii ATCC 10895]	52.5				XP_010686856	PREDICTED: wall-associated receptor kinase-like 8 [Beta vulgaris	87.8
GCIB01023931.1	GCIB01023931.1	-1.46	5.03	9.64e-11	3.46e-08										XP_026429226	uncharacterized protein LOC113346939 isoform X3 [Papaver	40.5
GCIB01000837.1	GCIB01000837.1	1.03	6.11	1.08e-10	3.87e-08	YP_009213665	putative fructose-1,6-bisphosphate aldolase [Prochlorococcus phage	61.6	XP_031022349	fructose-bisphosphate aldolase [Synchytrium microbalum]	59.3				XP_028765674	thioredoxin domain-containing protein 9 homolog [Prosopis alba]	86.2
GCIB01132047.1	GCIB01132047.1	-6.56	2.88	1.17e-10	4.18e-08				XP_025187359	hypothetical protein GLOIN_2v1448783, partial [Rhizophagus	64.9				XP_005850543	photosystem I P700 apoprotein A2 (chloroplast) [Penthorum	73.1
GCIB01003726.1	GCIB01003726.1	-1.07	6.27	1.21e-10	4.27e-08
GCIB01017938.1	GCIB01017938.1	-1.2	5.52	1.24e-10	4.36e-08				XP_023465428	AAR2-domain-containing protein [Rhizopus microsporus ATCC 52813]	33.6				XP_021737225	pentatricopeptide repeat-containing protein At5g61370,	70.8
GCIB01000771.1	GCIB01000771.1	1.09	5.92	1.27e-10	4.44e-08				NP_984891	AER031Cp [Eremothecium gossypii ATCC 10895]	51.9				XP_010686856	PREDICTED: wall-associated receptor kinase-like 8 [Beta vulgaris	87.4
GCIB01039114.1	GCIB01039114.1	4.02	3.39	1.33e-10	4.64e-08				XP_007871311	hypothetical protein GLOTRDRAFT_108693 [Gloeophyllum trabeum ATCC	68.6				XP_024924876	ubiquitin carboxyl-terminal hydrolase 4 [Citrus sinensis]	92
GCIB01007071.1	GCIB01007071.1	-0.89	7.84	1.33e-10	4.64e-08	YP_004376219	cathepsin [Clostera anachoreta granulovirus]	37.4	XP_033680924	uncharacterized protein BU26DRAFT_432477 [Trematosphaeria pertusa]	33.2				XP_010906541	RINT1-like protein MAG2L isoform X2 [Elaeis guineensis]	69.9
GCIB01041538.1	GCIB01041538.1	-3.04	3.75	1.37e-10	4.74e-08				XP_031021818	uncharacterized protein SmJEL517_g06281 [Synchytrium microbalum]	71.8				XP_019457559	PREDICTED: RNA polymerase sigma factor sigA-like [Lupinus	50.4
GCIB01014430.1	GCIB01014430.1	0.94	6.8	1.52e-10	5.23e-08
GCIB01032515.1	GCIB01032515.1	1.99	4.43	1.54e-10	5.3e-08				XP_025373624	hypothetical protein FA10DRAFT_235632, partial [Acaromyces	35.1				YP_001152218	ribosomal protein L36 (chloroplast) [Cathaya argyrophylla]	88.9
GCIB01003444.1	GCIB01003444.1	0.93	7	1.6e-10	5.48e-08				XP_028891233	ATP synthase F1, delta subunit [[Candida] auris]	27.7				XP_010682700	PREDICTED: uncharacterized protein LOC104903669 isoform X1 [Beta	67.5
GCIB01000605.1	GCIB01000605.1	-4.85	9.55	1.7e-10	5.79e-08				XP_024332829	hypothetical protein POSPLADRAFT_1042060 [Postia placenta	74				XP_022739106	Polyribonucleotide nucleotidyltransferase [Ostreococcus tauri]	78.5
GCIB01002343.1	GCIB01002343.1	0.98	6.26	1.97e-10	6.68e-08										XP_021856726	cryptochrome-1 [Spinacia oleracea]	83.5
GCIB01025148.1	GCIB01025148.1	-0.99	6.19	1.98e-10	6.68e-08										XP_021856630	uncharacterized protein LOC110805710 [Spinacia oleracea]	49.4
GCIB01104025.1	GCIB01104025.1	-2.37	3.93	2.31e-10	7.78e-08				XP_002421610	polyprotein of L1-like non-LTR retrotransposon Zorro 1, putative	30.9				XP_020259065	uncharacterized protein LOC109843207 [Asparagus officinalis]	53.4
GCIB01012734.1	GCIB01012734.1	-1.37	5.13	2.37e-10	7.94e-08										XP_004144433	mediator of RNA polymerase II transcription subunit 11 [Cucumis	43.8
GCIB01000236.1	GCIB01000236.1	-0.85	7.67	2.57e-10	8.58e-08										XP_021727313	ubiquitin-conjugating enzyme E2 27-like [Chenopodium quinoa]	52.9
GCIB01024272.1	GCIB01024272.1	-0.99	6.08	2.59e-10	8.61e-08				XP_015464394	uncharacterized protein AC631_05950 [Debaryomyces fabryi]	26.4				XP_021863875	putative lactoylglutathione lyase [Carica papaya]	66.7
GCIB01023595.1	GCIB01023595.1	-1.01	11.41	2.68e-10	8.84e-08				YP_009774820	hypothetical protein (mitochondrion) [Penicillium citrinum]	54.5				XP_002535062	uncharacterized protein LOC8259362 [Ricinus communis]	78
GCIB01043477.1	GCIB01043477.1	-1.25	5.35	2.68e-10	8.84e-08				XP_013320565	hypothetical protein PV05_00238 [Exophiala xenobiotica]	34.5				XP_021769194	uncharacterized protein LOC110684081 [Chenopodium quinoa]	75
GCIB01004993.1	GCIB01004993.1	-1.06	5.84	2.82e-10	9.24e-08	YP_009052380	putative ABC transporter family protein [Aureococcus	35.9	XP_025189260	P-loop containing nucleoside triphosphate hydrolase protein	41.2				XP_010666555	PREDICTED: uncharacterized protein LOC104886528 isoform X1 [Beta	73.7
GCIB01024593.1	GCIB01024593.1	-1.81	4.45	3.26e-10	1.07e-07				XP_021882598	glycoside hydrolase superfamily [Lobosporangium transversale]	30.1				XP_010679080	PREDICTED: NADH dehydrogenase [ubiquinone] 1 alpha subcomplex	75.7
GCIB01013351.1	GCIB01013351.1	-1.61	4.71	3.34e-10	1.09e-07				XP_025181676	aldo/keto reductase [Rhizophagus irregularis DAOM 181602=DAOM	56.4				XP_031113337	nudix hydrolase 10-like [Ipomoea triloba]	83.6
GCIB01053895.1	GCIB01053895.1	-1.18	5.5	3.38e-10	1.09e-07				XP_003675472	hypothetical protein NCAS_0C01150 [Naumovozyma castellii CBS 4309]	32.4				XP_021864462	berberine bridge enzyme-like 17, partial [Carica papaya]	62.1
GCIB01022956.1	GCIB01022956.1	-0.97	6.3	4.1e-10	1.32e-07				XP_007397576	uncharacterized protein PHACADRAFT_259069 [Phanerochaete carnosa	40.4				XP_021735209	uncharacterized protein LOC110711314 isoform X1 [Chenopodium	60.9
GCIB01021113.1	GCIB01021113.1	-1.33	5.17	4.52e-10	1.46e-07				XP_016270037	GDSL family lipase, carbohydrate esterase family 16 protein	27.3				XP_021764195	uncharacterized protein LOC110738200 [Chenopodium quinoa]	71.1
GCIB01032335.1	GCIB01032335.1	-1.28	5.24	4.95e-10	1.59e-07										XP_021742046	CBL-interacting serine/threonine-protein kinase 1-like [Chenopodium	51
GCIB01005944.1	GCIB01005944.1	-0.97	6.11	5.16e-10	1.65e-07	YP_008408849	O-methyltransferase [Mycobacterium phage Papyrus]	34.1	XP_016291020	O-methyltransferase [Kalmanozyma brasiliensis GHG001]	45.7				XP_010690616	PREDICTED: probable inactive ATP-dependent zinc metalloprotease	89.7
GCIB01007591.1	GCIB01007591.1	-1.35	5.11	5.81e-10	1.85e-07	YP_004894700	cytochrome 450-like protein [Megavirus chiliensis]	29.4	XP_025168734	cytochrome P450 [Rhizophagus irregularis DAOM 181602=DAOM 197198]	29.8				XP_010694547	PREDICTED: uncharacterized protein LOC104897534 [Beta vulgaris	71.3
GCIB01010914.1	GCIB01010914.1	-1.57	4.73	6.06e-10	1.92e-07				XP_007329580	hypothetical protein AGABI1DRAFT_128103 [Agaricus bisporus var	35.2				XP_010672675	PREDICTED: protein CHROMATIN REMODELING 5 [Beta vulgaris subsp	81.5
GCIB01099267.1	GCIB01099267.1	-1.71	4.52	6.2e-10	1.96e-07							1122176.KB903532_gene2759	None	94.7	YP_001152214	ribosomal protein L16 (chloroplast) [Cathaya argyrophylla]	63
GCIB01105158.1	GCIB01105158.1	-1.47	4.89	6.24e-10	1.96e-07										XP_021764642	50S ribosomal protein L18, chloroplastic [Chenopodium quinoa]	77.2
GCIB01003955.1	GCIB01003955.1	0.9	6.66	6.31e-10	1.97e-07	YP_009665083	transketolase domain-containing protein [Micromonas pusilla virus	27.1	XP_025590614	uncharacterized protein FVRRES_03409 [Fusarium venenatum]	53.6				XP_021730226	zinc-finger homeodomain protein 1-like [Chenopodium quinoa]	92
GCIB01016101.1	GCIB01016101.1	-0.94	6.6	6.45e-10	2.01e-07	YP_009165166	Ser/Thr kinase [Mollivirus sibericum]	33.8	XP_003028076	uncharacterized protein SCHCODRAFT_78986, partial [Schizophyllum	31.6				XP_021858857	protein FAR1-RELATED SEQUENCE 5-like, partial [Spinacia oleracea]	61.4
GCIB01021027.1	GCIB01021027.1	-1.56	4.71	6.84e-10	2.13e-07				XP_025553101	putative lipoxygenase [Aspergillus homomorphus CBS 101889]	32.3				XP_010673986	PREDICTED: probable mannitol dehydrogenase [Beta vulgaris subsp	95.2
GCIB01024418.1	GCIB01024418.1	-1.44	4.92	7e-10	2.16e-07										XP_021767661	protein FAR1-RELATED SEQUENCE 5-like [Chenopodium quinoa]	73.7
GCIB01004231.1	GCIB01004231.1	-0.94	6.17	7.25e-10	2.23e-07				XP_002172783	alpha,alpha-trehalose-phosphate synthase [Schizosaccharomyces	42.2				XP_010687711	PREDICTED: uncharacterized protein LOC104736055 [Camelina sativa]	78.6
GCIB01004218.1	GCIB01004218.1	-1.15	5.5	7.68e-10	2.35e-07				XP_001225066	hypothetical protein CHGG_07410 [Chaetomium globosum CBS 14851]	27.6				XP_021742501	YTH domain-containing family protein 1-like isoform X1 [Chenopodium	67.4
GCIB01045077.1	GCIB01045077.1	-0.85	7.76	7.68e-10	2.35e-07										YP_003875499	ATP synthase F0 subunit 9 (mitochondrion) [Erythranthe guttata]	90.1
GCIB01002357.1	GCIB01002357.1	0.88	7.81	7.75e-10	2.36e-07				XP_006681652	uncharacterized protein BATDEDRAFT_27327 [Batrachochytrium	28.3				XP_021740247	uncharacterized protein LOC110716079 [Chenopodium quinoa]	77
GCIB01016685.1	GCIB01016685.1	-0.92	6.76	8.03e-10	2.43e-07				XP_007313586	hypothetical protein SERLADRAFT_365364 [Serpula lacrymans var	31.2				XP_021754367	auxin response factor 7-like isoform X2 [Chenopodium quinoa]	55.9
GCIB01002090.1	GCIB01002090.1	1.5	4.94	8.05e-10	2.43e-07				XP_013273355	hypothetical protein Z518_04194 [Rhinocladiella mackenziei CBS	36.7				XP_004144029	hexokinase-1 [Cucumis sativus]	76.1
GCIB01001992.1	GCIB01001992.1	-1.61	4.66	8.66e-10	2.61e-07				XP_024689045	endo-beta-1,4-mannanase [Aspergillus campestris IBT 28561]	37.8				XP_021766794	uncharacterized WD repeat-containing protein C34304c-like	67.5
GCIB01044460.1	GCIB01044460.1	-1.7	5.83	8.83e-10	2.65e-07
GCIB01007000.1	GCIB01007000.1	1.47	4.99	8.94e-10	2.67e-07							1032480.MLP_17290	COG NOG14600 non supervised orthologous group	102.1	NP_817271	photosystem II cytochrome b559 alpha subunit (plastid) [Monsonia	80
GCIB01000184.1	GCIB01000184.1	-1.14	5.51	8.98e-10	2.68e-07	YP_031630	putative 3-beta-hydroxy-delta 5-C27 steroid oxidoreductase-like	33.3	XP_033386067	uncharacterized protein BU24DRAFT_157572 [Aaosphaeria arxii CBS	39.2				XP_022714742	protein SPIRAL1-like 1 [Durio zibethinus]	83.8
GCIB01111766.1	GCIB01111766.1	-5.78	3.22	9.57e-10	2.84e-07				XP_024332824	hypothetical protein POSPLADRAFT_1050921 [Postia placenta	85.7				XP_001698950	NADH dehydrogenase subunit 6 (chloroplast) [Burmeistera	80
GCIB01004404.1	GCIB01004404.1	0.83	8.39	1.07e-09	3.17e-07	YP_004322601	glycine dehydrogenase [Prochlorococcus phage P-HM1]	49.9	XP_021882019	glycine dehydrogenase [Lobosporangium transversale]	59.5				XP_021739004	pentatricopeptide repeat-containing protein At4g14050,	88.3
GCIB01043872.1	GCIB01043872.1	-1.62	4.6	1.08e-09	3.19e-07										XP_021847043	WAT1-related protein At5g40240-like [Spinacia oleracea]	66.8
GCIB01004794.1	GCIB01004794.1	-0.88	6.46	1.1e-09	3.24e-07				XP_035364141	Methyltransferase protein [Lasiodiplodia theobromae]	43.8				XP_021864268	protein DSS1 HOMOLOG ON CHROMOSOME V-like [Carica papaya]	84.3
GCIB01000227.1	GCIB01000227.1	-0.92	7.4	1.13e-09	3.31e-07										XP_010666130	PREDICTED: uncharacterized protein LOC104886885 [Beta vulgaris	72.8
GCIB01017949.1	GCIB01017949.1	-1.03	5.82	1.15e-09	3.33e-07										XP_010677302	PREDICTED: F-box protein CPR30-like [Beta vulgaris subsp	64.7
GCIB01015254.1	GCIB01015254.1	-1.05	6.77	1.15e-09	3.33e-07										XP_021764398	uncharacterized protein LOC110738395 [Chenopodium quinoa]	61.5
GCIB01001400.1	GCIB01001400.1	-1.07	5.67	1.22e-09	3.54e-07
GCIB01003898.1	GCIB01003898.1	1.85	4.45	1.36e-09	3.91e-07				XP_041147860	uncharacterized protein G4B84_008298 [Aspergillus flavus NRRL3357]	33.1				XP_021762432	uncharacterized protein LOC110736570 [Chenopodium quinoa]	93.1
GCIB01017616.1	GCIB01017616.1	-1.78	4.39	1.36e-09	3.91e-07
GCIB01004879.1	GCIB01004879.1	0.87	6.86	1.39e-09	3.99e-07				XP_013947798	fructose-1,6-bisphosphatase [Trichoderma atroviride IMI 206040]	39.8				XP_021769134	uncharacterized protein LOC110684030 isoform X1 [Chenopodium	86.3
GCIB01000925.1	GCIB01000925.1	-0.87	6.76	1.41e-09	4.02e-07	YP_008408849	O-methyltransferase [Mycobacterium phage Papyrus]	26.8	XP_037223949	uncharacterized protein MIND_00195800 [Mycena indigotica]	38.6				XP_010690616	PREDICTED: probable inactive ATP-dependent zinc metalloprotease	86.3
GCIB01029755.1	GCIB01029755.1	-1.38	4.97	1.43e-09	4.08e-07										XP_021748384	mitochondrial fission protein ELM1-like [Prunus avium]	49.1
GCIB01092269.1	GCIB01092269.1	-0.92	6.27	1.56e-09	4.42e-07
GCIB01006402.1	GCIB01006402.1	3.94	3.29	1.64e-09	4.62e-07				XP_014564976	hypothetical protein L969DRAFT_55155 [Mixia osmundae IAM 14324]	50.8				XP_034917842	60S ribosomal protein L21-1-like [Populus alba]	75.7
GCIB01037614.1	GCIB01037614.1	-0.99	5.88	1.7e-09	4.78e-07							1131812.JQMS01000001_gene10	None	112.8	NP_817264	RNA polymerase alpha subunit (plastid) [Monsonia speciosa]	66.7
GCIB01018334.1	GCIB01018334.1	-1.32	5.08	1.75e-09	4.91e-07				XP_024679018	putative mannan endo-1,4-beta-mannosidase A [Aspergillus	34.3				XP_021717315	2-methoxy-6-polyprenyl-1,4-benzoquinol methylase,	71.3
GCIB01040917.1	GCIB01040917.1	1.96	4.3	1.76e-09	4.92e-07							196164	None	99.4	YP_001152214	ribosomal protein L16 (chloroplast) [Cathaya argyrophylla]	46.1
GCIB01150798.1	GCIB01150798.1	-2.23	4.65	1.8e-09	5e-07
GCIB01001014.1	GCIB01001014.1	-0.79	7.82	1.85e-09	5.13e-07				XP_007264648	thaumatin-like protein [Fomitiporia mediterranea MF3/22]	38.6				XP_010676518	PREDICTED: sex determination protein tasselseed-2 isoform X2 [Beta	74.7
GCIB01024514.1	GCIB01024514.1	0.86	7.29	1.89e-09	5.23e-07										XP_021842666	transcription factor MYB86-like [Spinacia oleracea]	69
GCIB01039775.1	GCIB01039775.1	-1.4	4.92	1.93e-09	5.31e-07										XP_016496798	PREDICTED: ras-related protein RABH1e-like [Nicotiana tabacum]	78.7
GCIB01087266.1	GCIB01087266.1	-1.19	6.15	2.16e-09	5.92e-07				XP_040764114	uncharacterized protein LAESUDRAFT_759556 [Laetiporus sulphureus	45.1				XP_021743165	eukaryotic translation initiation factor 3 subunit H [Prunus	63.7
GCIB01004496.1	GCIB01004496.1	-0.91	6.76	2.4e-09	6.58e-07				XP_001537293	hypothetical protein HCAG_07602 [Histoplasma capsulatum NAm1]	38.9				XP_027775084	homeobox-leucine zipper protein HDG11-like [Solanum pennellii]	75.6
GCIB01002480.1	GCIB01002480.1	2.85	3.91	2.58e-09	7.03e-07				XP_012185447	predicted protein [Fibroporia radiculosa]	87.5				XP_020990123	uncharacterized protein LOC107475785 isoform X5 [Arachis	100
GCIB01015186.1	GCIB01015186.1	-1.4	5.53	2.59e-09	7.04e-07				XP_006679806	uncharacterized protein BATDEDRAFT_12437, partial [Batrachochytrium	27.6				XP_021846236	protein MAIN-LIKE 1-like isoform X1 [Spinacia oleracea]	65.2
GCIB01002564.1	GCIB01002564.1	1.11	5.58	2.6e-09	7.04e-07										XP_021856726	cryptochrome-1 [Spinacia oleracea]	91.2
GCIB01021939.1	GCIB01021939.1	-0.85	6.71	2.61e-09	7.05e-07
GCIB01007669.1	GCIB01007669.1	-1.51	4.73	2.71e-09	7.3e-07				XP_011119860	hypothetical protein AOL_s00054g252 [Orbilia oligospora ATCC	35.4				XP_023883710	wall-associated receptor kinase 1-like [Quercus suber]	51.7
GCIB01097527.1	GCIB01097527.1	-1.71	4.42	2.78e-09	7.46e-07										XP_022717441	RNA polymerase II transcription factor B subunit 2-like isoform X3	72.2
GCIB01019128.1	GCIB01019128.1	-1.91	4.18	2.95e-09	7.89e-07	YP_003986923	uncharacterized short-chain type dehydrogenase/reductase	32.2	XP_024725494	hypothetical protein M430DRAFT_38674 [Amorphotheca resinae ATCC	35.5				XP_010675701	PREDICTED: probable nucleoredoxin 1 [Beta vulgaris subsp	65.8
GCIB01014629.1	GCIB01014629.1	-1.04	5.65	3.06e-09	8.15e-07										XP_023918399	PREDICTED: pleiotropic drug resistance protein 1-like [Gossypium	35.9
GCIB01061577.1	GCIB01061577.1	0.88	6.77	3.07e-09	8.15e-07
GCIB01006593.1	GCIB01006593.1	-1.47	4.78	3.08e-09	8.15e-07										XP_010694548	PREDICTED: methyl-CpG-binding domain protein 2-like [Beta vulgaris	63.4
GCIB01004028.1	GCIB01004028.1	-1.09	5.52	3.17e-09	8.38e-07										XP_009627921	NADH-ubiquinone oxidoreductase chain 1 [Nicotiana tomentosiformis]	72.7
GCIB01015112.1	GCIB01015112.1	-3.76	3.72	3.26e-09	8.58e-07				XP_024332826	hypothetical protein POSPLADRAFT_1161373, partial [Postia placenta	63				XP_002959765	hypothetical protein VOLCADRAFT_73549 [Volvox carteri f	80.4
GCIB01050970.1	GCIB01050970.1	-0.96	6.02	3.57e-09	9.37e-07	YP_009665745	FirrV-1-F2 precursor [Feldmannia irregularis virus a]	39.2	XP_008039385	lipase [Trametes versicolor FP-101664 SS1]	35				XP_010685025	PREDICTED: pentatricopeptide repeat-containing protein At3g60960,	70.3
GCIB01001867.1	GCIB01001867.1	-1.35	4.97	3.8e-09	9.93e-07										XP_009594219	uncharacterized protein LOC104093108 isoform X1 [Nicotiana	64.7
GCIB01012588.1	GCIB01012588.1	1.88	4.35	3.9e-09	1.02e-06	YP_009213665	putative fructose-1,6-bisphosphate aldolase [Prochlorococcus phage	54.8	XP_031022349	fructose-bisphosphate aldolase [Synchytrium microbalum]	64.5				XP_015082180	aconitate hydratase, cytoplasmic [Solanum pennellii]	89.1
GCIB01013551.1	GCIB01013551.1	-1.12	5.44	3.95e-09	1.03e-06
GCIB01038195.1	GCIB01038195.1	-4.36	2.91	4.11e-09	1.06e-06				YP_009937110	ATP synthase subunit 6 (mitochondrion) [Cladosporium	95.3				YP_009647105	photosystem II protein K (chloroplast) [Rubus hybrid cultivar]	68
GCIB01062606.1	GCIB01062606.1	-2.42	3.7	4.11e-09	1.06e-06										XP_021820177	zinc finger MYM-type protein 1-like [Prunus avium]	52.1
GCIB01002528.1	GCIB01002528.1	-1.31	5.04	4.24e-09	1.09e-06
GCIB01041018.1	GCIB01041018.1	-1.03	5.63	4.32e-09	1.11e-06	YP_009254903	serine/threonine protein kinase [Tokyovirus A1]	46.6	XP_002418501	mitogen-activated kinase kinase (MAKK), putative [Candida	46.7				XP_021857871	thaumatin-like protein [Spinacia oleracea]	60.1
GCIB01024481.1	GCIB01024481.1	-1.08	5.51	4.35e-09	1.11e-06	YP_007676312	heat shock protein 70 [Micromonas pusilla virus 12T]	56.5	XP_023468052	heat shock protein 70 [Rhizopus microsporus ATCC 52813]	63.7				XP_027081731	LRR receptor-like serine/threonine-protein kinase EFR [Coffea	92.2
GCIB01077017.1	GCIB01077017.1	-1.87	4.21	4.46e-09	1.14e-06
GCIB01006592.1	GCIB01006592.1	-1.45	4.77	4.56e-09	1.16e-06				XP_041212625	uncharacterized protein DEU56DRAFT_779824 [Suillus clintonianus]	28.8				XP_010694548	PREDICTED: methyl-CpG-binding domain protein 2-like [Beta vulgaris	72.1
GCIB01014256.1	GCIB01014256.1	-0.91	6.15	4.61e-09	1.17e-06				XP_006680598	uncharacterized protein BATDEDRAFT_5146, partial [Batrachochytrium	39.3				XP_030541647	protein RRC1 isoform X1 [Rhodamnia argentea]	70.3
GCIB01041550.1	GCIB01041550.1	-1.91	4.14	4.94e-09	1.25e-06				XP_016607622	PAS domain S-box protein [Spizellomyces punctatus DAOM BR117]	34.8				XP_021725678	putative F-box protein At5g55150 [Chenopodium quinoa]	51.7
GCIB01011010.1	GCIB01011010.1	-1.09	5.52	5.01e-09	1.26e-06										XP_021768081	SNW/SKI-interacting protein-like [Chenopodium quinoa]	81.7
GCIB01050352.1	GCIB01050352.1	2.34	3.91	5.15e-09	1.29e-06							211165.AJLN01000116_gene3085	None	58.2
GCIB01007709.1	GCIB01007709.1	-1.46	4.74	5.24e-09	1.31e-06				XP_013239234	alternative oxidase [Mitosporidium daphniae]	64.5				XP_010533275	PREDICTED: arabinosyltransferase XEG113-like [Tarenaya	79.1
GCIB01034154.1	GCIB01034154.1	1.71	4.52	5.38e-09	1.34e-06							1150469.RSPPHO_03274	None	163.3	XP_020999426	interactor of constitutive active ROPs 3 [Arachis duranensis]	52.4
GCIB01001235.1	GCIB01001235.1	0.89	7.67	5.45e-09	1.35e-06										XP_021769360	protein NETWORKED 4A-like isoform X1 [Chenopodium quinoa]	92.9
GCIB01000041.1	GCIB01000041.1	1.35	5.04	5.81e-09	1.44e-06				XP_038932626	transcriptional regulator family: Fungal Specific TF [Penicillium	30.5				XP_010268217	PREDICTED: leucine-rich repeat extensin-like protein 4 [Nelumbo	62.4
GCIB01006107.1	GCIB01006107.1	-0.93	6.18	6.33e-09	1.56e-06										XP_021845710	isocitrate lyase isoform X2 [Spinacia oleracea]	69.4
GCIB01015423.1	GCIB01015423.1	-1	5.71	6.49e-09	1.6e-06	YP_007354522	Serine/Threonine kinase [Acanthamoeba polyphaga moumouvirus]	33.6	XP_033434809	uncharacterized protein ATNIH1004_003037 [Aspergillus tanneri]	44.5				XP_021847062	uncharacterized protein LOC110796701 isoform X5 [Spinacia	79.9
GCIB01029793.1	GCIB01029793.1	-1.38	4.87	6.98e-09	1.71e-06				XP_006677187	uncharacterized protein BATDEDRAFT_16153 [Batrachochytrium	26.1				XP_022923937	pentatricopeptide repeat-containing protein At5g08305 isoform X1	64.6
GCIB01095539.1	GCIB01095539.1	2.86	3.56	7.56e-09	1.85e-06							253839.SSNG_03092	None	60.8	YP_001152215	ribosomal protein L14 (chloroplast) [Cathaya argyrophylla]	64.1
GCIB01018444.1	GCIB01018444.1	-6.38	4.93	7.58e-09	1.85e-06										XP_011013113	nucleoside diphosphate kinase 3-like isoform X1 [Hevea	56.5
GCIB01025872.1	GCIB01025872.1	-1.04	5.62	8.48e-09	2.06e-06
GCIB01005039.1	GCIB01005039.1	-5.42	4.91	8.53e-09	2.07e-06				XP_019035895	hypothetical protein WICANDRAFT_22666, partial [Wickerhamomyces	80.4				XP_002959765	hypothetical protein VOLCADRAFT_73549 [Volvox carteri f	80.4
GCIB01016526.1	GCIB01016526.1	-1.96	4.03	8.54e-09	2.07e-06				XP_006676879	uncharacterized protein BATDEDRAFT_86580 [Batrachochytrium	34.2				XP_021649055	uncharacterized protein LOC110648907 [Hevea brasiliensis]	74.6
GCIB01029068.1	GCIB01029068.1	-1.36	4.89	8.73e-09	2.11e-06				XP_018294475	Calreticulin CNE1 [Phycomyces blakesleeanus NRRL 1555(-)]	47.9				XP_031402499	nuclear transcription factor Y subunit C-1-like isoform X2 [Punica	84.9
GCIB01001536.1	GCIB01001536.1	-0.81	9.01	8.99e-09	2.16e-06	YP_009666308	Reverse Transcriptase, partial [Cladosporium fulvum T-1 virus]	49.2	XP_038803332	uncharacterized protein EKO05_000799 [Ascochyta rabiei]	61.9				XP_021743495	uncharacterized protein LOC110752050 [Prunus avium]	97.4
GCIB01001460.1	GCIB01001460.1	-1.05	5.57	9.83e-09	2.36e-06				XP_031055565	uncharacterized protein FOIG_13612 [Fusarium odoratissimum NRRL	29.6				XP_021752970	pentatricopeptide repeat-containing protein At2g26790,	62.4
GCIB01013211.1	GCIB01013211.1	-0.91	6.07	9.92e-09	2.37e-06										XP_010676587	PREDICTED: NADH dehydrogenase [ubiquinone] 1 alpha subcomplex	69.4
GCIB01020515.1	GCIB01020515.1	-1	6.29	1.05e-08	2.5e-06										XP_010679830	PREDICTED: branched-chain-amino-acid aminotransferase 2,	81.8
GCIB01008684.1	GCIB01008684.1	-2.45	3.6	1.07e-08	2.54e-06										XP_021858839	protein FAR-RED ELONGATED HYPOCOTYL 3-like, partial [Spinacia	51.3
GCIB01015642.1	GCIB01015642.1	-2.38	5.41	1.07e-08	2.54e-06
GCIB01028508.1	GCIB01028508.1	2.94	3.73	1.07e-08	2.54e-06				XP_008045703	CHK1 checkpoint-like protein, partial [Trametes versicolor	64.4				XP_040966487	uncharacterized protein LOC107927468 isoform X3 [Gossypium	57.1
GCIB01003512.1	GCIB01003512.1	1.17	5.38	1.1e-08	2.59e-06										XP_021666937	uncharacterized protein LOC110662196 [Hevea brasiliensis]	80.8
GCIB01000726.1	GCIB01000726.1	-0.96	5.95	1.11e-08	2.6e-06	YP_009037299	hypothetical protein GJ22_gp043 [Nitrincola phage 1M3-16]	47.9	XP_016605298	hypothetical protein SPPG_07647 [Spizellomyces punctatus DAOM	60.5				XP_021743665	biotin--protein ligase 2-like [Prunus avium]	79.3
GCIB01001245.1	GCIB01001245.1	-0.87	6.49	1.17e-08	2.74e-06										XP_010693846	PREDICTED: retinol dehydrogenase 11 [Beta vulgaris subsp	74.8
GCIB01033840.1	GCIB01033840.1	-0.83	7.16	1.41e-08	3.29e-06				XP_031001961	Glutathione S-transferase omega-1 [Lachnellula hyalina]	34.1				XP_021729710	uncharacterized protein LOC110706214 isoform X2 [Chenopodium	79.3
GCIB01008794.1	GCIB01008794.1	-1.29	5	1.46e-08	3.41e-06										XP_010669296	PREDICTED: glucan endo-1,3-beta-glucosidase [Beta vulgaris subsp	61.8
GCIB01002213.1	GCIB01002213.1	-0.8	6.91	1.5e-08	3.47e-06	YP_009801023	short chain dehydrogenase [Xanthomonas phage Carpasina]	29.4	XP_016612184	hypothetical protein SPPG_01580 [Spizellomyces punctatus DAOM	40.6				XP_021750811	uncharacterized protein LOC110752131 [Prunus avium]	72.7
GCIB01000210.1	GCIB01000210.1	0.83	6.55	1.5e-08	3.47e-06										XP_010692543	PREDICTED: translation initiation factor eIF-2B subunit delta	93
GCIB01001732.1	GCIB01001732.1	-2.71	3.87	1.58e-08	3.64e-06				XP_013946734	hypothetical protein TRIATDRAFT_55202, partial [Trichoderma	84.5
GCIB01016984.1	GCIB01016984.1	1.18	5.38	1.59e-08	3.65e-06							411460.RUMTOR_00908	COG NOG20805 non supervised orthologous group	58.2
GCIB01000924.1	GCIB01000924.1	-0.77	7.13	1.61e-08	3.7e-06	YP_009614288	O-methyltransferase [Mycobacterium phage Send513]	35.3	XP_025381309	hypothetical protein FA10DRAFT_274202 [Acaromyces ingoldii]	41.3				XP_010690616	PREDICTED: probable inactive ATP-dependent zinc metalloprotease	91.2
GCIB01000556.1	GCIB01000556.1	0.82	6.56	1.63e-08	3.72e-06				NP_984891	AER031Cp [Eremothecium gossypii ATCC 10895]	51.8				XP_010686856	PREDICTED: wall-associated receptor kinase-like 8 [Beta vulgaris	87.8
GCIB01002988.1	GCIB01002988.1	-1.31	4.93	1.65e-08	3.77e-06				XP_028473533	hypothetical protein EHS24_002111 [Apiotrichum porosum]	53.2				XP_021837864	NADP-dependent D-sorbitol-6-phosphate dehydrogenase-like [Carica	77.4
GCIB01075866.1	GCIB01075866.1	-1.57	4.48	1.7e-08	3.87e-06
GCIB01004806.1	GCIB01004806.1	-0.78	7.37	1.72e-08	3.91e-06				XP_007317001	hypothetical protein SERLADRAFT_386004 [Serpula lacrymans var	35.5				XP_021772889	acyl-CoA--sterol O-acyltransferase 1-like [Chenopodium quinoa]	85
GCIB01021167.1	GCIB01021167.1	-0.8	6.72	1.76e-08	3.98e-06
GCIB01013194.1	GCIB01013194.1	3.86	3.16	1.96e-08	4.43e-06				XP_014072462	hypothetical protein COCC4DRAFT_155483 [Bipolaris maydis ATCC	89.6
GCIB01010550.1	GCIB01010550.1	-0.89	6.17	1.97e-08	4.43e-06										XP_021835842	annexin D2-like [Carica papaya]	41.9
GCIB01002710.1	GCIB01002710.1	-0.76	7.12	1.98e-08	4.44e-06				XP_016608608	hypothetical protein SPPG_04877 [Spizellomyces punctatus DAOM	54.8				XP_021763642	ethylene-responsive transcription factor 11-like [Chenopodium	84.8
GCIB01004441.1	GCIB01004441.1	-0.82	7.75	2.05e-08	4.6e-06				XP_002841624	hypothetical protein [Tuber melanosporum Mel28]	27.3				XP_021861946	chaperone protein ClpB1 [Spinacia oleracea]	56.4
GCIB01003962.1	GCIB01003962.1	-0.83	6.84	2.08e-08	4.65e-06										XP_021773821	L-type lectin-domain containing receptor kinase IV2-like	74.5
GCIB01012790.1	GCIB01012790.1	0.89	6.16	2.16e-08	4.81e-06				XP_025377898	putative ATP5-F1F0-ATPase complex, OSCP subunit [Acaromyces	28.2				XP_016724347	pentatricopeptide repeat-containing protein At5g39710-like	69.5
GCIB01066373.1	GCIB01066373.1	-1.9	4	2.22e-08	4.93e-06	YP_009465730	hypothetical protein C5Y57_gp013 [Dishui lake phycodnavirus 1]	88.1	XP_013238991	histone H3 [Mitosporidium daphniae]	90.5				XP_006304375	peptide-N4-(N-acetyl-beta-glucosaminyl)asparagine amidase A	95.5
GCIB01083642.1	GCIB01083642.1	1.22	5.21	2.23e-08	4.95e-06
GCIB01001338.1	GCIB01001338.1	-0.78	6.91	2.33e-08	5.15e-06				XP_040743326	3-hydroxyanthranilate 3,4-dioxygenase 2 [Linderina pennispora]	30.7				XP_021737720	metalloendoproteinase 3-MMP-like [Chenopodium quinoa]	73.7
GCIB01014986.1	GCIB01014986.1	-0.85	6.76	2.44e-08	5.38e-06	YP_009701904	calcium-transporting ATPase, plasma membrane-type [Paramecium	35.7	XP_018128418	hypothetical protein VE01_06207 [Pseudogymnoascus verrucosus]	39.9				XP_010696566	PREDICTED: rhodanese-like domain-containing protein 7 [Beta	74.6
GCIB01019622.1	GCIB01019622.1	2.72	3.56	2.75e-08	6.05e-06							1430440.MGMSRv2_1983	None	169.1	YP_009526534	Ycf3 (chloroplast) [Dipsacus japonicus]	71.9
GCIB01007107.1	GCIB01007107.1	-0.88	6.01	3e-08	6.56e-06				XP_002173799	pyrimidine 5'-nucleotidase [Schizosaccharomyces japonicus yFS275]	37.8				XP_021861652	uncharacterized protein LOC110778648 isoform X2 [Spinacia	74.6
GCIB01001637.1	GCIB01001637.1	0.81	6.56	3.18e-08	6.94e-06										XP_010692543	PREDICTED: translation initiation factor eIF-2B subunit delta	91.9
GCIB01002531.1	GCIB01002531.1	0.82	6.54	3.24e-08	7.05e-06										XP_010670717	PREDICTED: syntaxin-22 isoform X1 [Beta vulgaris subsp vulgaris]	90.5
GCIB01013892.1	GCIB01013892.1	-0.78	6.7	3.35e-08	7.28e-06				XP_013273355	hypothetical protein Z518_04194 [Rhinocladiella mackenziei CBS	34.6				XP_021859389	transcription factor MYB59-like [Spinacia oleracea]	74
GCIB01049478.1	GCIB01049478.1	3.85	5.26	3.58e-08	7.76e-06
GCIB01026629.1	GCIB01026629.1	-1.09	5.35	3.84e-08	8.3e-06				XP_037220997	uncharacterized protein MIND_00634800 [Mycena indigotica]	48.5				XP_021717615	GDSL esterase/lipase EXL3-like [Chenopodium quinoa]	39.5
GCIB01019225.1	GCIB01019225.1	-0.78	7.34	4.01e-08	8.64e-06										YP_009758192	ribosomal protein S12 (chloroplast) [Bidens amplectens]	97.5
GCIB01001261.1	GCIB01001261.1	0.85	7.86	4.04e-08	8.68e-06										XP_010690436	PREDICTED: disease resistance protein RML1A-like isoform X2	70.1
GCIB01003242.1	GCIB01003242.1	0.9	6.01	4.09e-08	8.77e-06										XP_021856726	cryptochrome-1 [Spinacia oleracea]	85.3
GCIB01060354.1	GCIB01060354.1	-0.83	6.5	4.3e-08	9.19e-06										XP_021735209	uncharacterized protein LOC110711314 isoform X1 [Chenopodium	59.5
GCIB01010332.1	GCIB01010332.1	0.91	5.93	4.31e-08	9.19e-06				XP_040615018	polyketide synthase [Drechmeria coniospora]	31.4				XP_010686838	PREDICTED: probable thionin-24 [Camelina sativa]	85.3
GCIB01026821.1	GCIB01026821.1	-1.55	4.43	4.4e-08	9.36e-06				XP_026605897	hypothetical protein DSM5745_03015 [Aspergillus mulundensis]	20.8				XP_021764941	cytochrome b5-like [Chenopodium quinoa]	77.2
GCIB01003325.1	GCIB01003325.1	1.31	4.96	4.85e-08	1.03e-05	YP_009213665	putative fructose-1,6-bisphosphate aldolase [Prochlorococcus phage	56.6	XP_031022349	fructose-bisphosphate aldolase [Synchytrium microbalum]	56.8				XP_021738721	elicitor-responsive protein 3-like isoform X2 [Chenopodium quinoa]	92.6
GCIB01033718.1	GCIB01033718.1	0.98	5.69	5.16e-08	1.09e-05										XP_021754839	dnaJ protein ERDJ2A-like [Chenopodium quinoa]	51
GCIB01001302.1	GCIB01001302.1	0.86	8.04	5.3e-08	1.12e-05										XP_021769360	protein NETWORKED 4A-like isoform X1 [Chenopodium quinoa]	93.6
GCIB01024167.1	GCIB01024167.1	-1.01	5.51	5.48e-08	1.15e-05	YP_009052302	putative E3 ubiquitin ligase [Aureococcus anophagefferens virus]	46.9	XP_033564648	uncharacterized protein BU25DRAFT_408398 [Macroventuria	44				XP_021982355	remorin 41 [Helianthus annuus]	75.1
GCIB01029199.1	GCIB01029199.1	0.82	6.36	5.7e-08	1.2e-05										XP_025626746	zinc finger CCHC domain-containing protein 10 [Arachis hypogaea]	69.5
GCIB01088133.1	GCIB01088133.1	-1.36	4.73	5.77e-08	1.21e-05
GCIB01045799.1	GCIB01045799.1	-4.27	2.76	5.81e-08	1.21e-05				XP_025344797	hypothetical protein BCV69DRAFT_288760 [Pseudomicrostroma	87.5				XP_001698950	NADH dehydrogenase subunit 6 (chloroplast) [Burmeistera	84
GCIB01021034.1	GCIB01021034.1	-0.96	5.61	5.86e-08	1.22e-05										XP_010690469	PREDICTED: uncharacterized protein LOC104719211 isoform X2	74.1
GCIB01018805.1	GCIB01018805.1	1.17	5.21	5.98e-08	1.24e-05										XP_010248759	PREDICTED: subtilisin-like protease SBT19 [Nelumbo nucifera]	52.3
GCIB01013177.1	GCIB01013177.1	-0.85	6.81	6.02e-08	1.25e-05	YP_009173451	Ubox/RING superfamily domain containing protein [Chrysochromulina	45	XP_033675336	glycoside hydrolase family 79 protein [Trematosphaeria pertusa]	40				XP_021719575	GDSL esterase/lipase At1g71691-like [Chenopodium quinoa]	67.1
GCIB01068822.1	GCIB01068822.1	-1.34	4.78	6.13e-08	1.27e-05
GCIB01032932.1	GCIB01032932.1	-1.7	4.17	6.21e-08	1.28e-05
GCIB01019137.1	GCIB01019137.1	2.3	3.79	6.31e-08	1.3e-05	YP_009213665	putative fructose-1,6-bisphosphate aldolase [Prochlorococcus phage	54.5	XP_031022349	fructose-bisphosphate aldolase [Synchytrium microbalum]	64.8				XP_015082180	aconitate hydratase, cytoplasmic [Solanum pennellii]	88.5
GCIB01074895.1	GCIB01074895.1	-1.42	4.59	6.56e-08	1.35e-05
GCIB01007399.1	GCIB01007399.1	0.89	6	6.57e-08	1.35e-05				XP_023471750	thiamine biosynthesis Thi4 protein [Rhizopus microsporus ATCC	71.8				XP_021755846	uncharacterized protein LOC110730532 isoform X1 [Chenopodium	81.8
GCIB01003840.1	GCIB01003840.1	1.18	5.17	7.19e-08	1.47e-05							196164	None	76.6	XP_007141246	hypothetical protein PHAVU_006G094400g [Phaseolus vulgaris]	77.1
GCIB01006548.1	GCIB01006548.1	-1.21	5.02	7.25e-08	1.48e-05
GCIB01022544.1	GCIB01022544.1	-1.54	4.38	7.54e-08	1.53e-05	YP_003986808	putative protein phosphatase 2C [Acanthamoeba polyphaga mimivirus]	30.5	XP_018191150	PP2C-domain-containing protein [Xylona heveae TC161]	36.2				XP_021741432	zinc finger BED domain-containing protein RICESLEEPER 1-like	76.7
GCIB01002663.1	GCIB01002663.1	1.07	5.44	7.54e-08	1.53e-05				XP_006679392	uncharacterized protein BATDEDRAFT_19718 [Batrachochytrium	37.7				XP_010684074	PREDICTED: fasciclin-like arabinogalactan protein 2 [Camelina	74.6
GCIB01004614.1	GCIB01004614.1	-0.84	8.23	7.56e-08	1.53e-05										YP_009493729	RNA polymerase beta subunit-2 (chloroplast) [Lonicera	82.8
GCIB01009042.1	GCIB01009042.1	0.89	5.91	7.61e-08	1.53e-05				XP_018230845	hypothetical protein T551_00835 [Pneumocystis jirovecii RU7]	55.7				XP_031126098	pentatricopeptide repeat-containing protein At3g20730 [Ipomoea	76.7
GCIB01009779.1	GCIB01009779.1	-0.92	6.04	7.69e-08	1.55e-05										YP_009172323	photosystem II protein I (chloroplast) [Capsella grandiflora]	100
GCIB01000687.1	GCIB01000687.1	-1.38	4.68	7.83e-08	1.57e-05	YP_001426232	hypothetical protein FR483_N600L [Paramecium bursaria Chlorella	27.6	XP_037146999	uncharacterized protein HO133_006668 [Letharia lupina]	59.2				XP_021753174	ABC transporter C family member 5-like [Chenopodium quinoa]	90
GCIB01001457.1	GCIB01001457.1	-0.97	5.54	7.85e-08	1.57e-05				XP_003664559	uncharacterized protein MYCTH_2064976 [Thermothelomyces	29.1				XP_021742501	YTH domain-containing family protein 1-like isoform X1 [Chenopodium	68.2
GCIB01011986.1	GCIB01011986.1	-0.89	5.86	8.59e-08	1.71e-05	YP_010113671	nucleoside-diphosphate-sugar pyrophosphorylase-like protein	30.8	XP_023463938	nucleotide-diphospho-sugar transferase [Rhizopus microsporus ATCC	59.1				XP_010095035	protein ENHANCED DISEASE RESISTANCE 2 isoform X2 [Eutrema	91.4
GCIB01004164.1	GCIB01004164.1	-0.83	6.61	8.59e-08	1.71e-05				XP_023461932	calcium-translocating P-type ATPase [Rhizopus microsporus ATCC	48.8				XP_021845709	isocitrate lyase isoform X1 [Spinacia oleracea]	72.6
GCIB01002323.1	GCIB01002323.1	0.81	8.51	8.96e-08	1.78e-05										XP_010690436	PREDICTED: disease resistance protein RML1A-like isoform X2	69.4
GCIB01004388.1	GCIB01004388.1	-1.58	4.3	9.61e-08	1.9e-05
GCIB01005683.1	GCIB01005683.1	-1.12	5.19	9.62e-08	1.9e-05										XP_009594219	uncharacterized protein LOC104093108 isoform X1 [Nicotiana	47.4
GCIB01002339.1	GCIB01002339.1	-0.77	7.43	9.81e-08	1.93e-05	YP_009329205	Putative serine/threonine-protein kinase/receptor [Cedratvirus	34.3	XP_025174147	kinase-like domain-containing protein [Rhizophagus irregularis DAOM	42.4				XP_010675716	PREDICTED: WAT1-related protein At1g68170-like [Beta vulgaris	83.3
GCIB01005689.1	GCIB01005689.1	-0.76	6.64	9.99e-08	1.96e-05										XP_034921359	uncharacterized protein LOC118057064 [Populus alba]	92.8
GCIB01001063.1	GCIB01001063.1	-1.23	4.94	1e-07	1.97e-05	YP_009506064	egt [Clostera anastomosis granulovirus B]	37	XP_024733084	glycosyltransferase family 1 protein [Hyaloscypha bicolor E]	34.3				XP_021838317	uncharacterized protein LOC110808564 [Carica papaya]	63
GCIB01031351.1	GCIB01031351.1	-2.7	3.28	1.02e-07	2e-05	YP_009052194	putative translation elongation factor EF-1 alpha [Aureococcus	42	XP_013429839	translation elongation factor 1-alpha [Aureobasidium namibiae CBS	96.1				XP_023907316	UPF0057 membrane protein At4g30660-like [Quercus suber]	94.7
GCIB01012580.1	GCIB01012580.1	-1.05	5.37	1.07e-07	2.08e-05										XP_021758232	LRR receptor-like serine/threonine-protein kinase FEI 1 isoform X2	83.1
GCIB01056478.1	GCIB01056478.1	-1.1	5.21	1.12e-07	2.17e-05				XP_024725578	hypothetical protein M430DRAFT_162466 [Amorphotheca resinae ATCC	32.7				XP_021769194	uncharacterized protein LOC110684081 [Chenopodium quinoa]	84.3
GCIB01000596.1	GCIB01000596.1	-0.8	6.21	1.12e-07	2.17e-05										XP_030498068	uncharacterized protein LOC115716820 isoform X1 [Cannabis sativa]	68.1
GCIB01005767.1	GCIB01005767.1	-0.81	8.81	1.18e-07	2.29e-05				XP_021882785	sulfate transporter family-domain-containing protein	29.1				XP_021723678	two-component response regulator ARR6-like isoform X1 [Chenopodium	82
GCIB01034306.1	GCIB01034306.1	-1.22	4.95	1.2e-07	2.32e-05				XP_013238111	xenotropic and polytropic retrovirus receptor 1-like protein	35				XP_010683125	PREDICTED: transcription factor bHLH121 [Beta vulgaris subsp	60.9
GCIB01008068.1	GCIB01008068.1	-0.75	6.95	1.23e-07	2.37e-05				XP_007304699	glutathione S-transferase-like protein [Stereum hirsutum FP-91666	45.5				XP_021763118	surfeit locus protein 1-like [Chenopodium quinoa]	75.8
GCIB01000931.1	GCIB01000931.1	-0.72	7.59	1.23e-07	2.37e-05				XP_013949251	hypothetical protein TRIATDRAFT_260476 [Trichoderma atroviride IMI	42.6				XP_010684079	PREDICTED: actin-related protein 6-like, partial [Camelina sativa]	84.8
GCIB01015125.1	GCIB01015125.1	-1	5.45	1.24e-07	2.38e-05				XP_007763928	hypothetical protein CONPUDRAFT_134583 [Coniophora puteana	27.4				XP_021714393	UDP-galactose/UDP-glucose transporter 5-like isoform X2	80.8
GCIB01019144.1	GCIB01019144.1	-1.79	4.04	1.26e-07	2.41e-05				XP_006692040	putative ADP/ATP carrier protein [Chaetomium thermophilum var	77.7				XP_019172334	PREDICTED: 15-cis-phytoene desaturase,	82.1
GCIB01007770.1	GCIB01007770.1	1.35	4.8	1.27e-07	2.44e-05										XP_004135291	AT-hook motif nuclear-localized protein 23 [Cucumis sativus]	54.9
GCIB01005687.1	GCIB01005687.1	-0.86	5.94	1.3e-07	2.49e-05	YP_009000988	Ser/Thr protein kinase [Pithovirus sibericum]	32.3	XP_025362626	Pkinase-domain-containing protein [Jaminaea rosea]	42.3				XP_031258915	CSC1-like protein At4g02900 [Pistacia vera]	90.8
GCIB01002876.1	GCIB01002876.1	-0.76	9.25	1.31e-07	2.49e-05	YP_009001225	ABC2 type transporter superfamily protein [Pithovirus sibericum]	27.2	XP_016606781	hypothetical protein SPPG_09301 [Spizellomyces punctatus DAOM	30.4				XP_010665917	PREDICTED: cyclin-A2-2 isoform X2 [Beta vulgaris subsp vulgaris]	84.8
GCIB01018326.1	GCIB01018326.1	-0.76	10.1	1.31e-07	2.49e-05				XP_016604567	NADH (or F420H2) dehydrogenase, subunit C [Spizellomyces punctatus	62.5				YP_009472102	photosystem II CP43 chlorophyll apoprotein (chloroplast) [Solanum	92
GCIB01027623.1	GCIB01027623.1	1.58	4.46	1.32e-07	2.49e-05	YP_009449316	Fatty acid hydroxylase (C-5 sterol desaturase putative)	31.5	XP_001526968	C-5 sterol desaturase [Lodderomyces elongisporus NRRL YB-4239]	34.9				XP_021760425	uncharacterized protein LOC110734667 [Chenopodium quinoa]	55
GCIB01005447.1	GCIB01005447.1	-0.74	6.86	1.39e-07	2.63e-05				XP_007317001	hypothetical protein SERLADRAFT_386004 [Serpula lacrymans var	34.8				XP_021772889	acyl-CoA--sterol O-acyltransferase 1-like [Chenopodium quinoa]	85
GCIB01000932.1	GCIB01000932.1	-0.69	7.7	1.41e-07	2.66e-05				XP_013949251	hypothetical protein TRIATDRAFT_260476 [Trichoderma atroviride IMI	42.9				XP_010684079	PREDICTED: actin-related protein 6-like, partial [Camelina sativa]	84.3
GCIB01009781.1	GCIB01009781.1	-0.91	6.04	1.44e-07	2.71e-05
GCIB01007788.1	GCIB01007788.1	-0.79	9.75	1.45e-07	2.73e-05	YP_009612341	ATP-dependent Clp protease proteolytic subunit [Agrobacterium phage	43.2	XP_003343010	putative mitochondrial 37S ribosomal protein MRPS12 [Sordaria	69.6				YP_009172256	cytochrome b6/f complex subunit V (chloroplast) [Picea glauca]	100
GCIB01003102.1	GCIB01003102.1	-1.08	9.73	1.46e-07	2.74e-05				XP_025359630	putative NADH dehydrogenase 49K chain [Jaminaea rosea]	66.7				YP_009472118	ribosomal protein S3 (chloroplast) [Solanum usambarense]	73.3
GCIB01098564.1	GCIB01098564.1	0.84	6.12	1.49e-07	2.78e-05
GCIB01025751.1	GCIB01025751.1	-1.69	4.15	1.49e-07	2.78e-05										XP_021744977	protein TRIGALACTOSYLDIACYLGLYCEROL 4, chloroplastic [Prunus	59.7
GCIB01008670.1	GCIB01008670.1	-3.45	6.06	1.55e-07	2.89e-05				XP_033594838	uncharacterized protein EJ05DRAFT_515684 [Pseudovirgaria	78.6				XP_024523773	S-adenosyl-L-methionine-dependent methyltransferase [Coccomyxa	26.9
GCIB01009053.1	GCIB01009053.1	-1.28	4.79	1.56e-07	2.89e-05				XP_027608067	Retrovirus-related Pol polyprotein from transposon TNT 1-94	48.8				XP_017413105	PREDICTED: uncharacterized protein LOC108330303 [Vigna angularis]	51.2
GCIB01043708.1	GCIB01043708.1	-1.34	4.66	1.66e-07	3.07e-05										XP_019254993	PREDICTED: ent-kaurene oxidase, chloroplastic-like [Lupinus	37.7
GCIB01000359.1	GCIB01000359.1	-3.83	4.75	1.68e-07	3.1e-05				XP_025373624	hypothetical protein FA10DRAFT_235632, partial [Acaromyces	71.9				XP_027191821	long chain acyl-CoA synthetase 4-like [Cicer arietinum]	63.4
GCIB01003699.1	GCIB01003699.1	0.74	6.81	1.69e-07	3.12e-05				XP_016271776	L-lactate dehydrogenase (cytochrome) [Rhodotorula toruloides NP11]	51.2				XP_010694574	PREDICTED: uncharacterized protein LOC109135580 [Beta vulgaris	96.4
GCIB01002385.1	GCIB01002385.1	-0.84	6.59	1.8e-07	3.32e-05										XP_021764997	S-protein homolog 1-like [Chenopodium quinoa]	61.1
GCIB01020042.1	GCIB01020042.1	-0.88	7.9	1.82e-07	3.34e-05										YP_009328246	PREDICTED: probable xyloglucan endotransglucosylase/hydrolase	76.9
GCIB01019307.1	GCIB01019307.1	-0.79	6.3	1.9e-07	3.47e-05										XP_011031100	PREDICTED: protein ENHANCED DISEASE RESISTANCE 2-like isoform X2	86
GCIB01005563.1	GCIB01005563.1	-1.12	5.08	1.95e-07	3.56e-05	YP_007354522	Serine/Threonine kinase [Acanthamoeba polyphaga moumouvirus]	33.6	XP_033434809	uncharacterized protein ATNIH1004_003037 [Aspergillus tanneri]	44.4				XP_021847062	uncharacterized protein LOC110796701 isoform X5 [Spinacia	80.6
GCIB01063648.1	GCIB01063648.1	-1.55	4.31	1.95e-07	3.56e-05
GCIB01004860.1	GCIB01004860.1	0.73	8.26	2.09e-07	3.8e-05
GCIB01020124.1	GCIB01020124.1	-0.88	5.76	2.14e-07	3.88e-05	YP_007354235	putative Zn-dependent peptidase [Acanthamoeba polyphaga	28.7	XP_001210709	mitochondrial processing peptidase beta subunit [Aspergillus	30				XP_021723480	uncharacterized protein LOC110700298 [Chenopodium quinoa]	75.3
GCIB01008312.1	GCIB01008312.1	0.8	6.26	2.15e-07	3.88e-05				XP_003321138	hypothetical protein PGTG_02190 [Puccinia graminis f sp tritici	31.1				XP_012450356	PREDICTED: oligoribonuclease-like isoform X2 [Gossypium raimondii]	78
GCIB01036005.1	GCIB01036005.1	-1.3	4.72	2.15e-07	3.88e-05										XP_021866657	WD and tetratricopeptide repeats protein 1 isoform X3 [Carica	95.2
GCIB01008411.1	GCIB01008411.1	-0.72	7.3	2.16e-07	3.89e-05				XP_024332299	atp adp translocase [Nosema ceranae]	27				XP_021731914	uncharacterized protein LOC110708182 [Chenopodium quinoa]	81.1
GCIB01009639.1	GCIB01009639.1	0.84	6.13	2.17e-07	3.89e-05				XP_024694579	P-loop containing nucleoside triphosphate hydrolase protein	31.9				XP_021718572	uncharacterized protein PF11_0213 isoform X2 [Chenopodium quinoa]	59.6
GCIB01046846.1	GCIB01046846.1	-3.72	2.72	2.17e-07	3.89e-05				XP_025373611	hypothetical protein FA10DRAFT_276667 [Acaromyces ingoldii]	71.9				XP_018505180	PREDICTED: E3 ubiquitin-protein ligase CHFR-like isoform X1 [Pyrus	47.1
GCIB01000070.1	GCIB01000070.1	0.73	6.87	2.18e-07	3.9e-05				XP_019024586	ATP-dependent metallopeptidase Hfl [Saitoella complicata NRRL	26.6				XP_021769039	F-box/FBD/LRR-repeat protein At1g16930-like [Chenopodium quinoa]	74.1
GCIB01039164.1	GCIB01039164.1	-1.47	4.46	2.21e-07	3.94e-05	YP_758337	iap3 [Leucania separata nucleopolyhedrovirus]	38	XP_001799692	hypothetical protein SNOG_09398 [Parastagonospora nodorum SN15]	44.2				XP_021854989	WD repeat-containing protein 44-like [Spinacia oleracea]	51.3
GCIB01064048.1	GCIB01064048.1	-1.37	4.6	2.26e-07	4.02e-05
GCIB01003092.1	GCIB01003092.1	0.73	7.57	2.3e-07	4.08e-05										XP_012832662	PREDICTED: protein ROS1-like [Erythranthe guttata]	100
GCIB01021384.1	GCIB01021384.1	1.78	4.19	2.31e-07	4.09e-05				XP_018709238	hypothetical protein METBIDRAFT_48168, partial [Metschnikowia	85.7				XP_024925474	uncharacterized protein LOC107407073 isoform X2 [Ziziphus jujuba]	55.1
GCIB01002964.1	GCIB01002964.1	-0.9	5.64	2.32e-07	4.1e-05	YP_009480769	SPFH like incomplete domain containing protein [Pandoravirus	31.3							XP_016445844	PREDICTED: mediator of RNA polymerase II transcription subunit	91.7
GCIB01012926.1	GCIB01012926.1	-1.19	4.94	2.37e-07	4.19e-05										XP_021845510	flavonoid 3'-monooxygenase-like [Spinacia oleracea]	69.9
GCIB01036172.1	GCIB01036172.1	-1.42	4.52	2.43e-07	4.28e-05										XP_021758779	UPF0415 protein C7orf25-like [Chenopodium quinoa]	63.2
GCIB01005047.1	GCIB01005047.1	-0.73	6.73	2.55e-07	4.49e-05										XP_021727313	ubiquitin-conjugating enzyme E2 27-like [Chenopodium quinoa]	67.9
GCIB01025938.1	GCIB01025938.1	1.3	4.83	2.7e-07	4.73e-05							428125.CLOLEP_01448	non supervised orthologous group	95.5	YP_009526585	PsaC (chloroplast) [Dipsacus japonicus]	56.8
GCIB01013385.1	GCIB01013385.1	-1.25	4.79	2.7e-07	4.73e-05	YP_009483172	Cytochrome P450 [Pandoravirus quercus]	29.3	XP_023463349	cytochrome P450 [Rhizopus microsporus ATCC 52813]	32.5				XP_021747048	putative E3 ubiquitin-protein ligase XBAT35 isoform X1 [Prunus	60.7
GCIB01004448.1	GCIB01004448.1	0.72	6.92	2.74e-07	4.79e-05										XP_010692543	PREDICTED: translation initiation factor eIF-2B subunit delta	93
GCIB01019401.1	GCIB01019401.1	1.18	5.03	2.79e-07	4.86e-05				XP_012185442	predicted protein [Fibroporia radiculosa]	63.2	1122971.BAME01000177_gene6703	COG NOG14600 non supervised orthologous group	185.7	XP_015577855	uncharacterized protein LOC8263371 isoform X1 [Ricinus communis]	85.7
GCIB01000347.1	GCIB01000347.1	1.2	4.99	2.81e-07	4.88e-05				XP_020129823	alanine-glyoxylate aminotransferase [Diplodia corticola]	34.1				XP_017227280	ribosomal protein S19 (chloroplast) [Capillipedium venustum]	91.8
GCIB01003487.1	GCIB01003487.1	1.65	4.25	2.83e-07	4.9e-05				XP_024332826	hypothetical protein POSPLADRAFT_1161373, partial [Postia placenta	75.5				XP_005646551		94.9
GCIB01079348.1	GCIB01079348.1	-0.78	6.15	2.86e-07	4.96e-05
GCIB01113319.1	GCIB01113319.1	-1.34	5.27	2.96e-07	5.11e-05				XP_025461234	hypothetical protein BO94DRAFT_422853, partial [Aspergillus	100				XP_040966487	uncharacterized protein LOC107927468 isoform X3 [Gossypium	71.8
GCIB01000657.1	GCIB01000657.1	-0.87	5.75	3.03e-07	5.22e-05				XP_025185169	mitochondrial carrier domain-containing protein [Rhizophagus	36.4				XP_010666769	PREDICTED: putative disease resistance protein RGA3 [Beta vulgaris	79.3
GCIB01018155.1	GCIB01018155.1	-2.5	3.43	3.03e-07	5.22e-05
GCIB01025785.1	GCIB01025785.1	-1.73	4.01	3.1e-07	5.31e-05										XP_021763205	glutathione S-transferase T3-like [Chenopodium quinoa]	66
GCIB01000018.1	GCIB01000018.1	-0.83	5.95	3.11e-07	5.32e-05										XP_021758232	LRR receptor-like serine/threonine-protein kinase FEI 1 isoform X2	82.1
GCIB01006734.1	GCIB01006734.1	-0.78	6.32	3.13e-07	5.35e-05	YP_009483380	Glycosyl hydrolase family 1 protein [Pandoravirus quercus]	33.1	XP_040629149	uncharacterized protein DACRYDRAFT_15595 [Dacryopinax	53.2				XP_021718407	uncharacterized protein LOC110695482 [Chenopodium quinoa]	77.2
GCIB01003716.1	GCIB01003716.1	-0.77	6.23	3.27e-07	5.58e-05				XP_007841451	hypothetical protein PFICI_14679 [Pestalotiopsis fici W106-1]	29.7				XP_010263468	PREDICTED: uncharacterized protein LOC104607809 isoform X1 [Nelumbo	80.3
GCIB01110430.1	GCIB01110430.1	-0.91	5.61	3.3e-07	5.62e-05
GCIB01077343.1	GCIB01077343.1	3.22	3.13	3.38e-07	5.73e-05							243230.DR_0254	None	72.4
GCIB01012382.1	GCIB01012382.1	-2.85	3.08	3.38e-07	5.73e-05	YP_007354398	HSP70-like protein [Acanthamoeba polyphaga moumouvirus]	72.1	XP_033669235	uncharacterized protein M409DRAFT_53623 [Zasmidium cellare ATCC	92.5				XP_023907019	uncharacterized protein LOC112025556 [Quercus suber]	93.1
GCIB01022815.1	GCIB01022815.1	-1.02	5.28	3.46e-07	5.85e-05							744980.TRICHSKD4_1117	None	89	XP_007141246	hypothetical protein PHAVU_006G094400g [Phaseolus vulgaris]	69.7
GCIB01007301.1	GCIB01007301.1	1.38	4.69	3.47e-07	5.87e-05				XP_033550082	uncharacterized protein BDR25DRAFT_282601 [Lindgomyces	34.2				XP_028079110	homocysteine S-methyltransferase 1-like [Camellia sinensis]	70.9
GCIB01019825.1	GCIB01019825.1	-0.95	5.48	3.5e-07	5.9e-05										XP_010686003	PREDICTED: uncharacterized protein LOC104775145, partial [Camelina	77.6
GCIB01007572.1	GCIB01007572.1	-1.29	4.69	3.63e-07	6.11e-05	YP_004894430	putative zinc-type alcohol dehydrogenase-like protein [Megavirus	39.2	XP_003029785	uncharacterized protein SCHCODRAFT_236620 [Schizophyllum commune	47				XP_016448168	PREDICTED: uncharacterized protein LOC107775715 [Nicotiana	66.8
GCIB01069156.1	GCIB01069156.1	-1.81	3.9	3.65e-07	6.11e-05
GCIB01002559.1	GCIB01002559.1	-0.94	5.52	3.65e-07	6.11e-05				XP_007720849	hypothetical protein A1O1_01757 [Capronia coronata CBS 61796]	33.8				XP_002264437	PREDICTED: ankyrin repeat-containing protein ITN1 [Vitis vinifera]	64.8
GCIB01008285.1	GCIB01008285.1	-0.78	7.51	3.75e-07	6.26e-05										XP_022894413	peptidyl-prolyl cis-trans isomerase CYP28, chloroplastic [Olea	64.7
GCIB01004939.1	GCIB01004939.1	1.16	5.02	3.88e-07	6.47e-05	YP_009213665	putative fructose-1,6-bisphosphate aldolase [Prochlorococcus phage	48.1	XP_006679107	uncharacterized protein BATDEDRAFT_35107 [Batrachochytrium	55.4				XP_016512409	PREDICTED: B3 domain-containing protein At3g19184-like [Nicotiana	95.3
GCIB01001409.1	GCIB01001409.1	0.8	6.12	3.89e-07	6.47e-05				XP_031026718	uncharacterized protein SmJEL517_g01338 [Synchytrium microbalum]	52.4				XP_021757739	serine/threonine-protein kinase BLUS1-like isoform X2 [Chenopodium	91.2
GCIB01000697.1	GCIB01000697.1	-1.18	4.95	3.92e-07	6.5e-05				XP_003684071	hypothetical protein TPHA_0A05630 [Tetrapisispora phaffii CBS	33				XP_021862113	protein FAR1-RELATED SEQUENCE 5-like [Spinacia oleracea]	71.8
GCIB01024427.1	GCIB01024427.1	-1.17	4.94	3.92e-07	6.5e-05										XP_010690776	PREDICTED: uncharacterized protein LOC104891720 [Beta vulgaris	61
GCIB01005866.1	GCIB01005866.1	-1.05	5.18	3.93e-07	6.5e-05				XP_025546157	lipase [Aspergillus homomorphus CBS 101889]	29.9				XP_021861554	serine/arginine-rich splicing factor SR45-like, partial [Spinacia	71.6
GCIB01020234.1	GCIB01020234.1	-0.96	5.44	3.98e-07	6.56e-05										XP_021865979	protein DEK-like isoform X1 [Carica papaya]	78.2
GCIB01113314.1	GCIB01113314.1	-1.13	6.24	4.07e-07	6.71e-05	YP_009483662	FAD linked glycolate oxidase [Pandoravirus quercus]	33.2	XP_025173053	glucooligosaccharide oxidase [Rhizophagus irregularis DAOM	28.4				XP_021718444	activating signal cointegrator 1 complex subunit 2-like isoform X2	61.4
GCIB01000388.1	GCIB01000388.1	-0.75	6.33	4.11e-07	6.75e-05				XP_013327358	Phosphoesterase, partial [Rasamsonia emersonii CBS 39364]	39.9				XP_021729653	uncharacterized protein LOC110706147 [Chenopodium quinoa]	74.6
GCIB01016287.1	GCIB01016287.1	-0.83	5.88	4.14e-07	6.78e-05				XP_013949251	hypothetical protein TRIATDRAFT_260476 [Trichoderma atroviride IMI	42.4				XP_021730766	two-component response regulator ARR22-like [Chenopodium quinoa]	81.9
GCIB01005658.1	GCIB01005658.1	1.37	4.7	4.27e-07	6.99e-05	YP_007676103	hypothetical protein MPVG_00035 [Micromonas pusilla virus 12T]	34.6							XP_021855560	uncharacterized protein LOC110804627 [Spinacia oleracea]	66.5
GCIB01030907.1	GCIB01030907.1	0.89	5.71	4.28e-07	6.99e-05										XP_021754839	dnaJ protein ERDJ2A-like [Chenopodium quinoa]	51.8
GCIB01150180.1	GCIB01150180.1	-1.56	4.19	4.3e-07	7.01e-05				XP_025393683	uncharacterized protein BO70DRAFT_63777, partial [Aspergillus	66.7				XP_011402156	uncharacterized protein LOC111204017 [Brassica napus]	80
GCIB01021344.1	GCIB01021344.1	-0.86	5.79	4.36e-07	7.09e-05										XP_016718009	zinc finger protein 2-like [Gossypium hirsutum]	92
GCIB01002948.1	GCIB01002948.1	-6.66	3.29	4.53e-07	7.36e-05				XP_015702238	hypothetical protein PAAG_12689 [Paracoccidioides lutzii Pb01]	90.9				XP_022871897	protein LEO1 homolog isoform X1 [Olea europaea var sylvestris]	70.7
GCIB01009406.1	GCIB01009406.1	-1.25	4.75	4.54e-07	7.36e-05				XP_003067220	3-hydroxyisobutyryl-CoA hydrolase, mitochondrial precursor,	38.8				XP_021865017	LOW QUALITY PROTEIN: uncharacterized protein LOC110825508, partial	83.6
GCIB01038730.1	GCIB01038730.1	-2.04	3.59	4.65e-07	7.51e-05	YP_009508687	3beta-hydroxysteroid dehydrogenase [Common midwife toad virus]	26	XP_041150312	uncharacterized protein G4B84_010810 [Aspergillus flavus NRRL3357]	37.6				XP_021729150	3-hydroxyisobutyryl-CoA hydrolase-like protein 2, mitochondrial	72.4
GCIB01006215.1	GCIB01006215.1	-1.17	4.89	4.67e-07	7.54e-05										XP_031392750	E3 ubiquitin-protein ligase RGLG5-like isoform X1 [Punica	47.5
GCIB01003457.1	GCIB01003457.1	-0.72	6.59	4.77e-07	7.69e-05	YP_009120101	cytochrome P450 [Pandoravirus inopinatum]	39.3	XP_037178580	uncharacterized protein CGCA056_v008882 [Colletotrichum aenigma]	44.2				NP_001275824	MADS-box protein AGL24-like [Malus domestica]	94.9
GCIB01026053.1	GCIB01026053.1	-1.54	4.25	5.05e-07	8.12e-05	YP_007674781	hypothetical protein OLNG_00139 [Ostreococcus lucimarinus virus	32.7	XP_001932158	ankyrin repeat and IBR domain containing protein 1 [Pyrenophora	36.7				XP_010673879	PREDICTED: lipid phosphate phosphatase 2 [Beta vulgaris subsp	70.6
GCIB01015478.1	GCIB01015478.1	-0.72	6.72	5.2e-07	8.34e-05				XP_016607079	hypothetical protein SPPG_05990 [Spizellomyces punctatus DAOM	36.4				XP_011088846	aldo-keto reductase family 4 member C9-like [Phalaenopsis	79.1
GCIB01022736.1	GCIB01022736.1	-1.38	4.5	5.22e-07	8.35e-05	YP_009120101	cytochrome P450 [Pandoravirus inopinatum]	33.6	XP_040884408	uncharacterized protein M437DRAFT_61834 [Aureobasidium melanogenum	29.3				XP_010685305	PREDICTED: uncharacterized protein LOC109132089, partial [Camelina	80
GCIB01084721.1	GCIB01084721.1	-0.82	5.91	5.22e-07	8.35e-05										XP_027161423	UDP-N-acetylglucosamine transferase subunit ALG13 homolog [Coffea	53.8
GCIB01034590.1	GCIB01034590.1	2.85	3.3	5.46e-07	8.72e-05							196164	None	56.2
GCIB01040395.1	GCIB01040395.1	1.23	4.86	5.52e-07	8.79e-05										XP_027342789	myosin-12 [Abrus precatorius]	87.5
GCIB01000581.1	GCIB01000581.1	-0.86	5.76	5.75e-07	9.13e-05										XP_010685279	PREDICTED: monothiol glutaredoxin-S5-like, partial [Camelina	38
GCIB01019267.1	GCIB01019267.1	-0.72	9.05	6.01e-07	9.54e-05										XP_021844838	receptor-like serine/threonine-protein kinase SD1-7 [Spinacia	82.1
GCIB01013814.1	GCIB01013814.1	-1.4	4.46	6.08e-07	9.62e-05
GCIB01013868.1	GCIB01013868.1	-0.72	7.07	6.44e-07	0.000102										XP_021856630	uncharacterized protein LOC110805710 [Spinacia oleracea]	45.6
GCIB01010981.1	GCIB01010981.1	1.28	4.78	6.45e-07	0.000102										XP_021769134	uncharacterized protein LOC110684030 isoform X1 [Chenopodium	73
GCIB01023884.1	GCIB01023884.1	-0.81	6.38	6.92e-07	0.000109										XP_010679700	PREDICTED: protein SRG1-like [Beta vulgaris subsp vulgaris]	61.8
GCIB01003244.1	GCIB01003244.1	0.75	6.67	6.92e-07	0.000109	YP_003969745	putative eIF-2/eIF-5B [Cafeteria roenbergensis virus BV-PW1]	26.5	XP_016609043	GTP-binding protein TypA/BipA [Spizellomyces punctatus DAOM BR117]	47.4				XP_021724112	AP-1 complex subunit mu-2-like [Chenopodium quinoa]	89.2
GCIB01015130.1	GCIB01015130.1	0.83	5.95	7.07e-07	0.000111										XP_010696470	PREDICTED: uncharacterized protein LOC104893345 [Beta vulgaris	88.1
GCIB01104993.1	GCIB01104993.1	2.14	3.69	7.55e-07	0.000118							1121012.AUKX01000005_gene3714	COG NOG14600 non supervised orthologous group	209.5	YP_009729355	cytochrome b6 (chloroplast) [Juglans microcarpa]	75
GCIB01025501.1	GCIB01025501.1	-1.18	4.81	7.77e-07	0.000121				XP_014168998	iq calmodulin-binding motif protein [Grosmannia clavigera kw1407]	31.4				XP_010696533	PREDICTED: glycerol-3-phosphate dehydrogenase [NAD(+)] 2,	72.9
GCIB01144793.1	GCIB01144793.1	2.95	3.21	7.9e-07	0.000123							1247024.JRLH01000006_gene2662	None	112.5
GCIB01000130.1	GCIB01000130.1	0.76	6.23	8.16e-07	0.000127	YP_009831997	putative peptidase [Bacillus phage vB_BsuM-Goe3]	33.1	XP_035335142	uncharacterized protein HER10_EVM0008213 [Colletotrichum	51.2				XP_010679580	PREDICTED: zinc finger CCCH domain-containing protein 25 isoform X5	75.1
GCIB01033062.1	GCIB01033062.1	-1.1	5.02	8.44e-07	0.000131										XP_004134235	uncharacterized protein LOC101205302 [Cucumis sativus]	40.8
GCIB01036189.1	GCIB01036189.1	-1.3	4.6	8.47e-07	0.000131										XP_022557511	gibberellin 20 oxidase 4-like [Brassica napus]	69.8
GCIB01002051.1	GCIB01002051.1	-0.73	6.75	8.64e-07	0.000134	YP_009900571	cysteine synthase [Lactococcus phage P596]	46.1	XP_018225419	cystathionine beta-synthase [Pneumocystis carinii B80]	43.4				XP_028769264	glucosamine 6-phosphate N-acetyltransferase-like isoform X1	85.3
GCIB01002227.1	GCIB01002227.1	-0.7	6.57	8.66e-07	0.000134				XP_006682438	uncharacterized protein BATDEDRAFT_33779 [Batrachochytrium	40.8				XP_021755918	transcription factor bHLH30-like [Chenopodium quinoa]	82
GCIB01004214.1	GCIB01004214.1	-0.73	6.79	8.74e-07	0.000135				XP_009154381	hypothetical protein HMPREF1120_02110 [Exophiala dermatitidis	35.2				XP_021855833	uncharacterized protein LOC110804921 [Spinacia oleracea]	76.8
GCIB01010225.1	GCIB01010225.1	1.3	4.69	8.77e-07	0.000135				XP_017996290	hypothetical protein AB675_7345 [Phialophora attinorum]	41.7				XP_021732420	LOW QUALITY PROTEIN: sugar transporter ERD6-like 5 [Chenopodium	74.7
GCIB01000679.1	GCIB01000679.1	-0.87	5.65	9.14e-07	0.00014										XP_017440390	PREDICTED: protease HtpX homolog isoform X2 [Vigna angularis]	89.7
GCIB01002601.1	GCIB01002601.1	0.71	6.69	9.16e-07	0.00014										XP_021734381	cystathionine beta-lyase, chloroplastic-like [Chenopodium quinoa]	86.4
GCIB01048973.1	GCIB01048973.1	-1.62	4.05	9.36e-07	0.000143										XP_022866869	rho GDP-dissociation inhibitor 1-like [Olea europaea var	40.8
GCIB01034923.1	GCIB01034923.1	-4.63	2.44	9.57e-07	0.000146				YP_009486092	hypothetical protein (mitochondrion) [Cantharellus lutescens]	88.2	1444711.CCJF01000005_gene1456	None	107.1	YP_001152219	ribosomal protein S11 (chloroplast) [Cathaya argyrophylla]	62.5
GCIB01021080.1	GCIB01021080.1	-0.67	7.23	9.62e-07	0.000146				XP_016607079	hypothetical protein SPPG_05990 [Spizellomyces punctatus DAOM	37.1				XP_011088846	aldo-keto reductase family 4 member C9-like [Phalaenopsis	78.2
GCIB01004743.1	GCIB01004743.1	0.86	5.71	9.65e-07	0.000147							411460.RUMTOR_02842	COG NOG20805 non supervised orthologous group	66.2	XP_020999426	interactor of constitutive active ROPs 3 [Arachis duranensis]	52.9
GCIB01011698.1	GCIB01011698.1	-0.92	5.46	9.67e-07	0.000147				XP_016606865	hypothetical protein SPPG_05802 [Spizellomyces punctatus DAOM	38.7				XP_021725816	UDP-glycosyltransferase 79B30-like [Chenopodium quinoa]	75.3
GCIB01009808.1	GCIB01009808.1	0.77	6.3	1.01e-06	0.000153				XP_018753030	protein TIF31 [Fusarium verticillioides 7600]	30.3				XP_021756811	uncharacterized protein LOC110731425 [Chenopodium quinoa]	73.7
GCIB01010242.1	GCIB01010242.1	-1.28	4.6	1.03e-06	0.000156				XP_024405647	hypothetical protein TGAM01_v205294 [Trichoderma gamsii]	30.9				XP_021860488	plastid-lipid-associated protein, chloroplastic-like [Spinacia	70.4
GCIB01002471.1	GCIB01002471.1	-1.28	4.61	1.03e-06	0.000156	YP_031630	putative 3-beta-hydroxy-delta 5-C27 steroid oxidoreductase-like	35	XP_033386067	uncharacterized protein BU24DRAFT_157572 [Aaosphaeria arxii CBS	38.8				XP_022714742	protein SPIRAL1-like 1 [Durio zibethinus]	83.8
GCIB01016117.1	GCIB01016117.1	-1.67	4	1.05e-06	0.000158										XP_030488551	ankyrin repeat protein SKIP35 [Cannabis sativa]	65.8
GCIB01029317.1	GCIB01029317.1	-1.25	4.65	1.06e-06	0.00016										XP_021765744	uncharacterized protein LOC110739684 [Chenopodium quinoa]	81.6
GCIB01007142.1	GCIB01007142.1	-0.84	5.79	1.07e-06	0.00016	YP_003987010	probable zinc-type alcohol dehydrogenase-like protein [Acanthamoeba	41.5	XP_002492217	NADPH-dependent medium chain alcohol dehydrogenase [Komagataella	61.8				XP_010680026	PREDICTED: uncharacterized protein LOC104890455 isoform X1 [Beta	87.5
GCIB01009159.1	GCIB01009159.1	1.25	4.75	1.08e-06	0.000162							253839.SSNG_03091	Truncated CDS	82	XP_019238386	PREDICTED: uncharacterized protein LOC109230159 [Nicotiana	66.7
GCIB01030707.1	GCIB01030707.1	-0.84	5.79	1.08e-06	0.000162										XP_021766853	GDP-mannose transporter GONST1-like isoform X1 [Chenopodium	68.2
GCIB01066921.1	GCIB01066921.1	-1.21	4.76	1.09e-06	0.000163				XP_016607560	hypothetical protein SPPG_04911 [Spizellomyces punctatus DAOM	34.9				XP_021725187	thymidine kinase a-like [Chenopodium quinoa]	69.1
GCIB01089234.1	GCIB01089234.1	3.05	3.08	1.09e-06	0.000163
GCIB01017072.1	GCIB01017072.1	0.92	5.53	1.1e-06	0.000164				XP_016275163	ATP synthase gamma chain [Rhodotorula toruloides NP11]	33.5				XP_010686838	PREDICTED: probable thionin-24 [Camelina sativa]	85.6
GCIB01000410.1	GCIB01000410.1	-0.66	7.47	1.1e-06	0.000164				XP_016212958	hypothetical protein PV09_05734 [Verruconis gallopava]	34.9				XP_010667424	PREDICTED: uncharacterized protein LOC104887848 isoform X1 [Beta	86.6
GCIB01000942.1	GCIB01000942.1	-1.04	5.17	1.12e-06	0.000166	YP_009120101	cytochrome P450 [Pandoravirus inopinatum]	38	XP_012185477	predicted protein [Fibroporia radiculosa]	30.2				XP_021738349	DExH-box ATP-dependent RNA helicase DExH14-like isoform X2	66.9
GCIB01013651.1	GCIB01013651.1	1.11	5.05	1.16e-06	0.000171							883077.HMPREF9241_00001	None	99.4	XP_017253882	PREDICTED: uncharacterized protein LOC108208200 isoform X1 [Daucus	74.4
GCIB01077097.1	GCIB01077097.1	2.47	3.42	1.17e-06	0.000173							1125701.HMPREF1221_00764	None	161.8	YP_009463605	ATP-dependent DNA helicase PIF1-like [Eutrema salsugineum]	73.8
GCIB01005216.1	GCIB01005216.1	-0.65	7.2	1.19e-06	0.000175	YP_009212888	hypothetical protein AVU38_gp039 [Ralstonia phage RSL2]	39.2	XP_040744828	cytochrome P450 4F12 [Linderina pennispora]	48.2				XP_031474786	inorganic phosphate transporter 2-1, chloroplastic [Nymphaea	85.5
GCIB01003025.1	GCIB01003025.1	-0.73	6.31	1.21e-06	0.000177										XP_021763115	uncharacterized protein C11909c-like [Chenopodium quinoa]	80
GCIB01000295.1	GCIB01000295.1	0.67	9.7	1.22e-06	0.00018				XP_024716370	hypothetical protein M430DRAFT_111357, partial [Amorphotheca	98				XP_023905034	serine/threonine-protein phosphatase 6 regulatory subunit 3 isoform	88
GCIB01016403.1	GCIB01016403.1	-0.71	6.47	1.25e-06	0.000183				XP_031926519	amino acid/polyamine transporter I [Aspergillus caelatus]	56.5				XP_010682575	PREDICTED: antiviral protein alpha isoform X2 [Beta vulgaris subsp	84.9
GCIB01001538.1	GCIB01001538.1	-0.73	8.38	1.25e-06	0.000184
GCIB01000015.1	GCIB01000015.1	0.93	5.48	1.27e-06	0.000186				XP_006679392	uncharacterized protein BATDEDRAFT_19718 [Batrachochytrium	37.7				XP_010684074	PREDICTED: fasciclin-like arabinogalactan protein 2 [Camelina	74
GCIB01022536.1	GCIB01022536.1	-0.91	5.45	1.27e-06	0.000186										XP_021770312	uncharacterized protein LOC110685130 [Chenopodium quinoa]	44.1
GCIB01003810.1	GCIB01003810.1	-1.24	4.68	1.28e-06	0.000186										XP_024459606	ribonuclease H2 subunit A isoform X3 [Populus trichocarpa]	81.5
GCIB01037231.1	GCIB01037231.1	-1.35	4.5	1.37e-06	0.000199				XP_025186653	PLC-like phosphodiesterase [Rhizophagus irregularis DAOM	47.2				XP_019076311	PREDICTED: uncharacterized protein LOC104905906 isoform X1 [Beta	76.8
GCIB01058382.1	GCIB01058382.1	-3.09	2.86	1.41e-06	0.000204				XP_033398388	glycoside hydrolase family 5 protein [Aplosporella prunicola CBS	87.8				XP_023875420	short-chain dehydrogenase TIC 32, chloroplastic-like isoform X2	85.1
GCIB01013347.1	GCIB01013347.1	-0.9	5.5	1.44e-06	0.000209										XP_021730441	probable pinoresinol-lariciresinol reductase 3 isoform X2	74.4
GCIB01040742.1	GCIB01040742.1	-1.46	4.25	1.47e-06	0.000213	NP_077596	EsV-1-111 [Ectocarpus siliculosus virus 1]	38.7	XP_040771743	deacylase [Cryphonectria parasitica EP155]	50.4				XP_021851427	long chain base biosynthesis protein 1 [Spinacia oleracea]	83.6
GCIB01001271.1	GCIB01001271.1	-0.86	5.57	1.49e-06	0.000215	YP_009325865	Calcium-transporting ATPase [Only Syngen Nebraska virus 5]	37.8	XP_009258262	hypothetical protein FPSE_06869 [Fusarium pseudograminearum	42.5				XP_021843629	uncharacterized protein LOC110787812 isoform X2 [Spinacia	69.7
GCIB01105419.1	GCIB01105419.1	-4.1	2.6	1.56e-06	0.000224							445335.CBN_0041	the current gene model (or a revised gene model) may contain one or more premature stops and or frameshifts	68.6
GCIB01004262.1	GCIB01004262.1	-0.7	6.35	1.56e-06	0.000225										XP_021848205	uncharacterized protein LOC110797832 [Spinacia oleracea]	59.1
GCIB01026523.1	GCIB01026523.1	0.94	5.39	1.57e-06	0.000226				XP_020072642	hypothetical protein CYBJADRAFT_161013 [Cyberlindnera jadinii NRRL	31.6				XP_021848166	uncharacterized protein LOC110797791 isoform X1 [Spinacia	86.3
GCIB01057561.1	GCIB01057561.1	2.01	4.03	1.59e-06	0.000227
GCIB01005734.1	GCIB01005734.1	1.94	3.8	1.59e-06	0.000227				XP_018709238	hypothetical protein METBIDRAFT_48168, partial [Metschnikowia	77.4				XP_001698950	NADH dehydrogenase subunit 6 (chloroplast) [Burmeistera	69.2
GCIB01027490.1	GCIB01027490.1	-0.96	5.29	1.61e-06	0.00023										XP_021652680	putative pentatricopeptide repeat-containing protein At1g12700,	44.6
GCIB01014355.1	GCIB01014355.1	-0.64	7.5	1.64e-06	0.000234				XP_007734598	hypothetical protein A1O3_06298 [Capronia epimyces CBS 60696]	27.7				XP_021772002	aluminum-activated malate transporter 9-like [Chenopodium quinoa]	62
GCIB01050813.1	GCIB01050813.1	1.13	5	1.64e-06	0.000234							445975.COLSTE_02537	Unextendable partial coding region	70.9
GCIB01132953.1	GCIB01132953.1	-4.76	3.55	1.66e-06	0.000235	YP_009337721	hypothetical protein 2 [Hubei picorna-like virus 1]	43.2
GCIB01009153.1	GCIB01009153.1	1.07	5.13	1.67e-06	0.000237				XP_031022349	fructose-bisphosphate aldolase [Synchytrium microbalum]	56.2				XP_010271476	PREDICTED: interactor of constitutive active ROPs 4-like [Nelumbo	94.1
GCIB01058859.1	GCIB01058859.1	1.45	4.42	1.77e-06	0.000249				XP_025461286	hypothetical protein BO94DRAFT_375703 [Aspergillus sclerotioniger	74.5				XP_020990106	uncharacterized protein LOC107475841 [Arachis duranensis]	71.4
GCIB01068797.1	GCIB01068797.1	-1.39	4.38	1.77e-06	0.000249
GCIB01003072.1	GCIB01003072.1	-0.94	5.3	1.8e-06	0.000254				XP_031875277	uncharacterized protein CGMCC3_g18091 [Colletotrichum fructicola]	51.8				XP_017609491	PREDICTED: GDT1-like protein 4 isoform X2 [Gossypium arboreum]	61.2
GCIB01051393.1	GCIB01051393.1	-2.32	3.26	1.85e-06	0.00026
GCIB01010825.1	GCIB01010825.1	-0.69	6.44	1.85e-06	0.00026	YP_001426898	hypothetical protein ATCV1_Z417L [Acanthocystis turfacea chlorella	34.5	XP_001273481	glycosyl transferase, putative [Aspergillus clavatus NRRL 1]	34.8				XP_012066505	transcription and mRNA export factor ENY2 isoform X4 [Jatropha	82.4
GCIB01097215.1	GCIB01097215.1	-1.91	3.64	1.9e-06	0.000267
GCIB01030849.1	GCIB01030849.1	0.71	6.89	1.91e-06	0.000267										XP_027938662	UPF0496 protein At1g20180 [Vigna unguiculata]	80.2
GCIB01000054.1	GCIB01000054.1	-0.66	9.23	1.91e-06	0.000267	YP_004957306	DevA family ABC transporter ATP-binding protein [Planktothrix phage	26.9	XP_021886648	ABC-2 type transporter-domain-containing protein [Lobosporangium	29				XP_021856551	30S ribosomal protein S31, mitochondrial [Spinacia oleracea]	77.4
GCIB01000998.1	GCIB01000998.1	-2.86	2.98	1.95e-06	0.000272							463191.SSEG_11128	None	64.3
GCIB01072160.1	GCIB01072160.1	-2.83	2.98	1.95e-06	0.000272
GCIB01003023.1	GCIB01003023.1	-0.89	5.55	1.96e-06	0.000272										XP_021864243	putative phospholipid:diacylglycerol acyltransferase 2 isoform X2	83.1
GCIB01000545.1	GCIB01000545.1	-1.09	4.95	1.96e-06	0.000272										XP_021846321	26S proteasome regulatory subunit 6B homolog [Spinacia oleracea]	48.8
GCIB01002261.1	GCIB01002261.1	0.72	6.3	1.96e-06	0.000272				NP_982720	40S ribosomal protein S2 [Eremothecium gossypii ATCC 10895]	34				XP_021726471	uncharacterized protein LOC110703095 [Chenopodium quinoa]	84.4
GCIB01008779.1	GCIB01008779.1	-1.29	4.49	1.98e-06	0.000274
GCIB01000810.1	GCIB01000810.1	0.67	6.94	2.02e-06	0.000279										XP_021775107	peroxidase 44-like [Chenopodium quinoa]	91.7
GCIB01009257.1	GCIB01009257.1	-3.57	4.17	2.19e-06	0.000302				XP_024716370	hypothetical protein M430DRAFT_111357, partial [Amorphotheca	73.2				XP_022767944	probable LRR receptor-like serine/threonine-protein kinase RFK1	70
GCIB01032299.1	GCIB01032299.1	-0.74	6.12	2.23e-06	0.000306										XP_021727313	ubiquitin-conjugating enzyme E2 27-like [Chenopodium quinoa]	50.4
GCIB01023337.1	GCIB01023337.1	-1.52	4.13	2.24e-06	0.000307				XP_023466288	ArfGap-domain-containing protein [Rhizopus microsporus ATCC 52813]	57.3				XP_017980519	photosystem II protein N (chloroplast) [Chasechloa egregia]	52.3
GCIB01015800.1	GCIB01015800.1	-1.49	4.13	2.24e-06	0.000307				XP_040649814	uncharacterized protein EURHEDRAFT_390335 [Aspergillus ruber CBS	38				XP_021766794	uncharacterized WD repeat-containing protein C34304c-like	66.1
GCIB01016502.1	GCIB01016502.1	-1.6	3.98	2.47e-06	0.000338										XP_010690293	PREDICTED: chitin elicitor receptor kinase 1 isoform X2 [Camelina	69.5
GCIB01029251.1	GCIB01029251.1	-1.25	4.56	2.49e-06	0.00034	YP_001257057	iap-5 [Spodoptera litura granulovirus]	48.8							XP_017231668	PREDICTED: glutamate receptor 14-like isoform X1 [Daucus carota	57
GCIB01008970.1	GCIB01008970.1	-1.22	4.61	2.53e-06	0.000346				XP_016239042	hypothetical protein PV08_03115 [Exophiala spinifera]	55.9				XP_021730039	uncharacterized protein LOC110706513 [Chenopodium quinoa]	72.7
GCIB01002129.1	GCIB01002129.1	0.66	7.18	2.55e-06	0.000347	YP_009665083	transketolase domain-containing protein [Micromonas pusilla virus	27.1	XP_018660369	transketolase [Trichoderma gamsii]	53.6				XP_021730226	zinc-finger homeodomain protein 1-like [Chenopodium quinoa]	92
GCIB01009012.1	GCIB01009012.1	0.82	5.77	2.61e-06	0.000355				XP_007300611	NADPH-dependent glutamate synthase [Stereum hirsutum FP-91666 SS1]	48.1				XP_021744590	uncharacterized protein LOC110760952, partial [Prunus avium]	87.9
GCIB01006930.1	GCIB01006930.1	1.88	3.79	2.65e-06	0.000359										XP_021725654	transcription factor ORG2-like [Chenopodium quinoa]	68.3
GCIB01015787.1	GCIB01015787.1	-0.8	5.73	2.67e-06	0.000362										XP_021762679	uncharacterized protein LOC110722693 [Chenopodium quinoa]	71.5
GCIB01020134.1	GCIB01020134.1	-1.35	4.42	2.73e-06	0.000369										XP_021843360	uncharacterized protein LOC110787777 [Spinacia oleracea]	42.9
GCIB01004821.1	GCIB01004821.1	-0.84	5.58	2.74e-06	0.00037	YP_009666308	Reverse Transcriptase, partial [Cladosporium fulvum T-1 virus]	32.2	XP_029320598	LOW QUALITY PROTEIN: uncharacterized protein C5L36_0B03720 [Pichia	41.9				XP_030519872	photosystem I assembly protein Ycf4 (chloroplast) [Populus	65
GCIB01001493.1	GCIB01001493.1	0.65	8.49	2.75e-06	0.000371										XP_021748287	WRKY transcription factor 1-like [Prunus avium]	79.9
GCIB01000399.1	GCIB01000399.1	-1.52	4.05	2.92e-06	0.000394										XP_008343721	uncharacterized protein LOC103456366 [Malus domestica]	39.7
GCIB01003302.1	GCIB01003302.1	-0.92	5.32	2.95e-06	0.000397	YP_009310175	hypothetical protein GMAR_ORF58 [Golden Marseillevirus]	37.9	XP_041286713	uncharacterized protein F5147DRAFT_722750 [Suillus discolor]	39.7				XP_010682286	PREDICTED: uncharacterized protein LOC104903530 [Beta vulgaris	59.1
GCIB01000477.1	GCIB01000477.1	0.67	8.02	2.96e-06	0.000397	NP_046572	sublancin transporter SunT [Bacillus virus SPbeta]	28.5	XP_040767780	uncharacterized protein LAESUDRAFT_756252 [Laetiporus sulphureus	44.1				XP_021849538	uncharacterized protein LOC110799037 isoform X1 [Spinacia	77.3
GCIB01053944.1	GCIB01053944.1	-1.15	4.77	2.98e-06	0.000399
GCIB01106329.1	GCIB01106329.1	-3.52	2.56	2.99e-06	0.0004
GCIB01037250.1	GCIB01037250.1	-1.2	4.68	3.03e-06	0.000404										XP_021851915	inactive beta-amylase 9 [Spinacia oleracea]	72
GCIB01010275.1	GCIB01010275.1	-0.94	5.25	3.04e-06	0.000404				XP_040728402	uncharacterized protein BCR37DRAFT_375876 [Protomyces	34.3				XP_021765961	UDP-arabinose 4-epimerase 1-like [Chenopodium quinoa]	57.1
GCIB01045956.1	GCIB01045956.1	-3.32	2.71	3.05e-06	0.000404				XP_021870026	flavin monooxygenase-like protein [Kockovaella imperatae]	29.8				XP_021852403	uncharacterized protein LOC110801671 isoform X4 [Spinacia	79.2
GCIB01077359.1	GCIB01077359.1	-3.09	2.73	3.05e-06	0.000404				YP_009568461	hypothetical protein (mitochondrion) [Drechslerella brochopaga]	49
GCIB01048476.1	GCIB01048476.1	-1.87	3.63	3.05e-06	0.000404				XP_016613203	hypothetical protein SPPG_00832 [Spizellomyces punctatus DAOM	39.6				XP_021745205	subtilisin-like protease SBT19 [Prunus avium]	69.4
GCIB01004269.1	GCIB01004269.1	0.91	5.43	3.12e-06	0.000413										XP_021769039	F-box/FBD/LRR-repeat protein At1g16930-like [Chenopodium quinoa]	65.2
GCIB01017742.1	GCIB01017742.1	-0.67	6.53	3.15e-06	0.000416										XP_021847017	uncharacterized protein LOC110796658 isoform X2 [Spinacia	78.9
GCIB01082988.1	GCIB01082988.1	0.91	5.46	3.17e-06	0.000419
GCIB01002048.1	GCIB01002048.1	-0.81	5.71	3.18e-06	0.000419										XP_021842084	uncharacterized protein LOC110791976 isoform X2 [Spinacia	54.9
GCIB01011613.1	GCIB01011613.1	-0.74	6.41	3.23e-06	0.000425
GCIB01003543.1	GCIB01003543.1	-1.09	4.87	3.31e-06	0.000434				XP_008027146	uncharacterized protein SETTUDRAFT_91630 [Exserohilum turcica	46.8				XP_021772103	uncharacterized protein LOC110686814 isoform X2 [Chenopodium	76.1
GCIB01045018.1	GCIB01045018.1	-1.99	3.51	3.34e-06	0.000439										XP_008440025	PREDICTED: uncharacterized protein LOC103485537 [Cucumis melo]	57.9
GCIB01005850.1	GCIB01005850.1	-2.01	4.86	3.41e-06	0.000446
GCIB01074187.1	GCIB01074187.1	-2.12	3.39	3.42e-06	0.000446				XP_016613203	hypothetical protein SPPG_00832 [Spizellomyces punctatus DAOM	39.7				XP_010675229	PREDICTED: serine/threonine-protein kinase STY46 [Beta vulgaris	69.6
GCIB01031912.1	GCIB01031912.1	-2.07	3.37	3.42e-06	0.000446										XP_021713870	14-3-3-like protein [Chenopodium quinoa]	37.5
GCIB01009203.1	GCIB01009203.1	-0.65	7.16	3.53e-06	0.00046				XP_025556227	aldehyde dehydrogenase aldA [Aspergillus homomorphus CBS 101889]	55.2				XP_010688154	PREDICTED: LOB domain-containing protein 21-like isoform X2	83.7
GCIB01007530.1	GCIB01007530.1	0.65	7.52	3.54e-06	0.000461										XP_012832662	PREDICTED: protein ROS1-like [Erythranthe guttata]	100
GCIB01000374.1	GCIB01000374.1	0.75	6.02	3.63e-06	0.000472										XP_021850452	uncharacterized protein LOC110788614 isoform X1 [Spinacia	84.4
GCIB01069336.1	GCIB01069336.1	-4.71	2.35	3.83e-06	0.000496
GCIB01002818.1	GCIB01002818.1	0.69	6.47	4.08e-06	0.000528										XP_010673597	PREDICTED: putative U-box domain-containing protein 42 isoform X2	90.3
GCIB01002439.1	GCIB01002439.1	-0.73	6	4.1e-06	0.000529	YP_007354282	Zn-dependent alcohol dehydrogenase [Acanthamoeba polyphaga	39.5	XP_003026758	uncharacterized protein SCHCODRAFT_71002 [Schizophyllum commune	51.1				XP_021632112	protein MALE DISCOVERER 2-like [Manihot esculenta]	78.6
GCIB01066459.1	GCIB01066459.1	-1.39	4.26	4.1e-06	0.000529	YP_009120101	cytochrome P450 [Pandoravirus inopinatum]	35.6	XP_023461549	cytochrome P450 [Rhizopus microsporus ATCC 52813]	38.1				XP_021728693	protein MAIN-LIKE 2-like isoform X3 [Chenopodium quinoa]	67.1
GCIB01010831.1	GCIB01010831.1	-0.65	6.69	4.21e-06	0.000543				XP_016606199	hypothetical protein SPPG_06563 [Spizellomyces punctatus DAOM	48.6				XP_021756518	cysteine-rich repeat secretory protein 38-like [Chenopodium	81.3
GCIB01003632.1	GCIB01003632.1	0.67	6.7	4.22e-06	0.000543				XP_014542921	reductase, partial [Metarhizium brunneum ARSEF 3297]	31.9				XP_010674555	PREDICTED: aspartokinase 1, chloroplastic isoform X1 [Beta vulgaris	89.1
GCIB01054462.1	GCIB01054462.1	-1.59	3.92	4.25e-06	0.000546
GCIB01010000.1	GCIB01010000.1	0.75	6.01	4.27e-06	0.000547	YP_007518064	peroxiredoxin [Pelagibacter phage HTVC008M]	44.1	XP_024662421	Putative peroxisomal peroxiredoxin [Wickerhamiella sorbophila]	48.3				XP_021837929	LOW QUALITY PROTEIN: protein TIC 55, chloroplastic [Carica papaya]	69.9
GCIB01048907.1	GCIB01048907.1	-1.19	4.63	4.27e-06	0.000547	YP_009481511	Serine/threonine protein kinase [Pandoravirus macleodensis]	35	XP_040628674	uncharacterized protein DACRYDRAFT_107523 [Dacryopinax	32.4				XP_021765746	recQ-mediated genome instability protein 1-like [Chenopodium	78.6
GCIB01083348.1	GCIB01083348.1	-1.06	4.91	4.38e-06	0.00056										XP_021731672	embryo-specific protein ATS3A-like isoform X2 [Chenopodium quinoa]	56.3
GCIB01004627.1	GCIB01004627.1	-1.52	4.04	4.41e-06	0.000563	YP_009640099	hypothetical protein AV955_gp111 [Diadromus pulchellus ascovirus	32.5	XP_022398469	hypothetical protein ASPGLDRAFT_68239 [Aspergillus glaucus CBS	36.1				XP_010675701	PREDICTED: probable nucleoredoxin 1 [Beta vulgaris subsp	64.3
GCIB01016576.1	GCIB01016576.1	-0.63	6.91	4.42e-06	0.000563				XP_018184464	glycoside hydrolase family 72 protein [Xylona heveae TC161]	30.7				XP_010675772	PREDICTED: uncharacterized protein LOC104898888 [Beta vulgaris	76
GCIB01005482.1	GCIB01005482.1	-0.93	5.25	4.5e-06	0.000572	YP_009173627	Hsp70 protein [Chrysochromulina ericina virus]	64.5	XP_016607316	chaperone DnaK [Spizellomyces punctatus DAOM BR117]	71.9				XP_022893033	GDP-L-galactose phosphorylase 2-like [Olea europaea var	92.5
GCIB01020279.1	GCIB01020279.1	-0.64	8.06	4.51e-06	0.000573										YP_003875494	ribosomal protein subunit L10 (mitochondrion) [Erythranthe	74.5
GCIB01052553.1	GCIB01052553.1	-1.82	3.67	4.52e-06	0.000574										XP_021749998	26S proteasome non-ATPase regulatory subunit 10 isoform X2 [Prunus	65.1
GCIB01050712.1	GCIB01050712.1	1.12	4.9	4.54e-06	0.000575							591157.SSLG_00645	Unextendable partial coding region	55.1
GCIB01001674.1	GCIB01001674.1	-0.77	5.83	4.64e-06	0.000586										XP_021748731	kinesin-like protein KIN-7E [Prunus avium]	70.1
GCIB01012126.1	GCIB01012126.1	1.31	4.53	4.95e-06	0.000624				XP_012185442	predicted protein [Fibroporia radiculosa]	57.6	1121912.AUHD01000035_gene1851	COG NOG14600 non supervised orthologous group	238.4	YP_001152219	ribosomal protein S11 (chloroplast) [Cathaya argyrophylla]	78.6
GCIB01064927.1	GCIB01064927.1	-1.24	4.49	4.95e-06	0.000624										XP_021855468	auxilin-like protein 1 isoform X1 [Spinacia oleracea]	61.2
GCIB01121154.1	GCIB01121154.1	-1.16	4.68	5.01e-06	0.00063
GCIB01062360.1	GCIB01062360.1	1.56	4.04	5.04e-06	0.000633							1121931.AUHG01000006_gene928	COG NOG14600 non supervised orthologous group	114.4	NP_817271	photosystem II cytochrome b559 alpha subunit (plastid) [Monsonia	57.7
GCIB01064797.1	GCIB01064797.1	-3.36	2.95	5.06e-06	0.000635				XP_013341296	hypothetical protein AUEXF2481DRAFT_7301 [Aureobasidium subglaciale	63.9
GCIB01015713.1	GCIB01015713.1	0.92	5.33	5.14e-06	0.000643										XP_021735075	uncharacterized protein LOC110711165 [Chenopodium quinoa]	62.3
GCIB01020266.1	GCIB01020266.1	-1.34	4.28	5.14e-06	0.000643				XP_031021798	DNA-directed DNA polymerase [Synchytrium microbalum]	43				XP_027185088	transcription termination factor MTERF4, chloroplastic [Coffea	64.9
GCIB01011284.1	GCIB01011284.1	-0.66	6.83	5.2e-06	0.00065				XP_018270325	uncharacterized protein RHOBADRAFT_66572 [Rhodotorula graminis	42.4				XP_021755107	early nodulin-like protein 1 [Chenopodium quinoa]	70.6
GCIB01003321.1	GCIB01003321.1	-0.62	8.57	5.23e-06	0.000652				XP_038796330	uncharacterized protein EKO05_007459 [Ascochyta rabiei]	32.9				XP_021845417	SNF2 domain-containing protein CLASSY 2-like [Spinacia oleracea]	66.9
GCIB01030533.1	GCIB01030533.1	-0.61	7.65	5.31e-06	0.000662				XP_018184464	glycoside hydrolase family 72 protein [Xylona heveae TC161]	30.7				XP_010675772	PREDICTED: uncharacterized protein LOC104898888 [Beta vulgaris	76
GCIB01090211.1	GCIB01090211.1	-2.23	3.22	5.34e-06	0.000663				XP_001219235	hypothetical protein CHGG_00014 [Chaetomium globosum CBS 14851]	41.7				XP_010692296	PREDICTED: uncharacterized protein LOC104886247, partial [Beta	69.8
GCIB01004834.1	GCIB01004834.1	-0.68	6.29	5.35e-06	0.000664				XP_018291593	hypothetical protein PHYBLDRAFT_168897 [Phycomyces blakesleeanus	47				XP_021733933	ATP-dependent DNA helicase SRS2-like protein At4g25120 isoform X1	86.9
GCIB01078499.1	GCIB01078499.1	-1.57	3.95	5.73e-06	0.00071
GCIB01003266.1	GCIB01003266.1	-1.12	4.76	5.74e-06	0.000711	NP_077596	EsV-1-111 [Ectocarpus siliculosus virus 1]	34.6	XP_016609404	CAMK/CAMKL/AMPK protein kinase [Spizellomyces punctatus DAOM	45.1				XP_021847062	uncharacterized protein LOC110796701 isoform X5 [Spinacia	79.7
GCIB01131661.1	GCIB01131661.1	-1.51	4.07	5.78e-06	0.000714
GCIB01009254.1	GCIB01009254.1	0.82	5.62	5.85e-06	0.000722				XP_006683415	uncharacterized protein BATDEDRAFT_15126 [Batrachochytrium	51.4				XP_021845231	uncharacterized protein LOC110794985 [Spinacia oleracea]	92.5
GCIB01003496.1	GCIB01003496.1	-0.71	6.1	5.88e-06	0.000724										XP_010686942	PREDICTED: uncharacterized protein LOC104779941 [Camelina sativa]	69.7
GCIB01019680.1	GCIB01019680.1	-1.7	3.76	5.92e-06	0.000727				YP_009486092	hypothetical protein (mitochondrion) [Cantharellus lutescens]	74.3	1122971.BAME01000177_gene6703	COG NOG14600 non supervised orthologous group	122.1	XP_023520575	ACT domain-containing protein ACR11-like [Cucurbita pepo subsp	66.7
GCIB01001494.1	GCIB01001494.1	0.63	8.9	5.93e-06	0.000727										XP_039061020	protein CANDIDATE G-PROTEIN COUPLED RECEPTOR 7-like [Hibiscus	73.7
GCIB01088603.1	GCIB01088603.1	-0.86	5.48	5.93e-06	0.000727
GCIB01007192.1	GCIB01007192.1	0.68	6.3	6.08e-06	0.000745	YP_009448542	Lipocalin [Orpheovirus IHUMI-LCC2]	37.7	XP_460369	DEHA2F00176p [Debaryomyces hansenii CBS767]	42.3				XP_021741896	uncharacterized protein LOC110717640 isoform X1 [Chenopodium	81.8
GCIB01010791.1	GCIB01010791.1	-2.71	2.9	6.2e-06	0.000758							1193181.BN10_1300016	None	63.5	NP_817264	RNA polymerase alpha subunit (plastid) [Monsonia speciosa]	71.8
GCIB01002182.1	GCIB01002182.1	1	5.12	6.24e-06	0.000761	YP_009213665	putative fructose-1,6-bisphosphate aldolase [Prochlorococcus phage	48.1	XP_006679107	uncharacterized protein BATDEDRAFT_35107 [Batrachochytrium	55.4				XP_016512409	PREDICTED: B3 domain-containing protein At3g19184-like [Nicotiana	95.3
GCIB01019917.1	GCIB01019917.1	-1.58	3.91	6.5e-06	0.000792										XP_021766794	uncharacterized WD repeat-containing protein C34304c-like	67.2
GCIB01007413.1	GCIB01007413.1	1.04	4.99	6.51e-06	0.000792				XP_007860369	ribosomal protein L4 [Gloeophyllum trabeum ATCC 11539]	35.9				XP_020202947	UPF0481 protein At3g47200 [Cajanus cajan]	67.8
GCIB01040747.1	GCIB01040747.1	-0.63	8.84	6.63e-06	0.000806										XP_035840576	uncharacterized protein LOC110920104 [Helianthus annuus]	93.3
GCIB01031006.1	GCIB01031006.1	0.72	6.07	6.79e-06	0.000824	YP_008319984	Serine/threonine protein kinase [Pandoravirus dulcis]	33.7	XP_024747489	Pkinase-domain-containing protein [Trichoderma citrinoviride]	35.6				XP_021841871	uncharacterized protein LOC110791772 [Spinacia oleracea]	83.3
GCIB01000530.1	GCIB01000530.1	-0.64	7.41	7.03e-06	0.000852				XP_021876087	acetyl-CoA carboxylase [Lobosporangium transversale]	49.7				XP_010683402	PREDICTED: transcription factor PIF3 isoform X1 [Beta vulgaris	89.5
GCIB01025973.1	GCIB01025973.1	-0.67	6.31	7.19e-06	0.00087
GCIB01003298.1	GCIB01003298.1	-0.91	5.27	7.29e-06	0.00088	YP_009666308	Reverse Transcriptase, partial [Cladosporium fulvum T-1 virus]	40.2	XP_002548066	hypothetical protein CTRG_02363 [Candida tropicalis MYA-3404]	60.2				XP_019105466	PREDICTED: geraniol 8-hydroxylase-like [Beta vulgaris subsp	85.7
GCIB01029054.1	GCIB01029054.1	-0.64	6.88	7.32e-06	0.000883	YP_009665745	FirrV-1-F2 precursor [Feldmannia irregularis virus a]	39.2	XP_025353143	alpha/beta-hydrolase [Meira miltonrushii]	34.4				XP_010685025	PREDICTED: pentatricopeptide repeat-containing protein At3g60960,	69.9
GCIB01071361.1	GCIB01071361.1	-1.64	3.85	7.33e-06	0.000883	YP_009481332	Serine/threonine protein kinase [Pandoravirus macleodensis]	39.1	XP_031025075	uncharacterized protein SmJEL517_g03010 [Synchytrium microbalum]	38.1				XP_021746529	uncharacterized protein LOC110746103 isoform X3 [Prunus avium]	73.8
GCIB01052840.1	GCIB01052840.1	-1.36	4.26	7.49e-06	0.000901
GCIB01000732.1	GCIB01000732.1	0.86	5.47	7.67e-06	0.00092										XP_010677168	PREDICTED: DNA-directed RNA polymerase I subunit RPA49 [Beta	86.5
GCIB01001668.1	GCIB01001668.1	0.64	6.7	7.9e-06	0.000947	YP_003969745	putative eIF-2/eIF-5B [Cafeteria roenbergensis virus BV-PW1]	26.5	XP_016609043	GTP-binding protein TypA/BipA [Spizellomyces punctatus DAOM BR117]	47.2				XP_022939574	RNA-binding protein CP33, chloroplastic-like isoform X1 [Cucurbita	87.2
GCIB01005201.1	GCIB01005201.1	-1.43	4.16	8.18e-06	0.000979	YP_009873744	AAA-type ATPase [Tenacibaculum phage PTm1]	37.8	XP_024672491	mitochondrial chaperone Bcs1 [Aspergillus candidus]	41.6				XP_021714566	tRNase Z TRZ2, chloroplastic-like [Chenopodium quinoa]	71.7
GCIB01017023.1	GCIB01017023.1	-0.8	5.57	8.22e-06	0.000983	YP_009282859	3 beta-hydroxysteroid dehydrogenase/delta 5->4 isomerase [Skunkpox	33.1	XP_001483168	hypothetical protein PGUG_05096 [Meyerozyma guilliermondii ATCC	36.2				XP_010688050	PREDICTED: uncharacterized protein LOC104890850 isoform X1 [Beta	81.1
GCIB01007549.1	GCIB01007549.1	-1.83	3.54	8.3e-06	0.00099
GCIB01048608.1	GCIB01048608.1	-1.24	4.45	8.34e-06	0.000994										XP_021772780	uncharacterized protein LOC110687443 [Chenopodium quinoa]	61.7
GCIB01117389.1	GCIB01117389.1	3.23	2.86	8.47e-06	0.00101
GCIB01063115.1	GCIB01063115.1	-3.03	2.76	8.47e-06	0.00101				XP_033671002	uncharacterized protein M409DRAFT_19721 [Zasmidium cellare ATCC	76.5				XP_023888474	myosin-2 heavy chain-like [Quercus suber]	72
GCIB01004346.1	GCIB01004346.1	0.97	5.15	8.74e-06	0.00104										XP_021835474	mavicyanin-like [Carica papaya]	65.9
GCIB01013410.1	GCIB01013410.1	-1.02	4.95	8.81e-06	0.00104
GCIB01075049.1	GCIB01075049.1	-0.91	5.4	9.42e-06	0.00112										XP_019251274	cyclin A2 [Solanum lycopersicum]	43.9
GCIB01009279.1	GCIB01009279.1	1.47	4.16	9.52e-06	0.00112	YP_009482544	Isopenicillin N synthase domain containing protein [Pandoravirus	25.3	XP_041305164	uncharacterized protein HD556DRAFT_1529488 [Suillus plorans]	30.4				XP_021845746	adenylyl-sulfate kinase 3 [Spinacia oleracea]	51
GCIB01037711.1	GCIB01037711.1	-0.74	5.89	9.64e-06	0.00114										XP_021747776	metal-nicotianamine transporter YSL3 isoform X2 [Prunus avium]	53.3
GCIB01023316.1	GCIB01023316.1	-0.65	6.79	9.69e-06	0.00114										XP_021716539	uncharacterized protein LOC110693687 isoform X1 [Chenopodium	82
GCIB01009278.1	GCIB01009278.1	1.62	3.93	9.9e-06	0.00116	YP_009482544	Isopenicillin N synthase domain containing protein [Pandoravirus	26.1	XP_041305164	uncharacterized protein HD556DRAFT_1529488 [Suillus plorans]	30.9				XP_021845746	adenylyl-sulfate kinase 3 [Spinacia oleracea]	51.6
GCIB01002762.1	GCIB01002762.1	-0.58	7.99	9.92e-06	0.00116				XP_025428052	calnexin precursor [Aspergillus saccharolyticus JOP 1030-1]	62.2				XP_010695743	PREDICTED: la protein 1 [Beta vulgaris subsp vulgaris]	88.6
GCIB01003230.1	GCIB01003230.1	0.62	6.94	9.94e-06	0.00116				XP_035335142	uncharacterized protein HER10_EVM0008213 [Colletotrichum	50.6				XP_010679580	PREDICTED: zinc finger CCCH domain-containing protein 25 isoform X5	76.9
GCIB01109512.1	GCIB01109512.1	-1.47	4.02	9.95e-06	0.00116				XP_018269755	uncharacterized protein RHOBADRAFT_16687, partial [Rhodotorula	48.4				XP_027073189	uncharacterized protein LOC113698366 isoform X1 [Coffea arabica]	92.6
GCIB01095825.1	GCIB01095825.1	-0.79	5.59	1.04e-05	0.00121
GCIB01008134.1	GCIB01008134.1	-0.66	6.19	1.05e-05	0.00122				XP_021876390	glycoside hydrolase superfamily [Lobosporangium transversale]	42				XP_021726781	cysteine-rich repeat secretory protein 60-like [Chenopodium	72.9
GCIB01008140.1	GCIB01008140.1	-1.42	4.07	1.11e-05	0.00129
GCIB01014593.1	GCIB01014593.1	-0.65	6.35	1.11e-05	0.00129										XP_021838107	rho GTPase-activating protein 3 [Carica papaya]	66
GCIB01011129.1	GCIB01011129.1	-0.63	7.02	1.11e-05	0.00129				XP_007317001	hypothetical protein SERLADRAFT_386004 [Serpula lacrymans var	35.1				XP_021772889	acyl-CoA--sterol O-acyltransferase 1-like [Chenopodium quinoa]	82.6
GCIB01138753.1	GCIB01138753.1	-1.76	3.64	1.12e-05	0.0013
GCIB01001260.1	GCIB01001260.1	0.76	5.77	1.14e-05	0.00132										XP_034674136	chaperone protein dnaJ 11, chloroplastic [Vitis riparia]	50.8
GCIB01007506.1	GCIB01007506.1	1.54	4.01	1.14e-05	0.00132	YP_009483662	FAD linked glycolate oxidase [Pandoravirus quercus]	42.1	XP_006671190	24-dehydrocholesterol reductase [Cordyceps militaris CM01]	34.7				XP_021735379	ubiquitin carboxyl-terminal hydrolase 2-like [Chenopodium quinoa]	83.5
GCIB01015441.1	GCIB01015441.1	0.72	5.97	1.15e-05	0.00133				XP_018230845	hypothetical protein T551_00835 [Pneumocystis jirovecii RU7]	55.7				XP_024926568	alcohol dehydrogenase-like 6 [Citrus sinensis]	76
GCIB01022402.1	GCIB01022402.1	-1.15	4.59	1.18e-05	0.00136										XP_010671346	PREDICTED: uncharacterized protein LOC104896597 [Beta vulgaris	50.2
GCIB01021154.1	GCIB01021154.1	-1.24	4.44	1.19e-05	0.00137										XP_010685294	PREDICTED: small nuclear ribonucleoprotein-associated protein B,	72.9
GCIB01001800.1	GCIB01001800.1	-0.97	5.04	1.19e-05	0.00137	YP_009483172	Cytochrome P450 [Pandoravirus quercus]	31.9	XP_031915156	ELO family [Aspergillus pseudotamarii]	30				XP_021838792	uncharacterized protein ycf45-like isoform X2 [Carica papaya]	70.4
GCIB01021908.1	GCIB01021908.1	-1.17	4.55	1.19e-05	0.00137										XP_021862113	protein FAR1-RELATED SEQUENCE 5-like [Spinacia oleracea]	67.3
GCIB01084369.1	GCIB01084369.1	-1.17	4.49	1.19e-05	0.00137										XP_039003132	RGG repeats nuclear RNA binding protein A-like [Hibiscus syriacus]	63.9
GCIB01001151.1	GCIB01001151.1	-0.63	6.63	1.19e-05	0.00137				XP_001588478	hypothetical protein SS1G_10925 [Sclerotinia sclerotiorum 1980	25.1				XP_021760414	uncharacterized protein LOC110734639 [Chenopodium quinoa]	64.7
GCIB01002250.1	GCIB01002250.1	-0.68	6.29	1.2e-05	0.00137	YP_009173451	Ubox/RING superfamily domain containing protein [Chrysochromulina	45	XP_033675336	glycoside hydrolase family 79 protein [Trematosphaeria pertusa]	40				XP_021719575	GDSL esterase/lipase At1g71691-like [Chenopodium quinoa]	67.1
GCIB01013131.1	GCIB01013131.1	-0.7	5.99	1.22e-05	0.00139				XP_001841222	hypothetical protein CC1G_11385 [Coprinopsis cinerea okayama7	26				XP_021730139	melanoma-associated antigen 1-like [Chenopodium quinoa]	71.7
GCIB01019984.1	GCIB01019984.1	-1.79	3.58	1.23e-05	0.0014
GCIB01070067.1	GCIB01070067.1	-1.09	5.47	1.23e-05	0.0014				XP_008023773	uncharacterized protein SETTUDRAFT_46691 [Exserohilum turcica	30.6				XP_010671317	PREDICTED: uncharacterized protein LOC104896543 [Beta vulgaris	60.8
GCIB01005753.1	GCIB01005753.1	-0.9	5.22	1.23e-05	0.0014				XP_003192642	nonmuscle myosin heavy chain b, putative [Cryptococcus gattii	38.9				XP_021750081	probable UDP-N-acetylglucosamine--peptide	83.2
GCIB01003377.1	GCIB01003377.1	0.68	8.18	1.24e-05	0.00141	YP_007674885	ATP-dependent metalloprotease [Ostreococcus lucimarinus virus	47.1	XP_023469618	ATP-dependent metallopeptidase Hfl [Rhizopus microsporus ATCC	51.9				XP_038716730	mucin-2-like [Tripterygium wilfordii]	93.6
GCIB01010028.1	GCIB01010028.1	-1.09	4.75	1.26e-05	0.00143										XP_021846321	26S proteasome regulatory subunit 6B homolog [Spinacia oleracea]	52
GCIB01039135.1	GCIB01039135.1	-0.88	5.3	1.27e-05	0.00144				XP_027608067	Retrovirus-related Pol polyprotein from transposon TNT 1-94	41.7				XP_019098352	PREDICTED: uncharacterized protein LOC104716351 [Camelina sativa]	74.6
GCIB01028844.1	GCIB01028844.1	-0.85	5.35	1.28e-05	0.00145				XP_007301898	NADPH oxidase isoform 2 [Stereum hirsutum FP-91666 SS1]	34.8				XP_021756720	protein DETOXIFICATION 40-like [Chenopodium quinoa]	83.2
GCIB01010130.1	GCIB01010130.1	-0.88	8.5	1.3e-05	0.00147
GCIB01067597.1	GCIB01067597.1	-1.09	4.71	1.3e-05	0.00147				XP_021875245	DTW domain-domain-containing protein [Lobosporangium transversale]	36.6				XP_015082134	65-kDa microtubule-associated protein 1-like [Solanum pennellii]	52.6
GCIB01078163.1	GCIB01078163.1	-0.88	5.23	1.36e-05	0.00153										XP_021756635	putative receptor protein kinase ZmPK1 [Chenopodium quinoa]	33.9
GCIB01016464.1	GCIB01016464.1	-1.26	4.34	1.38e-05	0.00155				XP_031851146	uncharacterized protein SAPINGB_P000532 [Saprochaete ingens]	46.3				XP_018435667	PREDICTED: protein DETOXIFICATION 8-like [Raphanus sativus]	63.2
GCIB01058951.1	GCIB01058951.1	0.67	7.42	1.39e-05	0.00156							272624.lpg0305	None	86.3	XP_010104773	uncharacterized protein LOC18041556 [Citrus clementina]	42
GCIB01015457.1	GCIB01015457.1	0.71	6.05	1.42e-05	0.00159				XP_021879012	ribosomal protein S9/S16-domain-containing protein [Lobosporangium	45.6				XP_010684853	PREDICTED: ATP-dependent Clp protease proteolytic subunit 5,	79.4
GCIB01029894.1	GCIB01029894.1	-1.69	3.72	1.42e-05	0.00159
GCIB01001958.1	GCIB01001958.1	0.66	6.44	1.42e-05	0.00159										XP_022842091	transcription factor PIF3-like isoform X1 [Olea europaea var	56.5
GCIB01010524.1	GCIB01010524.1	-1.06	4.77	1.45e-05	0.00162										XP_010689001	PREDICTED: probable DNA helicase MCM9 [Camelina sativa]	75.5
GCIB01014305.1	GCIB01014305.1	2.04	3.76	1.46e-05	0.00163				XP_040748270	uncharacterized protein P175DRAFT_0536556, partial [Aspergillus	54.5				XP_017638765	PREDICTED: 14 kDa proline-rich protein DC215-like [Gossypium	81.6
GCIB01057347.1	GCIB01057347.1	-1.44	4	1.48e-05	0.00166				XP_006678892	uncharacterized protein BATDEDRAFT_11733 [Batrachochytrium	37				XP_010682783	PREDICTED: tRNA (adenine(58)-N(1))-methyltransferase catalytic	70.4
GCIB01046412.1	GCIB01046412.1	0.66	6.28	1.5e-05	0.00167
GCIB01000464.1	GCIB01000464.1	-1.08	4.72	1.5e-05	0.00167				XP_016604351	hypothetical protein SPPG_08216 [Spizellomyces punctatus DAOM	37.8				XP_010684292	PREDICTED: receptor-like cytosolic serine/threonine-protein kinase	75.1
GCIB01070713.1	GCIB01070713.1	-0.87	5.29	1.51e-05	0.00168
GCIB01090573.1	GCIB01090573.1	2.25	3.22	1.52e-05	0.00168				XP_012185442	predicted protein [Fibroporia radiculosa]	55.9	1121875.KB907563_gene4	COG NOG14600 non supervised orthologous group	163.3	YP_001152219	ribosomal protein S11 (chloroplast) [Cathaya argyrophylla]	75.4
GCIB01023963.1	GCIB01023963.1	-5.12	2.22	1.53e-05	0.00169
GCIB01006681.1	GCIB01006681.1	-4.28	2.27	1.53e-05	0.00169				XP_025373628	hypothetical protein FA10DRAFT_273545 [Acaromyces ingoldii]	49.3				XP_011402158	U-box domain-containing protein 51-like [Brassica napus]	87.7
GCIB01070304.1	GCIB01070304.1	-1.97	3.31	1.53e-05	0.00169				XP_461506	DEHA2F26840p [Debaryomyces hansenii CBS767]	45.1				XP_021862811	zinc finger MYM-type protein 1-like [Spinacia oleracea]	33.1
GCIB01003155.1	GCIB01003155.1	-0.59	7.78	1.55e-05	0.00171	YP_001425823	hypothetical protein FR483_N191R [Paramecium bursaria Chlorella	24.5	XP_001273481	glycosyl transferase, putative [Aspergillus clavatus NRRL 1]	35.6				XP_021731466	uncharacterized protein LOC110707789 [Chenopodium quinoa]	79.3
GCIB01001880.1	GCIB01001880.1	-0.59	7.56	1.56e-05	0.00171				XP_025181676	aldo/keto reductase [Rhizophagus irregularis DAOM 181602=DAOM	53.1				XP_010673286	PREDICTED: uncharacterized protein LOC104894289 [Beta vulgaris	81.5
GCIB01010639.1	GCIB01010639.1	-0.94	5.03	1.59e-05	0.00174										XP_031255716	uncharacterized protein LOC116117107 [Pistacia vera]	66.9
GCIB01004996.1	GCIB01004996.1	-0.59	6.86	1.59e-05	0.00175	YP_009797038	methionine adenosyltransferase [Faecalibacterium phage FP_Brigit]	50.1	XP_019048264	S-adenosylmethionine synthase [Kwoniella bestiolae CBS 10118]	66.3				XP_021734528	uncharacterized protein LOC110710643 [Chenopodium quinoa]	96.5
GCIB01064598.1	GCIB01064598.1	-1.28	4.31	1.63e-05	0.00179
GCIB01032574.1	GCIB01032574.1	-1.43	4.06	1.63e-05	0.00179				XP_026605562	putative mannan endo-1,4-beta-mannosidase F [Aspergillus	42				XP_021766794	uncharacterized WD repeat-containing protein C34304c-like	69.6
GCIB01023671.1	GCIB01023671.1	-0.71	5.9	1.66e-05	0.00182				XP_016611868	hypothetical protein SPPG_01285 [Spizellomyces punctatus DAOM	44.6				XP_021847882	mediator of RNA polymerase II transcription subunit 16 isoform X1	86.7
GCIB01009041.1	GCIB01009041.1	0.62	7.57	1.68e-05	0.00184
GCIB01104545.1	GCIB01104545.1	0.83	6.23	1.7e-05	0.00185
GCIB01063548.1	GCIB01063548.1	1.52	4	1.71e-05	0.00187							632245.CLP_4083	the current gene model (or a revised gene model) may contain one or more premature stops and or frameshifts	93.6	YP_001152218	ribosomal protein L36 (chloroplast) [Cathaya argyrophylla]	81.5
GCIB01005157.1	GCIB01005157.1	-0.71	5.94	1.73e-05	0.00188	YP_009001649	putative protein phosphatase 2C [Anomala cuprea entomopoxvirus]	32.3	XP_041310709	uncharacterized protein F5891DRAFT_940520 [Suillus	36.9				XP_010685523	PREDICTED: putative F-box protein At3g10240, partial [Camelina	64.3
GCIB01002350.1	GCIB01002350.1	0.92	5.2	1.75e-05	0.0019				XP_018072798	hypothetical protein LY89DRAFT_583215 [Mollisia scopiformis]	81.2				XP_023877511	GATA transcription factor 5-like isoform X1 [Quercus suber]	59.2
GCIB01016168.1	GCIB01016168.1	-0.96	5.43	1.75e-05	0.0019				XP_002485248	hypothetical protein TSTA_047440 [Talaromyces stipitatus ATCC	32.8				XP_021856420	guanine nucleotide-binding protein subunit beta-1 [Spinacia	44.5
GCIB01050040.1	GCIB01050040.1	-0.59	7.67	1.81e-05	0.00196	YP_009666308	Reverse Transcriptase, partial [Cladosporium fulvum T-1 virus]	39	XP_031027333	uncharacterized protein SmJEL517_g00640 [Synchytrium microbalum]	39.7				XP_024924876	ubiquitin carboxyl-terminal hydrolase 4 [Citrus sinensis]	71.4
GCIB01007036.1	GCIB01007036.1	0.59	7.13	1.9e-05	0.00206				XP_016605134	hypothetical protein SPPG_09475 [Spizellomyces punctatus DAOM	32.1				XP_004505096	subtilisin-like protease SBT22 isoform X1 [Cicer arietinum]	90.3
GCIB01000749.1	GCIB01000749.1	-1.25	4.64	1.91e-05	0.00207
GCIB01022154.1	GCIB01022154.1	-1.28	4.28	1.92e-05	0.00208				XP_021877690	chorismate mutase [Lobosporangium transversale]	58.9				XP_038905076	serine/threonine-protein kinase ATM isoform X3 [Benincasa hispida]	81.7
GCIB01002558.1	GCIB01002558.1	-1.74	3.56	1.93e-05	0.00208										XP_021769672	ras-associated and pleckstrin homology domains-containing protein	70.2
GCIB01001991.1	GCIB01001991.1	-1.73	3.56	1.93e-05	0.00208				XP_026605562	putative mannan endo-1,4-beta-mannosidase F [Aspergillus	42				XP_021766794	uncharacterized WD repeat-containing protein C34304c-like	69.3
GCIB01125906.1	GCIB01125906.1	-1.6	3.75	1.94e-05	0.00209										XP_019106219	PREDICTED: transcription factor TCP16-like [Camelina sativa]	67.3
GCIB01003275.1	GCIB01003275.1	0.58	7.57	1.95e-05	0.00209	YP_009213740	photosystem I reaction center subunit II [Prochlorococcus phage	45							XP_021718341	ABC transporter A family member 7-like [Chenopodium quinoa]	70.9
GCIB01012524.1	GCIB01012524.1	-2.57	5.3	1.96e-05	0.0021				XP_024332824	hypothetical protein POSPLADRAFT_1050921 [Postia placenta	88.9				XP_001698950	NADH dehydrogenase subunit 6 (chloroplast) [Burmeistera	85.7
GCIB01001205.1	GCIB01001205.1	-0.64	6.27	1.97e-05	0.00211				XP_018297137	hypothetical protein PHYBLDRAFT_120968 [Phycomyces blakesleeanus	49.7				XP_010672546	PREDICTED: acyltransferase-like protein At1g54570, chloroplastic	83.3
GCIB01008174.1	GCIB01008174.1	-1.04	4.77	1.97e-05	0.00211				XP_023468348	hypothetical protein RHIMIDRAFT_311892 [Rhizopus microsporus ATCC	23.4				XP_017425939	PREDICTED: interactor of constitutive active ROPs 3 [Vigna	54.4
GCIB01010336.1	GCIB01010336.1	-1.48	3.9	1.97e-05	0.00211	YP_003987010	probable zinc-type alcohol dehydrogenase-like protein [Acanthamoeba	34.3	XP_003026758	uncharacterized protein SCHCODRAFT_71002 [Schizophyllum commune	44.1				XP_010691671	PREDICTED: increased DNA methylation 1 [Camelina sativa]	82.6
GCIB01009428.1	GCIB01009428.1	-1.15	4.5	1.98e-05	0.00211	YP_009701904	calcium-transporting ATPase, plasma membrane-type [Paramecium	39.6	XP_013261148	Ca2+-transporting ATPase [Exophiala aquamarina CBS 119918]	45.4				XP_021764341	RNA polymerase-associated protein LEO1-like [Chenopodium quinoa]	80
GCIB01112425.1	GCIB01112425.1	-0.96	4.96	2.02e-05	0.00215				XP_029749960	hypothetical protein PpBr36_05099 [Pyricularia pennisetigena]	63.8				XP_030973765	serine/threonine-protein phosphatase 7 long form homolog [Quercus	81.2
GCIB01000879.1	GCIB01000879.1	-0.73	5.65	2.03e-05	0.00216				XP_035338661	DnaJ domain-containing protein [Colletotrichum scovillei]	72.8				XP_010669953	PREDICTED: probable transcriptional regulator SLK3 [Beta vulgaris	92.6
GCIB01012185.1	GCIB01012185.1	-0.66	11.35	2.05e-05	0.00217				YP_009517189	NADH dehydrogenase subunit 1 (mitochondrion) [Blastosporella	55				YP_009472104	cytochrome b6 (chloroplast) [Solanum usambarense]	100
GCIB01000320.1	GCIB01000320.1	-0.56	7.43	2.09e-05	0.00222				XP_038794456	uncharacterized protein EKO05_008787 [Ascochyta rabiei]	27.8				XP_021744348	aspartyl protease family protein 1 isoform X3 [Prunus avium]	70.9
GCIB01067052.1	GCIB01067052.1	-3.22	2.44	2.1e-05	0.00223				XP_040748275	uncharacterized protein P175DRAFT_0512763 [Aspergillus	92.7				XP_005850545	hypothetical chloroplast RF34 (chloroplast) [Penthorum chinense]	70.9
GCIB01035259.1	GCIB01035259.1	-0.81	5.46	2.1e-05	0.00223							161934.XP_010666131.1	Belongs to the glycosyltransferase 1 family. Bacterial plant glycogen synthase subfamily	288.5	XP_021857321	codeine O-demethylase-like [Spinacia oleracea]	85
GCIB01089041.1	GCIB01089041.1	-1.01	5.09	2.13e-05	0.00225										XP_010683858	PREDICTED: homeobox-DDT domain protein RLT3, partial [Camelina	50.3
GCIB01034366.1	GCIB01034366.1	-1.03	4.82	2.14e-05	0.00226										XP_021740463	uncharacterized protein LOC110716325 isoform X4 [Chenopodium	75.4
GCIB01013259.1	GCIB01013259.1	-0.58	7.07	2.15e-05	0.00226	YP_009448762	Cyclin-dependent kinase [Orpheovirus IHUMI-LCC2]	41.3	XP_022456620	uncharacterized protein KUCA_T00000569001 [Kuraishia capsulata CBS	57.5				XP_021850717	flavonoid 3',5'-methyltransferase-like isoform X2 [Spinacia	86.7
GCIB01047786.1	GCIB01047786.1	-1.45	3.98	2.21e-05	0.00232										XP_010669677	PREDICTED: GDT1-like protein 1, chloroplastic isoform X2 [Beta	89.3
GCIB01114103.1	GCIB01114103.1	-1.11	4.62	2.21e-05	0.00233										XP_010680950	PREDICTED: uncharacterized protein LOC104905023 [Beta vulgaris	68.8
GCIB01000602.1	GCIB01000602.1	0.6	6.98	2.23e-05	0.00235										XP_010665939	PREDICTED: ubiquitin carboxyl-terminal hydrolase 22 [Beta vulgaris	92.8
GCIB01008883.1	GCIB01008883.1	1.93	3.5	2.26e-05	0.00237							498761.HM1_3148	None	148.7	YP_001152204	photosystem I assembly protein Ycf3 (chloroplast) [Cathaya	79.3
GCIB01000430.1	GCIB01000430.1	-0.58	7.05	2.27e-05	0.00237				XP_021883702	hypothetical protein BCR41DRAFT_349394 [Lobosporangium	48				XP_010676049	PREDICTED: translation initiation factor eIF-2B subunit epsilon	69.4
GCIB01020603.1	GCIB01020603.1	-0.63	6.74	2.27e-05	0.00237				XP_001536817	conserved hypothetical protein [Histoplasma capsulatum NAm1]	44.2				XP_031104388	malate dehydrogenase, mitochondrial [Ipomoea triloba]	56.6
GCIB01150093.1	GCIB01150093.1	-5.61	3.99	2.27e-05	0.00237				XP_002484510	hypothetical protein TSTA_040370 [Talaromyces stipitatus ATCC	73.3				XP_017610684	PREDICTED: alpha-xylosidase 1-like [Gossypium arboreum]	67.5
GCIB01005101.1	GCIB01005101.1	-1.12	4.57	2.28e-05	0.00237										XP_010670735	PREDICTED: probable transcription factor KAN2 isoform X1 [Beta	51.2
GCIB01007171.1	GCIB01007171.1	-1.12	4.57	2.28e-05	0.00237
GCIB01008953.1	GCIB01008953.1	0.6	6.86	2.29e-05	0.00238	YP_009665083	transketolase domain-containing protein [Micromonas pusilla virus	27.1	XP_018288286	hypothetical protein PHYBLDRAFT_28419 [Phycomyces blakesleeanus	53.9				XP_021730226	zinc-finger homeodomain protein 1-like [Chenopodium quinoa]	91.8
GCIB01009579.1	GCIB01009579.1	-0.88	5.17	2.29e-05	0.00238										XP_010683226	PREDICTED: uncharacterized protein LOC104904062 [Beta vulgaris	65.6
GCIB01001813.1	GCIB01001813.1	-0.88	5.21	2.33e-05	0.00241										XP_026436850	respiratory burst oxidase homolog protein E-like isoform X2	63.2
GCIB01064754.1	GCIB01064754.1	-0.87	5.21	2.33e-05	0.00241				XP_009265636	Myb-like transcription factor [Encephalitozoon romaleae SJ-2008]	65.2				XP_021847629	pleiotropic drug resistance protein 3-like [Spinacia oleracea]	58
GCIB01015698.1	GCIB01015698.1	-0.92	5.04	2.35e-05	0.00243										XP_021855282	serine/threonine-protein kinase STN8, chloroplastic [Spinacia	66.6
GCIB01001697.1	GCIB01001697.1	-0.76	5.55	2.36e-05	0.00243	NP_955110	CNPV087 putative glutathione peroxidase [Canarypox virus]	44.3	XP_007871874	hypothetical protein PNEG_00023 [Pneumocystis murina B123]	59.4				XP_010695174	PREDICTED: HEAT repeat-containing protein 5A-like isoform X1 [Beta	86.4
GCIB01021295.1	GCIB01021295.1	-0.9	5.09	2.42e-05	0.0025				XP_018283450	glycoside hydrolase family 37 protein [Phycomyces blakesleeanus	37.2				XP_021767878	protein FAR1-RELATED SEQUENCE 5-like [Chenopodium quinoa]	77.7
GCIB01006048.1	GCIB01006048.1	-0.71	13.4	2.46e-05	0.00253				XP_018295051	hypothetical protein PHYBLDRAFT_131800 [Phycomyces blakesleeanus	71.5				NP_064105	ATP synthase CF1 alpha subunit (chloroplast) [Acorus americanus]	90.7
GCIB01003602.1	GCIB01003602.1	-1.6	3.65	2.46e-05	0.00253										XP_021843360	uncharacterized protein LOC110787777 [Spinacia oleracea]	42.2
GCIB01025307.1	GCIB01025307.1	-0.71	5.8	2.46e-05	0.00253	YP_009483521	Serine/threonine protein kinase [Pandoravirus quercus]	42	XP_025180083	kinase-like domain-containing protein [Rhizophagus irregularis DAOM	35.5				XP_021720954	floral homeotic protein DEFICIENS-like [Chenopodium quinoa]	68.1
GCIB01004309.1	GCIB01004309.1	-0.57	7.29	2.47e-05	0.00254	YP_009329205	Putative serine/threonine-protein kinase/receptor [Cedratvirus	35.9	XP_025179449	kinase-like domain-containing protein [Rhizophagus irregularis DAOM	32.4				XP_010686941	PREDICTED: uncharacterized protein LOC104779754 [Camelina sativa]	58.7
GCIB01013887.1	GCIB01013887.1	-0.68	5.98	2.5e-05	0.00256										XP_021727313	ubiquitin-conjugating enzyme E2 27-like [Chenopodium quinoa]	54.2
GCIB01050720.1	GCIB01050720.1	-1.94	3.29	2.51e-05	0.00257
GCIB01007136.1	GCIB01007136.1	-1.46	3.94	2.56e-05	0.00261				XP_026628688	calponin homology domain-containing protein [Aspergillus	60.4				XP_022898551	E3 ubiquitin-protein ligase BRE1A-like [Olea europaea var	82.2
GCIB01067814.1	GCIB01067814.1	-1.35	4.11	2.56e-05	0.00261
GCIB01016627.1	GCIB01016627.1	-1.34	4.12	2.56e-05	0.00261				XP_041139756	uncharacterized protein G4B84_000008, partial [Aspergillus flavus	30				XP_021716461	protein SMG7L-like [Chenopodium quinoa]	72.5
GCIB01109839.1	GCIB01109839.1	-2.09	3.21	2.56e-05	0.00261										XP_008339890	exosome complex component RRP42-like [Malus domestica]	79.7
GCIB01001586.1	GCIB01001586.1	-0.76	11.11	2.62e-05	0.00267				XP_021867974	nife hydrogenase-like protein [Kockovaella imperatae]	72.3				YP_009472118	ribosomal protein S3 (chloroplast) [Solanum usambarense]	91.6
GCIB01001528.1	GCIB01001528.1	1.11	4.63	2.64e-05	0.00268	YP_009904145	thioredoxin [Burkholderia phage BcepSaruman]	30.8	XP_029321817	uncharacterized protein C5L36_0C02810 [Pichia kudriavzevii]	37.3				XP_021675220	inositol phosphorylceramide glucuronosyltransferase 1-like isoform	84.3
GCIB01007904.1	GCIB01007904.1	0.62	6.36	2.64e-05	0.00268										XP_035833689	serine/threonine-protein kinase STY13 [Helianthus annuus]	50.9
GCIB01001322.1	GCIB01001322.1	-0.64	6.13	2.67e-05	0.00271				XP_033546432	uncharacterized protein BDR25DRAFT_356322 [Lindgomyces	60.3				XP_023879558	double-stranded RNA-binding protein 1-like [Quercus suber]	77.5
GCIB01016391.1	GCIB01016391.1	-1.11	4.55	2.71e-05	0.00275										XP_021718743	acidic leucine-rich nuclear phosphoprotein 32 family member B-like	82.9
GCIB01077109.1	GCIB01077109.1	-0.99	4.85	2.73e-05	0.00276
GCIB01013697.1	GCIB01013697.1	-0.79	5.41	2.73e-05	0.00276	YP_009120101	cytochrome P450 [Pandoravirus inopinatum]	37.7	XP_016240737	hypothetical protein PV08_01096 [Exophiala spinifera]	35.9				XP_010696002	PREDICTED: cytochrome P450 711A1 isoform X2 [Beta vulgaris subsp	72.9
GCIB01026332.1	GCIB01026332.1	1.77	3.65	2.74e-05	0.00277							253839.SSNG_03091	Truncated CDS	80.9	XP_039003132	RGG repeats nuclear RNA binding protein A-like [Hibiscus syriacus]	73
GCIB01019392.1	GCIB01019392.1	-2.67	2.73	2.75e-05	0.00278	YP_009325865	Calcium-transporting ATPase [Only Syngen Nebraska virus 5]	24.7	XP_033455910	Sm-like ribonucleo protein [Dissoconium aciculare CBS 34282]	86.9				XP_023870753	ribulose-phosphate 3-epimerase, cytoplasmic isoform [Quercus	84.9
GCIB01028213.1	GCIB01028213.1	-0.67	6.05	2.8e-05	0.00282										XP_021748208	DNA gyrase subunit A, chloroplastic/mitochondrial isoform X3	52.7
GCIB01011539.1	GCIB01011539.1	-1.17	4.43	2.81e-05	0.00282										XP_010690293	PREDICTED: chitin elicitor receptor kinase 1 isoform X2 [Camelina	68.9
GCIB01000710.1	GCIB01000710.1	-0.59	6.87	2.82e-05	0.00283				XP_024339334	hypothetical protein POSPLADRAFT_1141629 [Postia placenta	28.6				XP_021842753	uncharacterized protein LOC110792624 [Spinacia oleracea]	54.8
GCIB01001175.1	GCIB01001175.1	0.6	6.73	2.84e-05	0.00285										XP_010673597	PREDICTED: putative U-box domain-containing protein 42 isoform X2	88.2
GCIB01006468.1	GCIB01006468.1	0.81	5.44	2.96e-05	0.00296	YP_009449055	Thioredoxin-disulfide reductase [Orpheovirus IHUMI-LCC2]	45	XP_014182874	thioredoxin reductase [Trichosporon asahii var asahii CBS 2479]	54.6				XP_027176785	LOW QUALITY PROTEIN: putative ETHYLENE INSENSITIVE 3-like 4 protein	81.4
GCIB01140228.1	GCIB01140228.1	1.54	3.93	2.96e-05	0.00296				XP_014072420	hypothetical protein COCC4DRAFT_155570 [Bipolaris maydis ATCC	72.7				XP_024925474	uncharacterized protein LOC107407073 isoform X2 [Ziziphus jujuba]	78.9
GCIB01039815.1	GCIB01039815.1	-0.65	7.36	2.98e-05	0.00298
GCIB01011952.1	GCIB01011952.1	-0.68	11.77	3.03e-05	0.00302				YP_009652916	Cox2 (mitochondrion) [Desarmillaria tabescens]	57.3				NP_064061	hypothetical chloroplast RF19 (chloroplast) [Cuscuta exaltata]	78.4
GCIB01018664.1	GCIB01018664.1	-0.71	5.98	3.13e-05	0.00312										XP_010264512	PREDICTED: uncharacterized protein LOC104608544 [Nelumbo nucifera]	67.3
GCIB01052450.1	GCIB01052450.1	-1.32	4.14	3.16e-05	0.00314
GCIB01046447.1	GCIB01046447.1	-1.29	4.16	3.16e-05	0.00314
GCIB01023609.1	GCIB01023609.1	-0.79	5.43	3.19e-05	0.00317										XP_010685101	PREDICTED: U-box domain-containing protein 4-like, partial	79.4
GCIB01016144.1	GCIB01016144.1	1.32	4.26	3.26e-05	0.00323							411483.FAEPRAA2165_02967	non supervised orthologous group	107.1	XP_020999426	interactor of constitutive active ROPs 3 [Arachis duranensis]	54.8
GCIB01020865.1	GCIB01020865.1	-1.27	4.21	3.26e-05	0.00323										XP_010690379	PREDICTED: squalene synthase 1 isoform X1 [Camelina sativa]	68.6
GCIB01071903.1	GCIB01071903.1	-1.26	4.23	3.26e-05	0.00323	YP_009254903	serine/threonine protein kinase [Tokyovirus A1]	36	XP_021883920	kinase-like domain-containing protein, partial [Lobosporangium	36.2				XP_024156921	uncharacterized protein OsI_027940 isoform X3 [Rosa chinensis]	50.7
GCIB01065658.1	GCIB01065658.1	-3.47	3.25	3.35e-05	0.00331
GCIB01139812.1	GCIB01139812.1	-4.87	2.25	3.37e-05	0.00333				XP_025393904	uncharacterized protein BO70DRAFT_259076, partial [Aspergillus	64.7				XP_020990120	uncharacterized protein LOC107475785 isoform X2 [Arachis	60.5
GCIB01124093.1	GCIB01124093.1	-2.48	2.83	3.41e-05	0.00336				XP_007413992	uncharacterized protein MELLADRAFT_90626 [Melampsora	81.4				XP_009388207	PREDICTED: receptor-like serine/threonine-protein kinase At1g78530	64.2
GCIB01007565.1	GCIB01007565.1	0.76	5.59	3.43e-05	0.00338				XP_016612537	malate dehydrogenase, NAD-dependent [Spizellomyces punctatus DAOM	58.2				XP_010680772	PREDICTED: putative cysteine-rich receptor-like protein kinase 32	91
GCIB01017709.1	GCIB01017709.1	-3.3	2.76	3.49e-05	0.00344				XP_024698352	uncharacterized protein P170DRAFT_316851, partial [Aspergillus	76.1				XP_022728577	tRNA-dihydrouridine(16/17) synthase [NAD(P)(+)]-like [Durio	75
GCIB01010922.1	GCIB01010922.1	0.66	7.96	3.57e-05	0.00351
GCIB01024365.1	GCIB01024365.1	-1.83	3.41	3.61e-05	0.00355	YP_009120101	cytochrome P450 [Pandoravirus inopinatum]	33.6	XP_038741330	uncharacterized protein CkaCkLH20_10511 [Colletotrichum karsti]	43.4				XP_010685305	PREDICTED: uncharacterized protein LOC109132089, partial [Camelina	81.7
GCIB01022157.1	GCIB01022157.1	0.85	5.26	3.62e-05	0.00355										XP_010688395	PREDICTED: uncharacterized protein LOC104891438 [Beta vulgaris	55
GCIB01001321.1	GCIB01001321.1	0.73	5.7	3.68e-05	0.0036	YP_009788779	putative phosphatase [Pectobacterium phage PP99]	36.9							XP_004245159	cinnamoyl-CoA reductase-like SNL6 isoform X3 [Solanum	62.7
GCIB01023573.1	GCIB01023573.1	-1.11	4.53	3.76e-05	0.00368				XP_040791973	uncharacterized protein K460DRAFT_365334 [Cucurbitaria berberidis	33.8				XP_010692655	PREDICTED: transcription factor bHLH81 [Beta vulgaris subsp	65.1
GCIB01033061.1	GCIB01033061.1	-1.63	3.63	3.79e-05	0.0037
GCIB01005781.1	GCIB01005781.1	-1.29	4.18	3.86e-05	0.00376				XP_031851144	uncharacterized protein SAPINGB_P000530 [Saprochaete ingens]	42.5				XP_019078068	PREDICTED: serine/threonine-protein kinase haspin homolog [Vitis	67.7
GCIB01015432.1	GCIB01015432.1	-0.89	5.1	3.88e-05	0.00378				XP_016606865	hypothetical protein SPPG_05802 [Spizellomyces punctatus DAOM	42.8				XP_021846316	uncharacterized protein LOC110796001 isoform X1 [Spinacia	76.4
GCIB01000373.1	GCIB01000373.1	0.65	6.06	3.89e-05	0.00378										XP_010669870	PREDICTED: uncharacterized protein LOC104891290 isoform X2 [Beta	83.7
GCIB01019528.1	GCIB01019528.1	-1.54	3.79	3.92e-05	0.00381				XP_023463761	homeobox-domain-containing protein [Rhizopus microsporus ATCC	43.3				XP_010692437	PREDICTED: uncharacterized protein LOC109134715 [Beta vulgaris	58.5
GCIB01000137.1	GCIB01000137.1	-0.65	6.03	3.93e-05	0.00382										XP_040991652	ribonuclease 2 [Juglans microcarpa x Juglans regia]	61
GCIB01019333.1	GCIB01019333.1	0.85	5.27	3.95e-05	0.00383	YP_007518064	peroxiredoxin [Pelagibacter phage HTVC008M]	44.1	XP_024662421	Putative peroxisomal peroxiredoxin [Wickerhamiella sorbophila]	46.7				XP_024032267	uncharacterized protein LOC18023205 isoform X1 [Eutrema	69.4
GCIB01060655.1	GCIB01060655.1	-1.17	4.38	3.97e-05	0.00384				XP_003327456	hypothetical protein PGTG_09010 [Puccinia graminis f sp tritici	41.1				XP_022769390	protein SPA1-RELATED 3-like isoform X3 [Durio zibethinus]	36.6
GCIB01006221.1	GCIB01006221.1	1.24	4.35	3.98e-05	0.00384	YP_007674399	2Fe-2S ferredoxin [Synechococcus phage S-SKS1]	67.4	XP_031925279	uncharacterized protein BDV27DRAFT_131878 [Aspergillus caelatus]	68.4				XP_010690121	PREDICTED: uncharacterized protein LOC104893927 isoform X1 [Beta	74.7
GCIB01016941.1	GCIB01016941.1	-1.22	4.3	3.98e-05	0.00384				XP_023463761	homeobox-domain-containing protein [Rhizopus microsporus ATCC	43.3				XP_010692437	PREDICTED: uncharacterized protein LOC109134715 [Beta vulgaris	56.3
GCIB01110026.1	GCIB01110026.1	-1.04	4.66	4.02e-05	0.00388
GCIB01048082.1	GCIB01048082.1	-1.02	4.76	4.12e-05	0.00397	YP_009342179	RNA-dependent DNA polymerase [Lymphocystis disease virus Sa]	26.8	XP_028890009	uncharacterized protein CJI97_002753 [[Candida] auris]	34.3				XP_021856449	uncharacterized protein LOC110805534 [Spinacia oleracea]	55.6
GCIB01047558.1	GCIB01047558.1	-1.08	4.61	4.19e-05	0.00403				XP_022392725	putative yapsin [Aspergillus bombycis]	26.7				XP_021734665	gamma-interferon-inducible lysosomal thiol reductase-like	72.5
GCIB01026010.1	GCIB01026010.1	-1.08	4.6	4.19e-05	0.00403	YP_002154675	putative serine/threonine protein kinase [Feldmannia species	34.5	XP_031025177	uncharacterized protein SmJEL517_g02916 [Synchytrium microbalum]	42.4				XP_009590568	uncharacterized protein LOC104100882 isoform X2 [Nicotiana	89.2
GCIB01033051.1	GCIB01033051.1	-0.89	5.08	4.2e-05	0.00403										XP_021724848	GDSL esterase/lipase At1g71250-like [Chenopodium quinoa]	59.2
GCIB01051423.1	GCIB01051423.1	-2	3.18	4.22e-05	0.00405
GCIB01063382.1	GCIB01063382.1	-0.63	7.95	4.22e-05	0.00405
GCIB01050172.1	GCIB01050172.1	-0.9	6.31	4.23e-05	0.00405							762966.HMPREF9439_01519	None	132.5	NP_817271	photosystem II cytochrome b559 alpha subunit (plastid) [Monsonia	65.9
GCIB01022450.1	GCIB01022450.1	0.78	5.53	4.24e-05	0.00405							632245.CLP_3776	the current gene model (or a revised gene model) may contain one or more premature stops and or frameshifts	97.1
GCIB01018623.1	GCIB01018623.1	-0.68	6.58	4.24e-05	0.00405				XP_022457412	uncharacterized protein KUCA_T00001369001 [Kuraishia capsulata CBS	31.6				XP_021856495	protein PALE CRESS, chloroplastic [Spinacia oleracea]	71.2
GCIB01004195.1	GCIB01004195.1	0.64	7.65	4.27e-05	0.00407	YP_008436705	Haloacid dehydrogenase [Pandoravirus salinus]	39.7							XP_004245159	cinnamoyl-CoA reductase-like SNL6 isoform X3 [Solanum	62.7
GCIB01032063.1	GCIB01032063.1	-1.07	4.56	4.35e-05	0.00414										XP_021722928	uncharacterized protein LOC110699725 [Chenopodium quinoa]	55.7
GCIB01003601.1	GCIB01003601.1	-1.44	3.88	4.42e-05	0.0042										XP_021764372	probable ADP-ribosylation factor GTPase-activating protein AGD11	43
GCIB01046865.1	GCIB01046865.1	0.75	5.55	4.47e-05	0.00425
GCIB01008536.1	GCIB01008536.1	-0.72	5.61	4.48e-05	0.00425										XP_011032978	PREDICTED: glycine-rich cell wall structural protein 10-like	67.8
GCIB01059563.1	GCIB01059563.1	-1.05	4.67	4.58e-05	0.00434				XP_021883572	P-loop containing nucleoside triphosphate hydrolase protein	39.2				XP_021718052	NAD(P)H-quinone oxidoreductase subunit O, chloroplastic-like	70.4
GCIB01002167.1	GCIB01002167.1	-0.59	7.06	4.59e-05	0.00434	YP_009552226	viral cathepsin precursor [Malacosoma neustria	40.1	XP_033680924	uncharacterized protein BU26DRAFT_432477 [Trematosphaeria pertusa]	28.2				XP_010688493	PREDICTED: uncharacterized protein LOC104778171 isoform X1	72.1
GCIB01009360.1	GCIB01009360.1	0.81	5.34	4.62e-05	0.00437										XP_028086483	GDSL esterase/lipase At1g71250-like [Camellia sinensis]	70
GCIB01002530.1	GCIB01002530.1	0.61	6.31	4.63e-05	0.00437										XP_010670717	PREDICTED: syntaxin-22 isoform X1 [Beta vulgaris subsp vulgaris]	90.1
GCIB01018426.1	GCIB01018426.1	-0.62	6.66	4.67e-05	0.00441	YP_009001649	putative protein phosphatase 2C [Anomala cuprea entomopoxvirus]	32.1	XP_025362934	PP2C-domain-containing protein, partial [Jaminaea rosea]	34.2				XP_010685523	PREDICTED: putative F-box protein At3g10240, partial [Camelina	60.5
GCIB01008218.1	GCIB01008218.1	-1.15	4.4	4.68e-05	0.00441				XP_007367379	uncharacterized protein DICSQDRAFT_40900, partial [Dichomitus	29.6				XP_010674627	PREDICTED: ethylene-responsive transcription factor ERF113 isoform	76.2
GCIB01065811.1	GCIB01065811.1	-1.14	4.39	4.68e-05	0.00441										XP_010685294	PREDICTED: small nuclear ribonucleoprotein-associated protein B,	73.7
GCIB01143093.1	GCIB01143093.1	-1.74	3.51	4.75e-05	0.00446
GCIB01042944.1	GCIB01042944.1	-0.73	5.62	5.08e-05	0.00477
GCIB01039280.1	GCIB01039280.1	0.96	4.93	5.12e-05	0.0048				XP_007774617	alpha beta-hydrolase [Coniophora puteana RWD-64-598 SS2]	39.5				XP_021775866	uncharacterized protein LOC110690271 [Chenopodium quinoa]	75.9
GCIB01012567.1	GCIB01012567.1	-0.59	6.75	5.12e-05	0.0048	YP_009552226	viral cathepsin precursor [Malacosoma neustria	38.3	XP_024737447	cysteine proteinase [Hyaloscypha bicolor E]	35				XP_021753353	uncharacterized protein LOC110728165 isoform X3 [Chenopodium	71.4
GCIB01023479.1	GCIB01023479.1	-1.58	3.68	5.13e-05	0.0048				XP_007297914	hypothetical protein MBM_10038 [Marssonina brunnea f sp	97.2				XP_019425079	PREDICTED: homeobox protein ATH1-like [Lupinus angustifolius]	52.2
GCIB01000589.1	GCIB01000589.1	-0.58	6.76	5.14e-05	0.0048	YP_008319757	FAD linked glycolate oxidase [Pandoravirus dulcis]	32.2	XP_025173053	glucooligosaccharide oxidase [Rhizophagus irregularis DAOM	31.6				XP_021761637	protein DOG1-like 3 [Chenopodium quinoa]	72.6
GCIB01071011.1	GCIB01071011.1	-5.37	4.76	5.14e-05	0.0048				XP_007413992	uncharacterized protein MELLADRAFT_90626 [Melampsora	63.6				XP_019425052	PREDICTED: aminopeptidase M1 [Lupinus angustifolius]	64.9
GCIB01048005.1	GCIB01048005.1	-1.33	4.03	5.14e-05	0.0048				XP_025359273	hypothetical protein BDZ90DRAFT_263206 [Jaminaea rosea]	55.3				XP_021835418	ras-related protein RABA4c, partial [Carica papaya]	82.1
GCIB01034495.1	GCIB01034495.1	1.03	4.73	5.21e-05	0.00485				XP_007860369	ribosomal protein L4 [Gloeophyllum trabeum ATCC 11539]	38.4				XP_021715488	protein FAR1-RELATED SEQUENCE 5-like isoform X1 [Chenopodium	70.4
GCIB01025758.1	GCIB01025758.1	-1.73	3.45	5.25e-05	0.00488				XP_007830859	hypothetical protein PFICI_04087 [Pestalotiopsis fici W106-1]	51.9				XP_021844415	anamorsin homolog [Spinacia oleracea]	82.4
GCIB01016169.1	GCIB01016169.1	-0.69	5.7	5.3e-05	0.00493	YP_009482256	Serine/threonine protein kinase [Pandoravirus neocaledonia]	34.8	XP_025177841	kinase-like domain-containing protein [Rhizophagus irregularis DAOM	35.4				XP_010695988	PREDICTED: uncharacterized protein LOC104886602 [Beta vulgaris	74.5
GCIB01031412.1	GCIB01031412.1	-1.29	4.09	5.38e-05	0.00499										XP_002522466	floral homeotic protein AGAMOUS [Ricinus communis]	63.5
GCIB01019255.1	GCIB01019255.1	-0.79	5.34	5.4e-05	0.00501				XP_031022762	uncharacterized protein SmJEL517_g05317 [Synchytrium microbalum]	26				XP_010681968	PREDICTED: uncharacterized protein LOC104903248 [Beta vulgaris	67.1
GCIB01027133.1	GCIB01027133.1	0.59	7.11	5.43e-05	0.00503
GCIB01049071.1	GCIB01049071.1	-1.27	4.16	5.53e-05	0.00512
GCIB01086841.1	GCIB01086841.1	-1	4.75	5.56e-05	0.00514										XP_021633025	uncharacterized protein LOC110605378 isoform X3 [Manihot	59.8
GCIB01003916.1	GCIB01003916.1	-1.17	4.35	5.58e-05	0.00515				XP_025178428	glycosyltransferase family 20 protein [Rhizophagus irregularis DAOM	30.3				XP_010676890	PREDICTED: putative pentatricopeptide repeat-containing protein	86.2
GCIB01092679.1	GCIB01092679.1	0.66	8.38	5.6e-05	0.00517
GCIB01115750.1	GCIB01115750.1	-0.72	5.6	5.63e-05	0.00518				XP_031026803	uncharacterized protein SmJEL517_g01291 [Synchytrium microbalum]	27.8				XP_021731859	apoptosis-enhancing nuclease-like [Chenopodium quinoa]	82.4
GCIB01081177.1	GCIB01081177.1	-1.38	3.9	5.63e-05	0.00518	YP_009119837	beta glucosidase [Pandoravirus inopinatum]	33.4	XP_040629149	uncharacterized protein DACRYDRAFT_15595 [Dacryopinax	48.2				XP_021718407	uncharacterized protein LOC110695482 [Chenopodium quinoa]	83.8
GCIB01025391.1	GCIB01025391.1	-0.63	6.13	5.65e-05	0.00519	YP_008319462	Serine/threonine protein kinase [Pandoravirus dulcis]	34.6	XP_031025075	uncharacterized protein SmJEL517_g03010 [Synchytrium microbalum]	34.8				XP_021739111	DNA repair protein RAD50-like [Chenopodium quinoa]	66
GCIB01012983.1	GCIB01012983.1	0.75	5.54	5.65e-05	0.00519							1313421.JHBV01000168_gene468	None	67.4
GCIB01011538.1	GCIB01011538.1	-1.81	3.37	5.74e-05	0.00526
GCIB01016093.1	GCIB01016093.1	-0.75	5.49	5.83e-05	0.00532										XP_021762679	uncharacterized protein LOC110722693 [Chenopodium quinoa]	72.3
GCIB01023363.1	GCIB01023363.1	1.71	3.65	5.83e-05	0.00532							1150469.RSPPHO_03259	None	84.7	YP_009526585	PsaC (chloroplast) [Dipsacus japonicus]	79.3
GCIB01045924.1	GCIB01045924.1	1.67	3.66	5.83e-05	0.00532				XP_031000914	uncharacterized protein LHYA1_G009137 [Lachnellula hyalina]	74.1
GCIB01039842.1	GCIB01039842.1	-1.57	3.62	5.83e-05	0.00532										XP_022745636	Photosystem II Psb28, class 1 [Ostreococcus tauri]	41.1
GCIB01050711.1	GCIB01050711.1	-1.35	3.98	6.04e-05	0.00551				XP_019027578	uncharacterized protein SAICODRAFT_32840 [Saitoella complicata NRRL	35.7				XP_010690583	PREDICTED: MLP-like protein 328 [Camelina sativa]	71.1
GCIB01003044.1	GCIB01003044.1	0.84	5.24	6.06e-05	0.00552				XP_025379239	malate dehydrogenase [Acaromyces ingoldii]	53.1				XP_021757305	ribonucleoside-diphosphate reductase small chain A-like	92.9
GCIB01086035.1	GCIB01086035.1	-4.55	2.16	6.11e-05	0.00555
GCIB01141338.1	GCIB01141338.1	-3.91	2.16	6.11e-05	0.00555
GCIB01001031.1	GCIB01001031.1	0.95	4.91	6.11e-05	0.00555				XP_041404809	similar to Saccharomyces cerevisiae YNL003C PET8	51.7				XP_010669994	PREDICTED: SPX domain-containing membrane protein At4g22990-like	94.2
GCIB01004045.1	GCIB01004045.1	0.57	6.73	6.2e-05	0.00562										XP_021734381	cystathionine beta-lyase, chloroplastic-like [Chenopodium quinoa]	88.9
GCIB01003595.1	GCIB01003595.1	-0.68	5.75	6.21e-05	0.00562				XP_002543369	hypothetical protein UREG_02885 [Uncinocarpus reesii 1704]	35.2				XP_010689574	PREDICTED: glutamate-1-semialdehyde 2,1-aminomutase, chloroplastic	66.4
GCIB01007500.1	GCIB01007500.1	-0.75	5.49	6.24e-05	0.00564				XP_007736690	hypothetical protein A1O3_08412 [Capronia epimyces CBS 60696]	46.7				XP_010670226	PREDICTED: pentatricopeptide repeat-containing protein At1g26460,	68
GCIB01009494.1	GCIB01009494.1	0.62	6.23	6.29e-05	0.00568										XP_021841502	putative leucine-rich repeat receptor-like serine/threonine-protein	86.6
GCIB01010279.1	GCIB01010279.1	-1.28	4.06	6.34e-05	0.00573										XP_013613744	PREDICTED: uncharacterized protein LOC106321497 [Brassica oleracea	56.5
GCIB01017518.1	GCIB01017518.1	-1.11	4.45	6.39e-05	0.00576										XP_021732306	pentatricopeptide repeat-containing protein At3g21470-like	59.9
GCIB01003283.1	GCIB01003283.1	1.19	4.41	6.54e-05	0.00588				XP_038766085	uncharacterized protein EAF01_009868 [Botrytis porri]	57				XP_019156878	PREDICTED: stress enhanced protein 1, chloroplastic isoform X1	54.9
GCIB01014936.1	GCIB01014936.1	-1.05	4.61	6.55e-05	0.00588
GCIB01001693.1	GCIB01001693.1	0.6	6.39	6.55e-05	0.00588				XP_024663483	Sulfite reductase [NADPH] flavoprotein component [Wickerhamiella	34.8				XP_021862230	serine/threonine-protein kinase WAG1-like [Spinacia oleracea]	84.8
GCIB01029887.1	GCIB01029887.1	-0.95	4.83	6.55e-05	0.00588				XP_040791973	uncharacterized protein K460DRAFT_365334 [Cucurbitaria berberidis	34.5				XP_021726638	uncharacterized protein LOC110703248 [Chenopodium quinoa]	71.4
GCIB01051399.1	GCIB01051399.1	-1.42	3.85	6.56e-05	0.00588				XP_007816596	transcription initiation factor TFIID, subunit TAF5 [Metarhizium	46.9				XP_028083060	zinc finger protein CONSTANS-LIKE 9-like [Camellia sinensis]	75.6
GCIB01000603.1	GCIB01000603.1	0.58	7.34	6.58e-05	0.00589										XP_010665939	PREDICTED: ubiquitin carboxyl-terminal hydrolase 22 [Beta vulgaris	92.8
GCIB01034894.1	GCIB01034894.1	-1.61	3.56	6.58e-05	0.00589	NP_891975	egt [Cryptophlebia leucotreta granulovirus]	33	XP_007386735	UDP-Glycosyltransferase/glycogen phosphorylase [Punctularia	59.6				XP_010666049	PREDICTED: egg cell-secreted protein 12-like [Beta vulgaris subsp	57.8
GCIB01018732.1	GCIB01018732.1	-1.9	3.24	6.61e-05	0.00591
GCIB01116631.1	GCIB01116631.1	-0.87	5.09	6.63e-05	0.00591				XP_016274360	DUF231 domain containing protein [Rhodotorula toruloides NP11]	23.4				XP_041993253	allene oxide cyclase, chloroplastic-like [Salvia splendens]	69.1
GCIB01028543.1	GCIB01028543.1	-0.75	5.46	6.88e-05	0.00613										XP_021835013	AT-hook motif nuclear-localized protein 23-like [Carica papaya]	66.2
GCIB01043569.1	GCIB01043569.1	2.09	3.24	6.91e-05	0.00615							411470.RUMGNA_02974	None	93.2
GCIB01001578.1	GCIB01001578.1	2.03	3.23	6.91e-05	0.00615				XP_012185442	predicted protein [Fibroporia radiculosa]	62.7	929703.KE386491_gene2666	COG NOG14600 non supervised orthologous group	213.8	YP_001152219	ribosomal protein S11 (chloroplast) [Cathaya argyrophylla]	80
GCIB01027514.1	GCIB01027514.1	2.27	3.06	6.99e-05	0.00621				XP_007419020	uncharacterized protein MELLADRAFT_84525 [Melampsora	57.4
GCIB01007606.1	GCIB01007606.1	-0.62	12.14	7e-05	0.00621				YP_009162960	cytochrome c oxidase subunit 3 (mitochondrion) [Phycomyces	59.6				YP_009565391	NADH-plastoquinone oxidoreductase subunit 3 (chloroplast) [Ipomoea	94.7
GCIB01019123.1	GCIB01019123.1	-0.98	4.79	7.01e-05	0.00621	YP_002154623	putative ubiquitin ligase [Feldmannia species virus]	41.7	XP_016605134	hypothetical protein SPPG_09475 [Spizellomyces punctatus DAOM	30.7				XP_034903952	peroxidase 5-like [Populus alba]	81.9
GCIB01017299.1	GCIB01017299.1	-0.79	5.29	7.03e-05	0.00623				XP_001221331	hypothetical protein CHGG_02110 [Chaetomium globosum CBS 14851]	28.7				XP_010666175	PREDICTED: uncharacterized protein LOC104893933 isoform X1 [Beta	53.9
GCIB01027182.1	GCIB01027182.1	-6.05	3.09	7.31e-05	0.00646
GCIB01023515.1	GCIB01023515.1	-0.73	5.48	7.36e-05	0.00651										XP_021850342	sm-like protein LSM4 isoform X1 [Spinacia oleracea]	69.6
GCIB01004058.1	GCIB01004058.1	-0.65	9.13	7.4e-05	0.00653				XP_041150220	uncharacterized protein G4B84_010718 [Aspergillus flavus NRRL3357]	55				YP_009172281	ribosomal protein L14 (chloroplast) [Picea glauca]	99.6
GCIB01005119.1	GCIB01005119.1	-0.77	5.35	7.44e-05	0.00656										XP_021853904	phosphatidylinositol/phosphatidylcholine transfer protein SFH6-like	75.4
GCIB01012139.1	GCIB01012139.1	0.61	7.92	7.47e-05	0.00658
GCIB01011532.1	GCIB01011532.1	-1.31	4.02	7.48e-05	0.00658
GCIB01009706.1	GCIB01009706.1	0.72	5.63	7.49e-05	0.00659	YP_009173045	hypothetical protein AP054_gp033 [Ostreococcus lucimarinus virus	32.2	XP_448375	uncharacterized protein CAGL0K03465g [[Candida] glabrata]	44.2				XP_012854574	PREDICTED: sphinganine C(4)-monooxygenase 1 [Erythranthe guttata]	86
GCIB01025180.1	GCIB01025180.1	0.62	6.32	7.52e-05	0.0066							1403948.Q618_VCMC00001G0061	None	112.1	YP_001152214	ribosomal protein L16 (chloroplast) [Cathaya argyrophylla]	30.1
GCIB01011956.1	GCIB01011956.1	-0.92	4.91	7.54e-05	0.00661				XP_031873571	uncharacterized protein BP5553_00894 [Venustampulla echinocandica]	42				XP_010696205	PREDICTED: glycosyltransferase family protein 64 C3 [Beta vulgaris	62.6
GCIB01004050.1	GCIB01004050.1	0.54	7.51	7.58e-05	0.00664				XP_016605134	hypothetical protein SPPG_09475 [Spizellomyces punctatus DAOM	30.7				XP_004505096	subtilisin-like protease SBT22 isoform X1 [Cicer arietinum]	95.2
GCIB01059870.1	GCIB01059870.1	-1.11	4.41	7.63e-05	0.00668
GCIB01006745.1	GCIB01006745.1	-0.89	4.97	7.71e-05	0.00673				XP_031025123	uncharacterized protein SmJEL517_g03023 [Synchytrium microbalum]	42.7				XP_021724561	transcription factor MYB61-like [Chenopodium quinoa]	78.2
GCIB01006423.1	GCIB01006423.1	-0.66	5.82	7.71e-05	0.00673	YP_009481699	SPFH domain containing protein [Pandoravirus neocaledonia]	38.2	XP_003657485	uncharacterized protein THITE_2123251 [Thermothielavioides	23.8				XP_021861044	uncharacterized protein LOC110778216 isoform X1 [Spinacia	88.8
GCIB01000582.1	GCIB01000582.1	-0.55	6.92	7.79e-05	0.0068				XP_023466660	general substrate transporter [Rhizopus microsporus ATCC 52813]	47.3				XP_010686707	PREDICTED: probable serine incorporator [Camelina sativa]	82.3
GCIB01010696.1	GCIB01010696.1	-0.72	5.57	7.8e-05	0.0068	YP_004895060	putative serine/threonine-protein kinase/receptor [Megavirus	35.1	XP_041190264	uncharacterized protein BJ212DRAFT_497032 [Suillus subaureus]	33.2				XP_021855988	basic 7S globulin 2-like [Spinacia oleracea]	61.5
GCIB01047417.1	GCIB01047417.1	-1.16	4.29	7.92e-05	0.00689				XP_031858708	uncharacterized protein CI109_005943 [Kwoniella shandongensis]	29.8				XP_010691116	PREDICTED: 40S ribosomal protein S10-1 [Camelina sativa]	78.1
GCIB01035913.1	GCIB01035913.1	-1.04	4.53	8.2e-05	0.00713				XP_006680598	uncharacterized protein BATDEDRAFT_5146, partial [Batrachochytrium	39.9				XP_030465141	disease resistance protein LAZ5-like [Syzygium oleosum]	69.2
GCIB01002621.1	GCIB01002621.1	-0.73	7.14	8.22e-05	0.00713
GCIB01000790.1	GCIB01000790.1	1.75	3.48	8.23e-05	0.00713				XP_006455550	hypothetical protein AGABI2DRAFT_75975, partial [Agaricus bisporus	75.5				XP_007132739	hypothetical protein PHAVU_009G220300g [Phaseolus vulgaris]	91.3
GCIB01009076.1	GCIB01009076.1	-1.68	3.45	8.23e-05	0.00713	YP_009448666	Flotillin domain-containing protein [Orpheovirus IHUMI-LCC2]	33.6	XP_007759027	Ras family, other [Cladophialophora yegresii CBS 114405]	46.3				XP_008219544	PREDICTED: serine hydroxymethyltransferase 3, chloroplastic-like	75.9
GCIB01024535.1	GCIB01024535.1	1.41	3.93	8.3e-05	0.00718							1150469.RSPPHO_03245	COG NOG15344 non supervised orthologous group	86.3
GCIB01001023.1	GCIB01001023.1	-0.66	5.8	8.34e-05	0.00721				XP_018173906	carboxypeptidase Y precursor [Purpureocillium lilacinum]	42.5				XP_021724359	riboflavin biosynthesis protein PYRR, chloroplastic-like	84
GCIB01012386.1	GCIB01012386.1	-0.73	5.5	8.4e-05	0.00726										XP_021763519	protein FAR-RED IMPAIRED RESPONSE 1-like [Chenopodium quinoa]	84.3
GCIB01015430.1	GCIB01015430.1	0.82	5.26	8.47e-05	0.0073				XP_002498609	uncharacterized protein ZYRO0G14476g [Zygosaccharomyces rouxii]	31.5				XP_010683437	PREDICTED: 60S ribosomal protein L31-1 [Camelina sativa]	82.2
GCIB01001712.1	GCIB01001712.1	0.81	5.25	8.47e-05	0.0073				XP_018287877	hypothetical protein PHYBLDRAFT_171858 [Phycomyces blakesleeanus	33.2				XP_010673637	PREDICTED: F-box/FBD/LRR-repeat protein At1g13570 isoform X3 [Beta	89.4
GCIB01005020.1	GCIB01005020.1	-1.08	4.48	8.54e-05	0.00736				XP_007335059	hypothetical protein AGABI1DRAFT_48245, partial [Agaricus bisporus	33.1				XP_023745558	ethylene-responsive transcription factor ERF022-like [Lactuca	70.2
GCIB01005481.1	GCIB01005481.1	-0.82	5.14	8.62e-05	0.00741	YP_009173627	Hsp70 protein [Chrysochromulina ericina virus]	65.2	XP_016607316	chaperone DnaK [Spizellomyces punctatus DAOM BR117]	72.4				XP_022893033	GDP-L-galactose phosphorylase 2-like [Olea europaea var	92.6
GCIB01005466.1	GCIB01005466.1	-0.63	7.9	8.69e-05	0.00747	YP_009483662	FAD linked glycolate oxidase [Pandoravirus quercus]	27.5	XP_009253095	hypothetical protein FPSE_01700 [Fusarium pseudograminearum	29				XP_021771619	U-box domain-containing protein 4-like [Chenopodium quinoa]	71.8
GCIB01038082.1	GCIB01038082.1	-1.3	3.97	8.81e-05	0.00756				XP_016608873	hypothetical protein SPPG_03939 [Spizellomyces punctatus DAOM	32				XP_021858363	protein Brevis radix-like 4 [Spinacia oleracea]	68.9
GCIB01087634.1	GCIB01087634.1	-2.72	2.64	8.83e-05	0.00757							742726.HMPREF9448_02443	COG NOG15344 non supervised orthologous group	62.4	XP_020999426	interactor of constitutive active ROPs 3 [Arachis duranensis]	63.3
GCIB01005404.1	GCIB01005404.1	1.14	4.47	8.85e-05	0.00757										XP_010694853	PREDICTED: methanol O-anthraniloyltransferase-like [Beta vulgaris	83.3
GCIB01006352.1	GCIB01006352.1	-1.11	4.42	8.85e-05	0.00757				XP_008096939	histone deacetylase domain-containing protein [Colletotrichum	32.9				XP_002520028	probable beta-D-xylosidase 5 [Ricinus communis]	70.5
GCIB01007843.1	GCIB01007843.1	-0.59	6.56	8.85e-05	0.00757				XP_027611639	Probable glutathione S-transferase [Sparassis crispa]	35.5				XP_021720754	DNA-binding protein HEXBP-like isoform X1 [Chenopodium quinoa]	75.2
GCIB01022726.1	GCIB01022726.1	-1.02	4.6	8.9e-05	0.0076	NP_039027	Glutathione peroxidase [Fowlpox virus]	43.7	XP_007871874	hypothetical protein PNEG_00023 [Pneumocystis murina B123]	61.4				XP_002509790	uncharacterized protein LOC8287747 [Ricinus communis]	84.8
GCIB01036445.1	GCIB01036445.1	-0.98	4.72	8.94e-05	0.00762										XP_004144433	mediator of RNA polymerase II transcription subunit 11 [Cucumis	43.3
GCIB01010193.1	GCIB01010193.1	-0.91	4.89	9e-05	0.00767	YP_009310175	hypothetical protein GMAR_ORF58 [Golden Marseillevirus]	40.4	XP_041152699	uncharacterized protein EDB93DRAFT_1095661 [Suillus bovinus]	39.4				XP_010682286	PREDICTED: uncharacterized protein LOC104903530 [Beta vulgaris	58.6
GCIB01038263.1	GCIB01038263.1	-1.2	5.24	9.21e-05	0.00784				XP_035373658	uncharacterized protein TRUGW13939_02458 [Talaromyces rugulosus]	34.4				XP_010695716	PREDICTED: uncharacterized protein LOC104893261 [Beta vulgaris	73.7
GCIB01008035.1	GCIB01008035.1	-0.75	5.39	9.23e-05	0.00785	YP_002332716	chitinase [Spodoptera litura nucleopolyhedrovirus II]	30.8	XP_036581145	uncharacterized protein CTRU02_09112 [Colletotrichum truncatum]	34.2				XP_021835210	chitinase domain-containing protein 1 [Carica papaya]	63.9
GCIB01004421.1	GCIB01004421.1	-1.24	6.33	9.45e-05	0.00803				XP_040764114	uncharacterized protein LAESUDRAFT_759556 [Laetiporus sulphureus	44.6				XP_027190418	probable LRR receptor-like serine/threonine-protein kinase	63.4
GCIB01003582.1	GCIB01003582.1	0.56	6.96	9.46e-05	0.00803	YP_007674885	ATP-dependent metalloprotease [Ostreococcus lucimarinus virus	46.7	XP_023469618	ATP-dependent metallopeptidase Hfl [Rhizopus microsporus ATCC	51.7				XP_006473758	polyadenylate-binding protein 6-like isoform X1 [Ziziphus jujuba]	91.3
GCIB01004780.1	GCIB01004780.1	-0.71	5.52	9.55e-05	0.00809										XP_021724868	uncharacterized protein LOC110701554 [Chenopodium quinoa]	88
GCIB01071194.1	GCIB01071194.1	-1.38	3.84	9.7e-05	0.00822
GCIB01007459.1	GCIB01007459.1	-0.57	6.49	0.000102	0.00861										XP_010666969	PREDICTED: uncharacterized protein LOC109134546 [Beta vulgaris	76.6
GCIB01009852.1	GCIB01009852.1	-1.07	4.45	0.000102	0.00863
GCIB01098711.1	GCIB01098711.1	-1.46	3.7	0.000102	0.00864
GCIB01002830.1	GCIB01002830.1	0.87	5.09	0.000103	0.00866										XP_021771044	protein RADIALIS-like 3 [Chenopodium quinoa]	91.8
GCIB01012372.1	GCIB01012372.1	0.96	4.83	0.000104	0.00878				XP_024737915	thiolase-like protein [Hyaloscypha bicolor E]	32.8				XP_021762432	uncharacterized protein LOC110736570 [Chenopodium quinoa]	92.5
GCIB01128131.1	GCIB01128131.1	1.97	3.27	0.000107	0.00896							253839.SSNG_03090	None	88.2	XP_007144559	hypothetical protein PHAVU_005G149200g [Phaseolus vulgaris]	67.5
GCIB01151848.1	GCIB01151848.1	-5.94	2.59	0.000107	0.00896				XP_025373627	hypothetical protein FA10DRAFT_235631, partial [Acaromyces	87.5				XP_018499623	PREDICTED: non-structural maintenance of chromosomes element 4	79.3
GCIB01001606.1	GCIB01001606.1	-0.59	6.92	0.000108	0.00906				XP_013315153	hypothetical protein PV05_06921 [Exophiala xenobiotica]	33.7				XP_021766818	NF-kappa-B-activating protein-like [Chenopodium quinoa]	83
GCIB01006622.1	GCIB01006622.1	4.27	3.9	0.000109	0.0091				XP_018289577	hypothetical protein PHYBLDRAFT_114289, partial [Phycomyces	92.9				XP_020990106	uncharacterized protein LOC107475841 [Arachis duranensis]	79.5
GCIB01007883.1	GCIB01007883.1	-0.64	10.68	0.000109	0.0091				XP_003343011	uncharacterized protein SMAC_09725 [Sordaria macrospora k-hell]	44.5				YP_010024940	uncharacterized protein LOC109773671 [Aegilops tauschii subsp	98.8
GCIB01001970.1	GCIB01001970.1	0.82	5.24	0.000109	0.0091										XP_012457508	PREDICTED: OTU domain-containing protein DDB_G0284757-like isoform	84.7
GCIB01074065.1	GCIB01074065.1	-0.88	4.92	0.00011	0.00918										XP_010278524	PREDICTED: (RS)-norcoclaurine 6-O-methyltransferase-like [Nelumbo	61
GCIB01058973.1	GCIB01058973.1	-1.27	4.07	0.000111	0.00929
GCIB01007431.1	GCIB01007431.1	-0.83	5.13	0.000111	0.0093				XP_016609786	hypothetical protein SPPG_09122 [Spizellomyces punctatus DAOM	52.3				XP_010679310	PREDICTED: pentatricopeptide repeat-containing protein At5g18390,	74
GCIB01064746.1	GCIB01064746.1	-1.05	4.53	0.000112	0.00934										XP_030928621	probable amino acid permease 7 [Quercus lobata]	59.1
GCIB01001404.1	GCIB01001404.1	-0.76	5.33	0.000112	0.00935	YP_001426898	hypothetical protein ATCV1_Z417L [Acanthocystis turfacea chlorella	34.5	XP_001273481	glycosyl transferase, putative [Aspergillus clavatus NRRL 1]	35.1				XP_019158401	PREDICTED: uncharacterized protein LOC109162674 [Ipomoea nil]	88
GCIB01000081.1	GCIB01000081.1	0.52	9	0.000113	0.00943				XP_038812856	uncharacterized protein EAE98_002717 [Botrytis deweyae]	47.4				XP_021850765	F-box/LRR-repeat protein At4g14103-like isoform X1 [Spinacia	83.5
GCIB01014229.1	GCIB01014229.1	0.94	4.84	0.000116	0.00963				XP_025356942	putative ubiquinol-cytochrome-c reductase Rieske iron-sulfur	55.3				XP_021857283	magnesium/proton exchanger isoform X1 [Spinacia oleracea]	98.3
GCIB01047135.1	GCIB01047135.1	-0.55	6.83	0.000117	0.00967	YP_010078760	HNH homing endonuclease II [Ralstonia phage GP4]	50							XP_021840309	phosphoenolpyruvate/phosphate translocator 2, chloroplastic-like	57.3
GCIB01065032.1	GCIB01065032.1	-1.94	3.06	0.000117	0.00968										XP_021771539	UPF0496 protein 1-like [Chenopodium quinoa]	58.5
GCIB01051016.1	GCIB01051016.1	-1.49	3.63	0.000118	0.00977				XP_022463223	hypothetical protein KNAG_0B05440 [Kazachstania naganishii CBS	35.5				XP_016574137	PREDICTED: uncharacterized protein LOC107878337 [Capsicum annuum]	64.4
GCIB01105143.1	GCIB01105143.1	-1.49	3.64	0.000118	0.00977				XP_009544859	hypothetical protein HETIRDRAFT_416663 [Heterobasidion irregulare	31.2				XP_011081181	hypothetical chloroplast RF1 (chloroplast) [Choricystis	52.5
GCIB01022890.1	GCIB01022890.1	0.55	7.12	0.000119	0.00982
GCIB01086036.1	GCIB01086036.1	-5	2.24	0.000119	0.00982				XP_025344796	hypothetical protein BCV69DRAFT_151727 [Pseudomicrostroma	69.7
GCIB01058116.1	GCIB01058116.1	0.64	5.9	0.000119	0.00982				XP_016275308	cytochrome-c peroxidase [Rhodotorula toruloides NP11]	29.2				XP_010669884	PREDICTED: DEAD-box ATP-dependent RNA helicase 8-like [Beta	74.1
GCIB01015569.1	GCIB01015569.1	0.65	5.85	0.00012	0.00985				XP_006683415	uncharacterized protein BATDEDRAFT_15126 [Batrachochytrium	51.4				XP_021845231	uncharacterized protein LOC110794985 [Spinacia oleracea]	92.5
GCIB01009251.1	GCIB01009251.1	0.62	6.08	0.00012	0.00985				XP_016609978	tubulin beta chain [Spizellomyces punctatus DAOM BR117]	85.2				XP_011072460	GDSL esterase/lipase At5g55050 isoform X1 [Sesamum indicum]	96.7
GCIB01041135.1	GCIB01041135.1	-0.71	5.52	0.00012	0.00985	YP_008319603	Serine/threonine protein kinase [Pandoravirus dulcis]	40.1	XP_022466734	hypothetical protein KNAG_0K01240 [Kazachstania naganishii CBS	36.2				XP_021720977	coatomer subunit alpha-2-like [Chenopodium quinoa]	70.6
GCIB01014404.1	GCIB01014404.1	-0.65	5.77	0.00012	0.0099										XP_021763519	protein FAR-RED IMPAIRED RESPONSE 1-like [Chenopodium quinoa]	84.3
GCIB01040906.1	GCIB01040906.1	-0.86	4.99	0.000122	0.01				XP_007860389	hypothetical protein GLOTRDRAFT_53242 [Gloeophyllum trabeum ATCC	57.6				XP_021735457	glucan endo-1,3-beta-glucosidase-like [Chenopodium quinoa]	86.5
GCIB01018546.1	GCIB01018546.1	0.87	5.07	0.000122	0.01										XP_021735072	uncharacterized protein LOC110711165 [Chenopodium quinoa]	76.7
GCIB01013380.1	GCIB01013380.1	-0.59	6.17	0.000124	0.0101				XP_037169184	uncharacterized protein HO173_001525 [Letharia columbiana]	27.4				XP_021852267	heavy metal-associated isoprenylated plant protein 39-like	58.9
GCIB01003662.1	GCIB01003662.1	-0.61	6.12	0.000126	0.0104				XP_009265571	dipeptide/tripeptide permease [Encephalitozoon romaleae SJ-2008]	24.4				XP_021844644	uncharacterized protein LOC110794393 [Spinacia oleracea]	71.7
GCIB01001997.1	GCIB01001997.1	-1.32	3.94	0.000128	0.0105
GCIB01004668.1	GCIB01004668.1	-1.03	5.93	0.000128	0.0105
GCIB01066888.1	GCIB01066888.1	-1.68	3.4	0.000128	0.0105
GCIB01033690.1	GCIB01033690.1	-0.52	7.78	0.000129	0.0105										YP_009526535	ribosomal protein S4 (chloroplast) [Dipsacus japonicus]	73.5
GCIB01012129.1	GCIB01012129.1	0.81	5.23	0.000129	0.0105										XP_021760301	delta(12)-fatty-acid desaturase FAD2-like [Chenopodium quinoa]	52.6
GCIB01013457.1	GCIB01013457.1	-0.54	7.5	0.00013	0.0106										XP_021760777	uncharacterized protein LOC110735044 isoform X1 [Chenopodium	58.9
GCIB01027856.1	GCIB01027856.1	-1.42	3.75	0.000132	0.0107				XP_025380429	hypothetical protein FA10DRAFT_16836 [Acaromyces ingoldii]	31.4				XP_010675320	PREDICTED: acetolactate synthase small subunit 1, chloroplastic	64.3
GCIB01015020.1	GCIB01015020.1	1.29	4.14	0.000134	0.0109				XP_018276992	uncharacterized protein CC85DRAFT_287346 [Cutaneotrichosporon	51.7				XP_021852843	oxidation resistance protein 1 isoform X3 [Spinacia oleracea]	86.7
GCIB01011394.1	GCIB01011394.1	1.06	4.53	0.000134	0.0109				XP_023467316	hypothetical protein RHIMIDRAFT_236661 [Rhizopus microsporus ATCC	29.5				XP_010677415	PREDICTED: uncharacterized protein LOC104900002 [Beta vulgaris	82.5
GCIB01007539.1	GCIB01007539.1	-0.57	6.33	0.000134	0.0109										XP_021750345	uncharacterized protein LOC110751772 [Prunus avium]	48.8
GCIB01094948.1	GCIB01094948.1	5.66	5.04	0.000136	0.011				XP_040748407	uncharacterized protein P175DRAFT_0505460 [Aspergillus	75.7				XP_012857141	PREDICTED: probable glycosyltransferase At3g07620 isoform X1	82.9
GCIB01013779.1	GCIB01013779.1	-0.74	5.36	0.000138	0.0112	YP_004957306	DevA family ABC transporter ATP-binding protein [Planktothrix phage	32.2	XP_025189260	P-loop containing nucleoside triphosphate hydrolase protein	44				XP_010688391	PREDICTED: LOW QUALITY PROTEIN: IQ domain-containing protein	72.9
GCIB01019215.1	GCIB01019215.1	-0.65	5.72	0.000139	0.0113	YP_009329024	Class 3 lipase [Cedratvirus A11]	35	XP_016608218	hypothetical protein SPPG_04520 [Spizellomyces punctatus DAOM	38				XP_021867299	uncharacterized protein LOC110824719 [Carica papaya]	79.6
GCIB01043862.1	GCIB01043862.1	-0.58	6.58	0.000141	0.0113										XP_021741554	vinorine synthase-like [Chenopodium quinoa]	68.1
GCIB01021354.1	GCIB01021354.1	-1.68	3.34	0.000143	0.0115				XP_013955650	hypothetical protein TRIVIDRAFT_53758, partial [Trichoderma virens	85				XP_017630303	PREDICTED: serine/threonine-protein phosphatase 6 regulatory	79.4
GCIB01019947.1	GCIB01019947.1	-0.59	6.16	0.000144	0.0116				XP_027610032	hypothetical protein SCP_0203160 [Sparassis crispa]	32.3				XP_021851059	ankyrin repeat-containing protein BDA1-like [Spinacia oleracea]	57.1
GCIB01121150.1	GCIB01121150.1	-4.02	2.27	0.000145	0.0117
GCIB01044801.1	GCIB01044801.1	-3.66	2.27	0.000145	0.0117				XP_023453653	Extracellular metalloprotease [Cercospora beticola]	68.8				XP_005843217	hypothetical protein CHLNCDRAFT_143023 [Chlorella variabilis]	55.8
GCIB01113946.1	GCIB01113946.1	-3.21	2.29	0.000145	0.0117							411474.COPEUT_01252	the current gene model (or a revised gene model) may contain one or more premature stops and or frameshifts	51.2	YP_009463602	probable E3 ubiquitin-protein ligase RHC1A [Morus notabilis]	51.8
GCIB01023580.1	GCIB01023580.1	-0.87	4.97	0.000145	0.0117										XP_021851015	LOB domain-containing protein 1-like [Spinacia oleracea]	74.1
GCIB01001936.1	GCIB01001936.1	0.57	6.29	0.000149	0.0119	YP_004061437	hypothetical protein BpV1_007c [Bathycoccus sp RCC1105 virus	36.3							XP_021855560	uncharacterized protein LOC110804627 [Spinacia oleracea]	68
GCIB01017621.1	GCIB01017621.1	-0.59	7.21	0.000149	0.0119										XP_021865128	transcriptional corepressor LEUNIG-like isoform X1 [Carica papaya]	56.7
GCIB01096024.1	GCIB01096024.1	-1.09	4.32	0.000151	0.0121
GCIB01005076.1	GCIB01005076.1	0.74	5.44	0.000152	0.0122	YP_009328950	D-3-phosphoglycerate dehydrogenase, type2 [Cedratvirus A11]	26.1	XP_016617219	phosphoglycerate dehydrogenase [Cladophialophora bantiana CBS	36.4				XP_030487982	cysteine proteinase RD21A [Cannabis sativa]	92.7
GCIB01027314.1	GCIB01027314.1	1.05	4.55	0.000152	0.0122										XP_010688395	PREDICTED: uncharacterized protein LOC104891438 [Beta vulgaris	63.3
GCIB01010851.1	GCIB01010851.1	1.49	3.72	0.000153	0.0122							926549.KI421517_gene1486	COG NOG15344 non supervised orthologous group	64.7	YP_001152215	ribosomal protein L14 (chloroplast) [Cathaya argyrophylla]	65.9
GCIB01042523.1	GCIB01042523.1	-1.41	3.68	0.000153	0.0122				XP_007329580	hypothetical protein AGABI1DRAFT_128103 [Agaricus bisporus var	35.2				XP_021759904	galactinol synthase 2-like [Chenopodium quinoa]	80
GCIB01037006.1	GCIB01037006.1	-0.64	5.76	0.000153	0.0122				XP_018184464	glycoside hydrolase family 72 protein [Xylona heveae TC161]	29.5				XP_010675772	PREDICTED: uncharacterized protein LOC104898888 [Beta vulgaris	77.3
GCIB01060669.1	GCIB01060669.1	-1.59	3.52	0.000155	0.0123
GCIB01062903.1	GCIB01062903.1	1.15	4.3	0.000155	0.0123							445335.CBN_0041	the current gene model (or a revised gene model) may contain one or more premature stops and or frameshifts	54.7	XP_007144559	hypothetical protein PHAVU_005G149200g [Phaseolus vulgaris]	70.3
GCIB01016565.1	GCIB01016565.1	-0.71	5.47	0.000156	0.0124				XP_009265636	Myb-like transcription factor [Encephalitozoon romaleae SJ-2008]	53.8				XP_021847629	pleiotropic drug resistance protein 3-like [Spinacia oleracea]	64.8
GCIB01014838.1	GCIB01014838.1	-1.29	3.98	0.000156	0.0124	YP_009325851	CTP synthetase [Only Syngen Nebraska virus 5]	42.4	XP_006676523	uncharacterized protein BATDEDRAFT_9543 [Batrachochytrium	62.9				XP_021842887	putative disease resistance protein At1g50180 [Spinacia oleracea]	84.5
GCIB01000161.1	GCIB01000161.1	-0.53	6.69	0.000157	0.0124				XP_018269558	uncharacterized protein RHOBADRAFT_54728 [Rhodotorula graminis	38.6				XP_010683055	PREDICTED: heavy metal-associated isoprenylated plant protein 26	62.9
GCIB01011835.1	GCIB01011835.1	-2.84	2.58	0.000157	0.0124				XP_033673334	uncharacterized protein M409DRAFT_17679 [Zasmidium cellare ATCC	75.5				XP_023878989	small nuclear ribonucleoprotein-associated protein B-like [Quercus	73.7
GCIB01001207.1	GCIB01001207.1	-0.83	5.08	0.000157	0.0124				XP_033590376	uncharacterized protein BDY17DRAFT_115715 [Neohortaea acidophila]	35.8				XP_021746931	alpha-latroinsectotoxin-Lt1a-like [Prunus avium]	72.3
GCIB01010271.1	GCIB01010271.1	0.82	5.11	0.000157	0.0124				XP_031025620	beta-galactosidase [Synchytrium microbalum]	33.1				XP_010686091	PREDICTED: transcription factor GTE12-like [Camelina sativa]	85.3
GCIB01013334.1	GCIB01013334.1	-0.74	5.38	0.000158	0.0124										XP_010686806	PREDICTED: DEAD-box ATP-dependent RNA helicase 2-like, partial	70.8
GCIB01034099.1	GCIB01034099.1	-0.73	5.38	0.000158	0.0124	YP_009666308	Reverse Transcriptase, partial [Cladosporium fulvum T-1 virus]	41.6	XP_022464781	hypothetical protein KNAG_0E02760 [Kazachstania naganishii CBS	58.5				XP_010667518	PREDICTED: dCTP pyrophosphatase 1 [Beta vulgaris subsp vulgaris]	74.9
GCIB01001819.1	GCIB01001819.1	-1.13	4.2	0.000158	0.0124										XP_011046677	PREDICTED: uncharacterized protein LOC105112764 [Populus	70.3
GCIB01002349.1	GCIB01002349.1	1.24	4.1	0.000159	0.0125										XP_021866119	serine--glyoxylate aminotransferase [Carica papaya]	68
GCIB01011427.1	GCIB01011427.1	-1.2	4.06	0.000159	0.0125
GCIB01006028.1	GCIB01006028.1	-0.59	6.07	0.000159	0.0125				XP_016607079	hypothetical protein SPPG_05990 [Spizellomyces punctatus DAOM	36.6				XP_021899118	protein DETOXIFICATION 16-like [Carica papaya]	79
GCIB01030667.1	GCIB01030667.1	-0.62	5.9	0.00016	0.0125				XP_018274573	uncharacterized protein RHOBADRAFT_33211 [Rhodotorula graminis	28.8				XP_021863721	uncharacterized protein LOC110790080 [Spinacia oleracea]	60
GCIB01027075.1	GCIB01027075.1	-0.65	5.72	0.00016	0.0125	YP_009173450	Repeat containing Hsp70 [Chrysochromulina ericina virus]	33.6	XP_019025654	uncharacterized protein SAICODRAFT_24315 [Saitoella complicata NRRL	35				XP_021836730	RNA pseudouridine synthase 6, chloroplastic-like [Spinacia	84.2
GCIB01049750.1	GCIB01049750.1	-0.51	8.47	0.00016	0.0126										YP_003875485	ATP synthase F0 subunit 8 (mitochondrion) [Erythranthe guttata]	89.2
GCIB01008135.1	GCIB01008135.1	-0.58	6.16	0.000161	0.0126				XP_024737915	thiolase-like protein [Hyaloscypha bicolor E]	32				XP_021860430	D-amino-acid transaminase, chloroplastic-like [Spinacia oleracea]	82.1
GCIB01000102.1	GCIB01000102.1	-0.73	5.34	0.000163	0.0128										XP_021749406	late embryogenesis abundant protein 1 [Prunus avium]	57.9
GCIB01012402.1	GCIB01012402.1	-0.7	5.48	0.000166	0.0129				XP_016611705	hypothetical protein SPPG_01136 [Spizellomyces punctatus DAOM	43.3				XP_010672259	PREDICTED: uncharacterized protein LOC104895055 [Beta vulgaris	79.5
GCIB01002062.1	GCIB01002062.1	-0.52	6.79	0.000168	0.0131				XP_023470393	Calreticulin [Rhizopus microsporus ATCC 52813]	60.1				XP_021853254	polyadenylate-binding protein 2-like isoform X2 [Spinacia	89.7
GCIB01059010.1	GCIB01059010.1	1.96	3.24	0.000171	0.0133							568703.LGG_00307	COG NOG38524 non supervised orthologous group	105.9	YP_009526585	PsaC (chloroplast) [Dipsacus japonicus]	52.7
GCIB01010088.1	GCIB01010088.1	-0.86	4.95	0.000173	0.0135	YP_007354741	Protein Tyrosine Kinase (PTK) family protein [Acanthamoeba	33.8	XP_007269248	kinase-like protein [Fomitiporia mediterranea MF3/22]	32.2				XP_021763616	probable bifunctional methylthioribulose-1-phosphate	74.1
GCIB01007452.1	GCIB01007452.1	-0.84	4.99	0.000173	0.0135	YP_009816480	GT1 glycosyltransferase [Synechococcus phage S-CBWM1]	39.2	XP_031014922	uncharacterized protein FIESC28_06870 [Fusarium coffeatum]	36.5				XP_010269598	PREDICTED: uncharacterized protein At4g26450-like isoform X1	86.7
GCIB01000845.1	GCIB01000845.1	-1.08	4.34	0.000175	0.0136				XP_003658014	uncharacterized protein THITE_2124387 [Thermothielavioides	48				XP_022770395	uncharacterized protein LOC111276649 isoform X2 [Durio zibethinus]	77.5
GCIB01002532.1	GCIB01002532.1	0.79	5.23	0.000178	0.0138										XP_010670717	PREDICTED: syntaxin-22 isoform X1 [Beta vulgaris subsp vulgaris]	89.6
GCIB01014635.1	GCIB01014635.1	-0.78	5.2	0.000178	0.0138				XP_003714676	uncharacterized protein MGG_11167 [Pyricularia oryzae 70-15]	35.3				XP_010679935	PREDICTED: U4/U6U5 small nuclear ribonucleoprotein 27 kDa protein	83.9
GCIB01007695.1	GCIB01007695.1	-1.35	3.84	0.000178	0.0138	YP_009552226	viral cathepsin precursor [Malacosoma neustria	39.2	XP_033680924	uncharacterized protein BU26DRAFT_432477 [Trematosphaeria pertusa]	31				XP_021749770	uncharacterized protein LOC110751251 [Prunus avium]	77.1
GCIB01017590.1	GCIB01017590.1	-0.61	5.92	0.00018	0.0139				XP_001594743	hypothetical protein SS1G_04551 [Sclerotinia sclerotiorum 1980	37.1				XP_010684811	PREDICTED: uncharacterized protein LOC104773018 [Camelina sativa]	68.2
GCIB01102753.1	GCIB01102753.1	2.8	2.78	0.000181	0.0139							1123008.KB905692_gene417	None	68.2
GCIB01146134.1	GCIB01146134.1	-2.34	2.72	0.000181	0.0139
GCIB01088460.1	GCIB01088460.1	1.04	4.52	0.000182	0.0141				XP_033554772	uncharacterized protein BDR25DRAFT_299678 [Lindgomyces	30.2				XP_010682593	PREDICTED: uncharacterized protein LOC104903620 [Beta vulgaris	57.2
GCIB01003085.1	GCIB01003085.1	1.97	3.19	0.000183	0.0141	YP_007676103	hypothetical protein MPVG_00035 [Micromonas pusilla virus 12T]	39.4							XP_021855562	probable E3 ubiquitin-protein ligase RHG1A [Spinacia oleracea]	75.1
GCIB01044741.1	GCIB01044741.1	-1.14	4.21	0.000185	0.0143	YP_003986758	DnaJ-like protein [Acanthamoeba polyphaga mimivirus]	52.8	XP_447889	uncharacterized protein CAGL0J04224g [[Candida] glabrata]	64.6				XP_021852108	GATA transcription factor 19-like isoform X4 [Spinacia oleracea]	72.9
GCIB01010863.1	GCIB01010863.1	0.57	6.23	0.000186	0.0143										XP_021852054	UBP1-associated protein 2C-like [Spinacia oleracea]	71
GCIB01023840.1	GCIB01023840.1	-0.81	5.07	0.000187	0.0144	YP_003987327	putative bifunctional E2/E3 enzyme [Acanthamoeba polyphaga	42.9	XP_033675336	glycoside hydrolase family 79 protein [Trematosphaeria pertusa]	42.5				XP_010666679	PREDICTED: serine carboxypeptidase-like 45 [Beta vulgaris subsp	78.1
GCIB01017117.1	GCIB01017117.1	-1.19	4.15	0.000189	0.0145				XP_025179949	hypothetical protein GLOIN_2v1590517 [Rhizophagus irregularis DAOM	46.8				XP_021729958	uncharacterized protein LOC110706425 [Chenopodium quinoa]	84.4
GCIB01035667.1	GCIB01035667.1	-0.65	5.68	0.000189	0.0145				XP_018074206	transcription initiation Spt4 [Mollisia scopiformis]	52.3				XP_021842198	uncharacterized protein LOC110792070 isoform X2 [Spinacia	45.7
GCIB01015885.1	GCIB01015885.1	-0.86	4.96	0.000189	0.0145	YP_009506064	egt [Clostera anastomosis granulovirus B]	27.6	XP_008041734	UDP-Glycosyltransferase/glycogen phosphorylase [Trametes versicolor	54.5				XP_021861815	AUGMIN subunit 2 [Spinacia oleracea]	59.4
GCIB01013187.1	GCIB01013187.1	-0.85	4.96	0.000189	0.0145										XP_010671300	PREDICTED: uncharacterized protein LOC104896473 [Beta vulgaris	83.8
GCIB01038795.1	GCIB01038795.1	-1.17	4.09	0.00019	0.0145				XP_031021805	DNA-directed DNA polymerase [Synchytrium microbalum]	51.2				XP_021862988	replication factor C subunit 2 [Spinacia oleracea]	85.5
GCIB01036424.1	GCIB01036424.1	2.11	3.06	0.000192	0.0146							632245.CLP_0945	the current gene model (or a revised gene model) may contain one or more premature stops and or frameshifts	93.6	YP_009306384	PREDICTED: haloacid dehalogenase-like hydrolase domain-containing	75
GCIB01027342.1	GCIB01027342.1	-0.63	5.91	0.000193	0.0147										XP_010032880	uncharacterized protein LOC104449398 [Eucalyptus grandis]	58.2
GCIB01048290.1	GCIB01048290.1	-0.56	6.13	0.000194	0.0148	YP_008318778	SPFH domain containing protein [Pandoravirus dulcis]	32.1							XP_021861044	uncharacterized protein LOC110778216 isoform X1 [Spinacia	87.4
GCIB01005900.1	GCIB01005900.1	0.71	5.49	0.000195	0.0148										XP_010686934	PREDICTED: uncharacterized protein LOC104779430 [Camelina sativa]	60.3
GCIB01008057.1	GCIB01008057.1	0.7	5.49	0.000195	0.0148				XP_038802570	uncharacterized protein EKO05_000038 [Ascochyta rabiei]	40.6				XP_021769134	uncharacterized protein LOC110684030 isoform X1 [Chenopodium	78.5
GCIB01005604.1	GCIB01005604.1	-0.78	5.17	0.000196	0.0149				XP_018270325	uncharacterized protein RHOBADRAFT_66572 [Rhodotorula graminis	40.2				XP_021755107	early nodulin-like protein 1 [Chenopodium quinoa]	64.9
GCIB01050755.1	GCIB01050755.1	-1.63	3.39	0.000199	0.0151	YP_003406869	serine/threonine protein kinase [Marseillevirus marseillevirus]	42	XP_009221857	STE/STE11 protein kinase [Gaeumannomyces tritici R3-111a-1]	47.5				XP_021719629	B3 domain-containing protein At5g42700-like [Chenopodium quinoa]	60
GCIB01035690.1	GCIB01035690.1	-1.08	4.36	0.000201	0.0152
GCIB01026339.1	GCIB01026339.1	-1.04	4.37	0.000201	0.0152										XP_021839137	DNA repair RAD52-like protein 2, chloroplastic [Carica papaya]	93.3
GCIB01003260.1	GCIB01003260.1	-0.61	5.92	0.000202	0.0153				XP_018287935	glycosyltransferase family 41 protein, partial [Phycomyces	41				XP_010550828	PREDICTED: uncharacterized protein LOC104804602 [Tarenaya	83.3
GCIB01014731.1	GCIB01014731.1	-0.7	5.43	0.000204	0.0154				XP_023462792	12-oxo-phytodienoic acid-like protein [Rhizopus microsporus ATCC	47				XP_021729534	uncharacterized protein LOC110706030 isoform X1 [Chenopodium	84.8
GCIB01027361.1	GCIB01027361.1	-0.68	6	0.000206	0.0156										XP_020256297	putative dual specificity protein phosphatase DSP8 isoform X2	76.9
GCIB01016181.1	GCIB01016181.1	0.85	5	0.000206	0.0156
GCIB01035594.1	GCIB01035594.1	-1.02	4.5	0.000207	0.0156				XP_040651455	uncharacterized protein EURHEDRAFT_517868 [Aspergillus ruber CBS	60.8				XP_010676174	PREDICTED: protein trichome birefringence-like 11 [Beta vulgaris	82.4
GCIB01002270.1	GCIB01002270.1	-0.55	6.67	0.000207	0.0156				XP_031021802	DNA-directed DNA polymerase [Synchytrium microbalum]	47.4				XP_021756859	phosphatidylinositol 4-phosphate 5-kinase 10-like [Chenopodium	79.3
GCIB01000050.1	GCIB01000050.1	0.56	7.87	0.000208	0.0157				XP_007290533	glycosyl transferase family protein [Marssonina brunnea f sp	33.7				XP_031277025	aspartic proteinase CDR1-like [Pistacia vera]	82.4
GCIB01062730.1	GCIB01062730.1	-1.37	3.8	0.000209	0.0157
GCIB01073956.1	GCIB01073956.1	-1.31	3.81	0.000209	0.0157				XP_003670490	hypothetical protein NDAI_0E04300 [Naumovozyma dairenensis CBS	35.4				XP_010672217	PREDICTED: cinnamoyl-CoA reductase 1 isoform X2 [Beta vulgaris	79.2
GCIB01008353.1	GCIB01008353.1	-0.73	5.3	0.000213	0.016										XP_021835013	AT-hook motif nuclear-localized protein 23-like [Carica papaya]	62.5
GCIB01011586.1	GCIB01011586.1	-5.8	2.52	0.000215	0.0162							1174528.JH992898_gene3514	None	104.4	YP_009430358	AP2-like ethylene-responsive transcription factor At1g79700 [Vigna	46.5
GCIB01012703.1	GCIB01012703.1	-0.7	5.44	0.000216	0.0162										XP_021853522	phospholipase SGR2 isoform X1 [Spinacia oleracea]	66
GCIB01040871.1	GCIB01040871.1	-1.02	4.46	0.000218	0.0163										XP_002514268	boron transporter 4 [Ricinus communis]	68.5
GCIB01007133.1	GCIB01007133.1	-0.97	4.58	0.000219	0.0164				XP_035322158	FYVE zinc finger [Geosmithia morbida]	25.8				XP_021732873	uncharacterized protein LOC110709020 [Chenopodium quinoa]	73.3
GCIB01012276.1	GCIB01012276.1	-1.15	4.18	0.000221	0.0165				XP_007301898	NADPH oxidase isoform 2 [Stereum hirsutum FP-91666 SS1]	35.3				XP_021756720	protein DETOXIFICATION 40-like [Chenopodium quinoa]	85.3
GCIB01074680.1	GCIB01074680.1	-1.12	4.18	0.000221	0.0165
GCIB01021727.1	GCIB01021727.1	-1.11	4.19	0.000221	0.0165				XP_007367379	uncharacterized protein DICSQDRAFT_40900, partial [Dichomitus	29.1				XP_021772421	uncharacterized protein LOC110687113 [Chenopodium quinoa]	74.6
GCIB01044061.1	GCIB01044061.1	-1.26	3.96	0.000224	0.0167										XP_021721670	phosphatidylinositol/phosphatidylcholine transfer protein SFH8-like	40.5
GCIB01018309.1	GCIB01018309.1	-0.56	6.18	0.000224	0.0167										XP_010674351	PREDICTED: T-complex protein 1 subunit epsilon [Beta vulgaris	53.8
GCIB01000226.1	GCIB01000226.1	-1.18	4.12	0.000225	0.0167							1458462.JNLK01000001_gene1275	COG NOG14552 non supervised orthologous group	54.7
GCIB01015927.1	GCIB01015927.1	-0.87	4.87	0.000225	0.0167										XP_010691873	PREDICTED: uncharacterized protein LOC104885492 [Beta vulgaris	68.4
GCIB01006166.1	GCIB01006166.1	0.64	5.75	0.000235	0.0175				XP_021876360	ribose-5-phosphate isomerase [Lobosporangium transversale]	40.7				XP_010256162	PREDICTED: DNA repair protein RAD51 homolog 3 isoform X1 [Nelumbo	83.6
GCIB01019382.1	GCIB01019382.1	-0.62	5.81	0.000235	0.0175				XP_038796330	uncharacterized protein EKO05_007459 [Ascochyta rabiei]	37.3				XP_010689732	PREDICTED: pentatricopeptide repeat-containing protein	78
GCIB01010281.1	GCIB01010281.1	-0.75	5.26	0.000236	0.0175				XP_037221944	uncharacterized protein MIND_00486200 [Mycena indigotica]	22.6				XP_021765740	palmitoyl-acyl carrier protein thioesterase, chloroplastic-like	72
GCIB01016002.1	GCIB01016002.1	-1.53	3.49	0.000236	0.0175										XP_021724743	protein ILITYHIA-like [Chenopodium quinoa]	55.4
GCIB01012654.1	GCIB01012654.1	0.73	5.34	0.000244	0.018				XP_040747618	uncharacterized protein DL89DRAFT_15744 [Linderina pennispora]	62.7				XP_010694574	PREDICTED: uncharacterized protein LOC109135580 [Beta vulgaris	91.3
GCIB01019272.1	GCIB01019272.1	-4.48	2.05	0.000244	0.018				XP_031022241	uncharacterized protein SmJEL517_g05862 [Synchytrium microbalum]	95.2				XP_030526856	uncharacterized protein LOC115740305 [Rhodamnia argentea]	98.1
GCIB01067175.1	GCIB01067175.1	-3.89	2.03	0.000244	0.018				XP_014564701	hypothetical protein L969DRAFT_613915 [Mixia osmundae IAM 14324]	95.7				XP_021840979	glycerol-3-phosphate dehydrogenase [NAD(+)] GPDHC1, cytosolic	85.7
GCIB01042380.1	GCIB01042380.1	-0.74	5.64	0.000246	0.0181										XP_010672961	PREDICTED: probable WRKY transcription factor 13 [Beta vulgaris	31.8
GCIB01022483.1	GCIB01022483.1	-0.71	5.37	0.00025	0.0184										XP_021763115	uncharacterized protein C11909c-like [Chenopodium quinoa]	69.1
GCIB01010043.1	GCIB01010043.1	-0.7	5.37	0.00025	0.0184				XP_033455994	uncharacterized protein K489DRAFT_373941 [Dissoconium aciculare CBS	40				XP_020875825	26S proteasome non-ATPase regulatory subunit 8 homolog A	75.8
GCIB01086311.1	GCIB01086311.1	-0.54	6.49	0.000254	0.0187
GCIB01009862.1	GCIB01009862.1	-0.68	5.48	0.000258	0.019										XP_021848205	uncharacterized protein LOC110797832 [Spinacia oleracea]	58.9
GCIB01036534.1	GCIB01036534.1	2.04	3.46	0.000259	0.019				XP_037195890	putative extracellular dihydrogeodin oxidase laccase protein	84.4
GCIB01006439.1	GCIB01006439.1	-1.05	4.42	0.000262	0.0192										XP_021851045	cyclin-dependent kinase E-1 [Spinacia oleracea]	57.9
GCIB01007175.1	GCIB01007175.1	-0.96	4.55	0.000262	0.0192
GCIB01109907.1	GCIB01109907.1	-5.46	2.17	0.000263	0.0192				XP_007335614	hypothetical protein AGABI1DRAFT_49288, partial [Agaricus bisporus	90				XP_024925474	uncharacterized protein LOC107407073 isoform X2 [Ziziphus jujuba]	90
GCIB01007317.1	GCIB01007317.1	-0.6	8.91	0.000263	0.0192	YP_009001144	DNA-directed RNA polymerase subunit RPB2 [Pithovirus sibericum]	31.3	XP_031025217	DNA-directed RNA polymerase [Synchytrium microbalum]	31.1				YP_010025139	probable inactive methyltransferase Os04g0175900 [Aegilops tauschii	99.7
GCIB01001169.1	GCIB01001169.1	-0.81	5.02	0.000265	0.0193	YP_009665063	cell division protein [Micromonas pusilla virus SP1]	43.2	XP_002838602	hypothetical protein [Tuber melanosporum Mel28]	50.5				XP_021848805	protein SODIUM POTASSIUM ROOT DEFECTIVE 3 [Spinacia oleracea]	79.8
GCIB01007723.1	GCIB01007723.1	-1.29	3.91	0.000266	0.0194	YP_009408041	Carbonic anhydrase, GAG-binding MV membrane protein [Eptesipox	27.9	XP_018657478	carbonate dehydratase [Trichoderma gamsii]	35.5				XP_021753650	uncharacterized protein LOC110728474 [Chenopodium quinoa]	66.3
GCIB01022077.1	GCIB01022077.1	1.28	3.96	0.000266	0.0194							161934.XP_010683231.1	Bacterial PH domain	243	XP_021844582	polynucleotide 5'-hydroxyl-kinase NOL9-like isoform X2 [Spinacia	73.7
GCIB01077058.1	GCIB01077058.1	-1.47	3.6	0.000266	0.0194										XP_021858059	protein FLX-like 1 [Spinacia oleracea]	62.5
GCIB01003789.1	GCIB01003789.1	1.22	4.12	0.000268	0.0195				XP_002493844	Alanine:glyoxylate aminotransferase (AGT), catalyzes the synthesis	34				XP_021644915	zinc finger CCCH domain-containing protein 3-like isoform X1 [Hevea	88.8
GCIB01039223.1	GCIB01039223.1	-0.85	4.86	0.000268	0.0195										XP_010678769	PREDICTED: ankyrin repeat domain-containing protein 2B [Beta	51.4
GCIB01003519.1	GCIB01003519.1	-0.56	6.51	0.000269	0.0195
GCIB01017352.1	GCIB01017352.1	1.26	4.04	0.000269	0.0195	YP_009120101	cytochrome P450 [Pandoravirus inopinatum]	34.3	XP_003036338	uncharacterized protein SCHCODRAFT_106290 [Schizophyllum commune	31.3				XP_021655582	scopoletin glucosyltransferase-like [Chenopodium quinoa]	62.4
GCIB01045635.1	GCIB01045635.1	-1.53	3.43	0.00027	0.0196	YP_009329024	Class 3 lipase [Cedratvirus A11]	39.7	XP_025168035	Alpha/Beta hydrolase protein, partial [Rhizophagus irregularis DAOM	34.4				XP_010686369	PREDICTED: uncharacterized protein LOC109125907 [Camelina sativa]	63.7
GCIB01081042.1	GCIB01081042.1	-2.99	2.25	0.000275	0.0199	YP_009640097	hypothetical protein AV955_gp109 [Diadromus pulchellus ascovirus	36.1	XP_007679616	uncharacterized protein BAUCODRAFT_243064 [Baudoinia panamericana	88.7				XP_023870752	mavicyanin [Quercus suber]	91.7
GCIB01047066.1	GCIB01047066.1	-1	4.5	0.000279	0.0202	YP_008437686	BCS1 N / AAA ATPase [Pandoravirus salinus]	59	XP_035373665	uncharacterized protein TRUGW13939_02465 [Talaromyces rugulosus]	60				XP_021718055	probable polygalacturonase [Chenopodium quinoa]	51.8
GCIB01023422.1	GCIB01023422.1	0.82	5.06	0.000287	0.0207	YP_009173589	Helicase 45 [Chrysochromulina ericina virus]	33.2	XP_023468083	DEAD-domain-containing protein [Rhizopus microsporus ATCC 52813]	46.6				XP_020254378	eukaryotic translation initiation factor 4G-like isoform X1	76.1
GCIB01027158.1	GCIB01027158.1	-1.06	4.3	0.000288	0.0208										XP_010676362	PREDICTED: putative wall-associated receptor kinase-like 16 [Beta	57.3
GCIB01006095.1	GCIB01006095.1	0.5	7.36	0.000289	0.0208				XP_018287925	hypothetical protein PHYBLDRAFT_56292 [Phycomyces blakesleeanus	52.4				XP_021859066	uncharacterized protein LOC110781132, partial [Spinacia oleracea]	67.5
GCIB01023218.1	GCIB01023218.1	-1.04	4.9	0.000289	0.0208
GCIB01001790.1	GCIB01001790.1	-1.4	3.7	0.000289	0.0208										XP_006429871	protein CYPRO4 [Citrus clementina]	58.1
GCIB01003110.1	GCIB01003110.1	0.68	5.56	0.00029	0.0209	YP_003987080	putative glutamine synthetase [Acanthamoeba polyphaga mimivirus]	54.5	XP_001877146	glutamine synthetase [Laccaria bicolor S238N-H82]	65.6				XP_019173519	PREDICTED: ENHANCER OF AG-4 protein 2 isoform X1 [Nicotiana	93.7
GCIB01004129.1	GCIB01004129.1	-0.57	6.09	0.000291	0.0209
GCIB01002650.1	GCIB01002650.1	-0.5	7.93	0.000293	0.021				XP_003073952	dipeptide/tripeptide permease [Encephalitozoon intestinalis ATCC	29.2				XP_010678590	PREDICTED: protein NUCLEAR FUSION DEFECTIVE 6,	69.2
GCIB01017064.1	GCIB01017064.1	-0.94	4.57	0.000294	0.0211				XP_016606129	hypothetical protein SPPG_06499 [Spizellomyces punctatus DAOM	52.8				XP_013443978	cytochrome f (chloroplast) [Coffea canephora]	76.6
GCIB01112986.1	GCIB01112986.1	-1.9	3.08	0.000295	0.0212
GCIB01002371.1	GCIB01002371.1	1.9	3.14	0.000295	0.0212				XP_006455549	hypothetical protein AGABI2DRAFT_75872, partial [Agaricus bisporus	80				XP_012832849	PREDICTED: adenylyltransferase and sulfurtransferase MOCS3	73.6
GCIB01006226.1	GCIB01006226.1	-0.73	5.26	0.000298	0.0213										XP_010678769	PREDICTED: ankyrin repeat domain-containing protein 2B [Beta	54.3
GCIB01051081.1	GCIB01051081.1	-0.94	4.63	0.000305	0.0218				XP_018257326	hypothetical protein FOXG_22509 [Fusarium oxysporum f sp	58.5				XP_021835636	probable ADP-ribosylation factor GTPase-activating protein AGD11	59.1
GCIB01009678.1	GCIB01009678.1	-1.34	3.79	0.000306	0.0218										XP_006495063	kunitz trypsin inhibitor 2-like [Citrus sinensis]	33.8
GCIB01013227.1	GCIB01013227.1	-1.31	3.79	0.000306	0.0218										XP_019106713	PREDICTED: ubiquitin-like-conjugating enzyme ATG10 isoform X3	54.4
GCIB01064387.1	GCIB01064387.1	-1.56	3.36	0.000308	0.0219				XP_027619142	predicted protein [Sparassis crispa]	47.1				XP_020867873	26S proteasome non-ATPase regulatory subunit 6 homolog [Arabidopsis	72.2
GCIB01018042.1	GCIB01018042.1	1.13	4.21	0.000309	0.022							981383.AEWH01000070_gene224	None	65.5
GCIB01007552.1	GCIB01007552.1	-1.12	4.17	0.000309	0.022										XP_021842798	mitogen-activated protein kinase kinase kinase 18-like [Spinacia	68.5
GCIB01040960.1	GCIB01040960.1	-1.51	3.54	0.000309	0.022				XP_018709239	hypothetical protein METBIDRAFT_48166 [Metschnikowia bicuspidata	100				XP_001419182	predicted protein [Micromonas commoda]	94.4
GCIB01000349.1	GCIB01000349.1	-0.53	9.71	0.000311	0.0221										XP_021851330	GDSL esterase/lipase At4g26790 [Spinacia oleracea]	45.7
GCIB01018963.1	GCIB01018963.1	-2.38	2.69	0.000312	0.0221										XP_015575755	364 kDa proline-rich protein [Ricinus communis]	87.1
GCIB01147956.1	GCIB01147956.1	-0.64	5.63	0.000312	0.0221
GCIB01055039.1	GCIB01055039.1	-0.91	4.7	0.000313	0.0222
GCIB01006851.1	GCIB01006851.1	-1.02	4.37	0.000314	0.0222										XP_010695029	PREDICTED: uncharacterized protein LOC104904732 isoform X1 [Beta	75.2
GCIB01005937.1	GCIB01005937.1	-2.02	2.99	0.000314	0.0222				XP_040745016	ribosomal protein S16 [Linderina pennispora]	51.8				XP_004492858	ABC transporter A family member 8-like [Cicer arietinum]	92.9
GCIB01006201.1	GCIB01006201.1	-0.98	4.52	0.000314	0.0222										XP_021731385	uncharacterized protein LOC110707722 [Chenopodium quinoa]	83.8
GCIB01018490.1	GCIB01018490.1	1.33	3.91	0.000316	0.0223							941770.GL622179_gene412	ORF located using Blastx	70.9	YP_001152214	ribosomal protein L16 (chloroplast) [Cathaya argyrophylla]	50.9
GCIB01000330.1	GCIB01000330.1	1.16	4.15	0.000316	0.0223	YP_007677291	plastocyanin [Synechococcus phage S-SSM4]	63.3							XP_022038326	ATP-dependent DNA helicase pif1-like [Helianthus annuus]	93.5
GCIB01085712.1	GCIB01085712.1	-1.14	4.1	0.000316	0.0223										XP_021752945	probable purine permease 5 [Chenopodium quinoa]	59.2
GCIB01041606.1	GCIB01041606.1	-1.19	4.03	0.00032	0.0225										XP_021844060	probable ubiquitin receptor RAD23a [Spinacia oleracea]	76.3
GCIB01052820.1	GCIB01052820.1	-2.22	2.78	0.000326	0.0229										NP_001275604	ribosomal protein S12 (chloroplast) [Cymbopogon citratus]	89.8
GCIB01001686.1	GCIB01001686.1	0.6	5.85	0.00033	0.0232										XP_010689313	PREDICTED: protein FMP32, mitochondrial-like isoform X2 [Camelina	84.1
GCIB01114153.1	GCIB01114153.1	-3.75	2.61	0.00033	0.0232
GCIB01028781.1	GCIB01028781.1	0.61	5.81	0.000334	0.0234				XP_024337973	hypothetical protein POSPLADRAFT_1146149 [Postia placenta	42.8				XP_021848553	uncharacterized protein LOC110788351 [Spinacia oleracea]	72.3
GCIB01001826.1	GCIB01001826.1	-0.79	5.07	0.000334	0.0234				XP_016611994	hypothetical protein SPPG_01407 [Spizellomyces punctatus DAOM	28.1				XP_021738943	cleavage stimulating factor 64-like isoform X1 [Chenopodium	77.7
GCIB01024014.1	GCIB01024014.1	-0.78	5.06	0.000334	0.0234				XP_451865	uncharacterized protein KLLA0_B07557g [Kluyveromyces lactis]	30				XP_021719706	uncharacterized protein LOC110696639 isoform X4 [Chenopodium	91.4
GCIB01036239.1	GCIB01036239.1	-1.43	3.62	0.000339	0.0237										XP_010683140	PREDICTED: diphthine--ammonia ligase isoform X1 [Beta vulgaris	71.7
GCIB01000269.1	GCIB01000269.1	0.53	6.33	0.000339	0.0237										XP_010672850	PREDICTED: NAD(P)H-quinone oxidoreductase subunit O, chloroplastic	93
GCIB01044328.1	GCIB01044328.1	-0.71	5.28	0.000339	0.0237										XP_021720389	protein REDUCED WALL ACETYLATION 2-like isoform X1 [Chenopodium	69.4
GCIB01131740.1	GCIB01131740.1	-1.03	4.64	0.00034	0.0237										XP_021740822	ABC transporter A family member 9-like [Chenopodium quinoa]	65.5
GCIB01033092.1	GCIB01033092.1	0.76	5.2	0.000341	0.0237				XP_007860369	ribosomal protein L4 [Gloeophyllum trabeum ATCC 11539]	37.8				XP_010685600	PREDICTED: ankyrin repeat-containing protein At5g02620-like,	73.6
GCIB01022910.1	GCIB01022910.1	-0.82	4.9	0.000349	0.0243										XP_010679351	PREDICTED: zinc finger protein-like 1 homolog isoform X1 [Beta	66.4
GCIB01005269.1	GCIB01005269.1	-0.97	4.53	0.000352	0.0245	YP_009001225	ABC2 type transporter superfamily protein [Pithovirus sibericum]	33.6	XP_025169443	hypothetical protein GLOIN_2v1757928 [Rhizophagus irregularis DAOM	36				XP_021864112	ethylene-responsive transcription factor RAP2-3-like [Carica	70.5
GCIB01029709.1	GCIB01029709.1	-0.6	8.75	0.000354	0.0246				YP_007475444	NADH dehydrogenase subunit 5 (mitochondrion) [Cantharellus	38.6				NP_064048	ribosomal protein L32 (chloroplast) [Cuscuta exaltata]	92
GCIB01004774.1	GCIB01004774.1	-0.6	5.81	0.000356	0.0248	YP_008052738	DnaJ superfamily [Phaeocystis globosa virus]	50.8	XP_016603860	chaperone DnaJ [Spizellomyces punctatus DAOM BR117]	51.8				XP_021756369	uncharacterized protein LOC110730997 isoform X1 [Chenopodium	77.7
GCIB01038258.1	GCIB01038258.1	-0.6	5.81	0.000357	0.0248				XP_027615594	predicted protein [Sparassis crispa]	44.2				XP_039682990	phosphate transporter PHO1 homolog 9 isoform X2 [Medicago	48.3
GCIB01007251.1	GCIB01007251.1	-1.51	3.49	0.000357	0.0248				XP_025184169	pyridoxal phosphate-dependent transferase [Rhizophagus irregularis	43				XP_010694951	PREDICTED: factor of DNA methylation 2-like [Beta vulgaris subsp	61.9
GCIB01013519.1	GCIB01013519.1	-0.54	8.84	0.000357	0.0248										YP_009409916	sialyltransferase [Bathycoccus prasinos]	100
GCIB01019985.1	GCIB01019985.1	-0.64	5.59	0.000358	0.0248				XP_016610029	hypothetical protein SPPG_02496 [Spizellomyces punctatus DAOM	29.4				XP_010681968	PREDICTED: uncharacterized protein LOC104903248 [Beta vulgaris	61.9
GCIB01022262.1	GCIB01022262.1	-1.36	3.74	0.000361	0.0249
GCIB01017779.1	GCIB01017779.1	-1.34	3.74	0.000361	0.0249	YP_009481511	Serine/threonine protein kinase [Pandoravirus macleodensis]	35	XP_014570623	hypothetical protein L969DRAFT_83831 [Mixia osmundae IAM 14324]	32.7				XP_021768080	probable protein phosphatase 2C 50 [Chenopodium quinoa]	83
GCIB01033828.1	GCIB01033828.1	-0.92	4.61	0.000365	0.0252				XP_031875302	Retrovirus-related Pol polyprotein from transposon TNT 1-94	32.9				XP_024965874	probable inactive ATP-dependent zinc metalloprotease FTSHI 3,	52.6
GCIB01000180.1	GCIB01000180.1	0.64	5.63	0.000365	0.0252				XP_007812756	gamma interferon inducible lysosomal thiol reductase (GILT),	31				XP_016576003	PREDICTED: uncharacterized protein LOC107838771 [Capsicum annuum]	63.2
GCIB01005334.1	GCIB01005334.1	1.32	5.87	0.000372	0.0256				XP_003323436	hypothetical protein PGTG_04988 [Puccinia graminis f sp tritici	69				XP_042033618	formin-like protein 3 [Salvia splendens]	93.9
GCIB01000590.1	GCIB01000590.1	-0.95	4.48	0.000376	0.0259	YP_008319757	FAD linked glycolate oxidase [Pandoravirus dulcis]	35.8	XP_006964234	uncharacterized protein TRIREDRAFT_105823 [Trichoderma reesei	33.9				XP_010666892	PREDICTED: probable inorganic phosphate transporter 1-3 [Beta	79.6
GCIB01019337.1	GCIB01019337.1	-0.82	4.91	0.000379	0.0261										XP_038710472	protein NETWORKED 2A [Tripterygium wilfordii]	81.5
GCIB01003673.1	GCIB01003673.1	-0.81	4.92	0.000379	0.0261				NP_596486	putative P-type ATPase [Schizosaccharomyces pombe]	39.1				XP_021860752	hydrophobic protein RCI2A-like [Spinacia oleracea]	81.2
GCIB01003931.1	GCIB01003931.1	-0.56	6.05	0.00038	0.0261				XP_023468308	hypothetical protein RHIMIDRAFT_199538, partial [Rhizopus	38.7				XP_028788834	rust resistance kinase Lr10-like [Prosopis alba]	81.7
GCIB01037137.1	GCIB01037137.1	-0.53	6.4	0.00038	0.0261	YP_003987358	putative serine/threonine-protein kinase/receptor [Acanthamoeba	34.7	XP_024343352	hypothetical protein POSPLADRAFT_1069054 [Postia placenta	34.2				XP_021746439	uncharacterized protein LOC110745472 isoform X3 [Prunus avium]	64.5
GCIB01057867.1	GCIB01057867.1	-1.24	3.91	0.000381	0.0261										XP_010676107	PREDICTED: ATP-dependent DNA helicase PIF1-like [Beta vulgaris	65.1
GCIB01002179.1	GCIB01002179.1	-0.92	4.93	0.000381	0.0261										XP_021775014	probable L-type lectin-domain containing receptor kinase S5	55.4
GCIB01022737.1	GCIB01022737.1	-0.7	5.31	0.000385	0.0263				XP_038730302	uncharacterized protein EAE97_008117 [Botrytis byssoidea]	35.1				XP_021835882	chlorophyll a-b binding protein 151, chloroplastic [Carica papaya]	64.8
GCIB01005561.1	GCIB01005561.1	-0.59	5.97	0.000386	0.0264										XP_021849082	SWI/SNF complex component SNF12 homolog [Spinacia oleracea]	77.6
GCIB01008096.1	GCIB01008096.1	-0.62	5.77	0.000391	0.0267										XP_021775068	uncharacterized protein LOC110689536 [Chenopodium quinoa]	49.5
GCIB01006528.1	GCIB01006528.1	-0.64	5.56	0.000398	0.0272				XP_024684220	uncharacterized protein P174DRAFT_459140 [Aspergillus novofumigatus	28.1				XP_021720400	pentatricopeptide repeat-containing protein At3g48810-like	51.4
GCIB01020037.1	GCIB01020037.1	-0.66	5.47	0.000398	0.0272	YP_003969892	putative exostosin family protein [Cafeteria roenbergensis virus	30.5	XP_028472380	hypothetical protein EHS24_003537 [Apiotrichum porosum]	35.9				XP_034694821	nicotinamide/nicotinic acid mononucleotide adenylyltransferase-like	66.2
GCIB01015583.1	GCIB01015583.1	-0.71	5.26	0.000401	0.0273				XP_007779718	hypothetical protein W97_03634 [Coniosporium apollinis CBS 100218]	60.5				XP_021755242	heptahelical transmembrane protein 2-like isoform X2 [Chenopodium	77.7
GCIB01019863.1	GCIB01019863.1	-0.75	5.16	0.000403	0.0274										XP_021857230	U4/U6U5 tri-snRNP-associated protein 2-like [Spinacia oleracea]	43.9
GCIB01011068.1	GCIB01011068.1	0.6	5.86	0.000408	0.0278										XP_010670651	PREDICTED: uncharacterized protein LOC104892930 [Beta vulgaris	89.5
GCIB01013574.1	GCIB01013574.1	-0.81	4.94	0.000411	0.0279				XP_025595043	hypothetical protein FA09DRAFT_167774 [Tilletiopsis	34.3				XP_021854505	uncharacterized protein At3g49720 [Spinacia oleracea]	63.1
GCIB01008505.1	GCIB01008505.1	0.77	5.14	0.000415	0.0282				XP_016609978	tubulin beta chain [Spizellomyces punctatus DAOM BR117]	84.7				XP_021860480	uncharacterized protein LOC110777646 [Spinacia oleracea]	95.8
GCIB01004562.1	GCIB01004562.1	-3.77	4.73	0.000419	0.0284				XP_018381664	hypothetical protein CC77DRAFT_1012418 [Alternaria alternata]	90.9				XP_022720746	plant intracellular Ras-group-related LRR protein 6-like [Durio	84.4
GCIB01003144.1	GCIB01003144.1	0.55	6.19	0.000419	0.0284	YP_010114486	chaperonin GroEL [Flavobacterium phage vB_FspM_immuto_2-6A]	49.7	XP_012192703	methylenetetrahydrofolate reductase [Pseudozyma hubeiensis SY62]	52.9				XP_009597827	SKP1-like protein 1 [Nicotiana tomentosiformis]	86.5
GCIB01123993.1	GCIB01123993.1	-0.87	6.91	0.000421	0.0285										XP_022132762	GATA transcription factor 16-like [Momordica charantia]	55.2
GCIB01000895.1	GCIB01000895.1	-0.52	7.18	0.000426	0.0288										XP_021730216	probable carboxylesterase 18 [Chenopodium quinoa]	55.6
GCIB01073022.1	GCIB01073022.1	-1.71	3.14	0.000433	0.0292										XP_021850358	benzyl alcohol O-benzoyltransferase-like, partial [Spinacia	100
GCIB01019109.1	GCIB01019109.1	-0.78	5	0.000437	0.0295				NP_596486	putative P-type ATPase [Schizosaccharomyces pombe]	38.3				XP_021759697	uncharacterized protein LOC110734031 isoform X2 [Chenopodium	77.7
GCIB01007231.1	GCIB01007231.1	-0.55	6.03	0.000439	0.0296	YP_009482546	Serine/threonine protein kinase [Pandoravirus neocaledonia]	33	XP_023463758	Pkinase-domain-containing protein [Rhizopus microsporus ATCC	32.6				XP_021855486	transcription factor bHLH113-like [Spinacia oleracea]	79.1
GCIB01028821.1	GCIB01028821.1	-1.14	4.08	0.000442	0.0298	YP_007003328	levanase [Bacillus phage SP-10]	29.7	XP_961256	invertase [Neurospora crassa OR74A]	30.9				XP_021768418	protein plastid transcriptionally active 16, chloroplastic-like	71.2
GCIB01000653.1	GCIB01000653.1	-1.11	4.09	0.000442	0.0298	YP_009254903	serine/threonine protein kinase [Tokyovirus A1]	39.1	XP_024663344	Serine/threonine-protein kinase plo1 [Wickerhamiella sorbophila]	44.9				XP_010672807	PREDICTED: uncharacterized protein LOC104894499 [Beta vulgaris	80.2
GCIB01025265.1	GCIB01025265.1	-0.65	5.53	0.000442	0.0298										XP_010678287	PREDICTED: NADH--cytochrome b5 reductase 1 [Beta vulgaris subsp	72.7
GCIB01046213.1	GCIB01046213.1	-1.28	3.76	0.000444	0.0298
GCIB01062146.1	GCIB01062146.1	-0.72	5.23	0.000444	0.0298										XP_021726246	uncharacterized protein LOC110702861 [Chenopodium quinoa]	63.3
GCIB01006740.1	GCIB01006740.1	-0.52	6.4	0.000449	0.0301				XP_007780243	hypothetical protein W97_04162 [Coniosporium apollinis CBS 100218]	38.3				XP_010666854	PREDICTED: snRNA-activating protein complex subunit [Beta vulgaris	60.4
GCIB01001797.1	GCIB01001797.1	0.62	5.7	0.000451	0.0302				XP_008045833	hypothetical protein TRAVEDRAFT_41103 [Trametes versicolor	73.3				XP_018499623	PREDICTED: non-structural maintenance of chromosomes element 4	69.4
GCIB01023872.1	GCIB01023872.1	-1.18	4.01	0.000451	0.0302				XP_013238111	xenotropic and polytropic retrovirus receptor 1-like protein	35				XP_010683125	PREDICTED: transcription factor bHLH121 [Beta vulgaris subsp	61.5
GCIB01006270.1	GCIB01006270.1	1.28	3.9	0.000453	0.0303				XP_013310657	hypothetical protein PV05_11694 [Exophiala xenobiotica]	37.5				XP_021990587	uncharacterized protein LOC110919111 [Helianthus annuus]	76.4
GCIB01099015.1	GCIB01099015.1	-0.87	4.72	0.000453	0.0303										XP_021846120	probable carboxylesterase 9 [Spinacia oleracea]	42.7
GCIB01023226.1	GCIB01023226.1	-0.82	4.84	0.000455	0.0304	YP_007676115	2-polyprenylphenol 6-hydroxylase [Micromonas pusilla virus 12T]	28	XP_031026719	uncharacterized protein SmJEL517_g01339 [Synchytrium microbalum]	36.8				XP_021843979	uncharacterized protein LOC110793778 isoform X1 [Spinacia	90.5
GCIB01107174.1	GCIB01107174.1	1.21	3.99	0.000455	0.0304
GCIB01012363.1	GCIB01012363.1	0.53	6.24	0.000456	0.0304				NP_982720	40S ribosomal protein S2 [Eremothecium gossypii ATCC 10895]	34				XP_021740614	reticulon-like protein B11 isoform X2 [Chenopodium quinoa]	83.2
GCIB01029452.1	GCIB01029452.1	-1.49	3.52	0.000463	0.0308
GCIB01018747.1	GCIB01018747.1	-1.45	3.53	0.000463	0.0308				XP_040745016	ribosomal protein S16 [Linderina pennispora]	53.6				XP_041017158	BAG family molecular chaperone regulator 5, mitochondrial [Juglans	92.2
GCIB01015080.1	GCIB01015080.1	-1.4	3.52	0.000463	0.0308										XP_021727037	probable alpha-amylase 2 isoform X1 [Chenopodium quinoa]	69
GCIB01013643.1	GCIB01013643.1	-0.59	5.72	0.000463	0.0308	NP_955110	CNPV087 putative glutathione peroxidase [Canarypox virus]	43.7	XP_018226603	hypothetical protein T552_01362 [Pneumocystis carinii B80]	57.8				XP_010695174	PREDICTED: HEAT repeat-containing protein 5A-like isoform X1 [Beta	84.4
GCIB01076054.1	GCIB01076054.1	-0.55	6.26	0.000464	0.0308				XP_018132970	hypothetical protein VE01_02729 [Pseudogymnoascus verrucosus]	30.2				XP_021731672	embryo-specific protein ATS3A-like isoform X2 [Chenopodium quinoa]	59.4
GCIB01051516.1	GCIB01051516.1	-0.77	5.03	0.000471	0.0312				XP_007827302	hypothetical protein PFICI_00530 [Pestalotiopsis fici W106-1]	32.4				XP_010680584	PREDICTED: uncharacterized protein LOC109136005 [Beta vulgaris	78
GCIB01061647.1	GCIB01061647.1	-1.05	4.24	0.000474	0.0313				XP_001536497	hypothetical protein HCAG_08279 [Histoplasma capsulatum NAm1]	38.2				XP_010684536	PREDICTED: probably inactive leucine-rich repeat receptor-like	84.6
GCIB01020380.1	GCIB01020380.1	-1.85	3.03	0.000474	0.0313	YP_009015655	gp352 [Bacillus virus G]	22.1	XP_007679743	uncharacterized protein BAUCODRAFT_27030 [Baudoinia panamericana	30.5				XP_021728679	protein ENHANCED PSEUDOMONAS SUSCEPTIBILTY 1-like [Chenopodium	68.2
GCIB01003933.1	GCIB01003933.1	-1.78	3.06	0.000474	0.0313	YP_009448979	Cytochrome P450-like protein E-class [Orpheovirus IHUMI-LCC2]	22.3	XP_031024004	uncharacterized protein SmJEL517_g04074 [Synchytrium microbalum]	44.4				XP_024028092	uncharacterized protein LOC18992808 [Eutrema salsugineum]	85.7
GCIB01031541.1	GCIB01031541.1	0.94	4.63	0.000484	0.0319							634994.GCWU000323_01831	Unextendable partial coding region	75.9
GCIB01019496.1	GCIB01019496.1	-0.91	4.59	0.000484	0.0319										XP_013625134	PREDICTED: glutaredoxin-C6-like [Brassica oleracea var oleracea]	91.2
GCIB01039538.1	GCIB01039538.1	2.76	8.45	0.000487	0.0321										XP_021717697	phosphatidate cytidylyltransferase 4, chloroplastic-like isoform X1	61.9
GCIB01080074.1	GCIB01080074.1	2.52	2.6	0.000489	0.0322
GCIB01000507.1	GCIB01000507.1	0.74	5.22	0.000492	0.0323										XP_028086483	GDSL esterase/lipase At1g71250-like [Camellia sinensis]	68.8
GCIB01015493.1	GCIB01015493.1	-0.76	5.08	0.000492	0.0323				XP_025597763	ANTH-domain-containing protein, partial [Tilletiopsis	30.8				XP_010687911	PREDICTED: lectin-like [Camelina sativa]	71.6
GCIB01044304.1	GCIB01044304.1	-0.9	4.66	0.000493	0.0323										XP_010695679	PREDICTED: NADP-dependent glyceraldehyde-3-phosphate dehydrogenase	60.7
GCIB01004535.1	GCIB01004535.1	-1.37	3.61	0.0005	0.0328
GCIB01007583.1	GCIB01007583.1	-1.03	4.33	0.000511	0.0334	YP_008319314	Cytochrome P450 [Pandoravirus dulcis]	27.8	XP_025167889	cytochrome P450 [Rhizophagus irregularis DAOM 181602=DAOM 197198]	38.3				XP_010694548	PREDICTED: methyl-CpG-binding domain protein 2-like [Beta vulgaris	77.3
GCIB01021310.1	GCIB01021310.1	0.6	5.76	0.000517	0.0338				NP_594999	putative serine acetyltransferase [Schizosaccharomyces pombe]	34.9				XP_021275453	dof zinc finger protein DOF16 [Herrania umbratica]	87.5
GCIB01025812.1	GCIB01025812.1	-3.79	2.19	0.00052	0.034				XP_025393762	uncharacterized protein BO70DRAFT_407407, partial [Aspergillus	59
GCIB01051398.1	GCIB01051398.1	-0.91	4.55	0.000523	0.0341				XP_007306395	peroxisomal oxidase [Stereum hirsutum FP-91666 SS1]	55.9				XP_021669142	dirigent protein 19-like [Hevea brasiliensis]	80.7
GCIB01035408.1	GCIB01035408.1	1.18	4.08	0.000529	0.0345							408672.NBCG_05699	None	149.1
GCIB01059894.1	GCIB01059894.1	-1.12	4.04	0.000529	0.0345
GCIB01088428.1	GCIB01088428.1	2.34	2.73	0.000535	0.0348
GCIB01003168.1	GCIB01003168.1	0.55	6.53	0.000538	0.035				XP_003685440	hypothetical protein TPHA_0D03710 [Tetrapisispora phaffii CBS	31.8				XP_010677417	PREDICTED: UPF0503 protein At3g09070, chloroplastic [Beta vulgaris	86.8
GCIB01037767.1	GCIB01037767.1	-1.48	3.45	0.000538	0.035							1124780.ANNU01000014_gene3894	None	96.7
GCIB01005241.1	GCIB01005241.1	-1.18	3.96	0.000539	0.035										XP_010672665	PREDICTED: proteinaceous RNase P 2-like [Beta vulgaris subsp	44.9
GCIB01061787.1	GCIB01061787.1	-1.18	3.97	0.000539	0.035
GCIB01039996.1	GCIB01039996.1	-1.17	3.96	0.000539	0.035										XP_021772932	spidroin-1-like [Chenopodium quinoa]	74
GCIB01036198.1	GCIB01036198.1	-1.17	3.97	0.000539	0.035
GCIB01003432.1	GCIB01003432.1	-0.67	5.33	0.000542	0.0351	YP_009329013	5'nucleotidase/apyrase [Cedratvirus A11]	35.7	XP_025166681	kinase-like domain-containing protein [Rhizophagus irregularis DAOM	34.6				XP_021763592	protein FAR-RED ELONGATED HYPOCOTYL 3-like [Chenopodium quinoa]	59.9
GCIB01128019.1	GCIB01128019.1	0.84	4.84	0.000542	0.0351							1150469.RSPPHO_03245	COG NOG15344 non supervised orthologous group	162.9
GCIB01016687.1	GCIB01016687.1	-0.75	5.06	0.000544	0.0352										XP_010671300	PREDICTED: uncharacterized protein LOC104896473 [Beta vulgaris	90.2
GCIB01017284.1	GCIB01017284.1	-0.63	5.53	0.000544	0.0352				XP_014657761	peptidase C15, pyroglutamyl peptidase I-like protein [Moesziomyces	35				XP_010674536	PREDICTED: probable alpha,alpha-trehalose-phosphate synthase	82.4
GCIB01004246.1	GCIB01004246.1	-0.66	5.43	0.000548	0.0354										XP_025616916	putative disease resistance RPP13-like protein 1 [Arachis	73.3
GCIB01041682.1	GCIB01041682.1	-1.39	4.94	0.000549	0.0354	YP_007003328	levanase [Bacillus phage SP-10]	26	XP_018665771	hypothetical protein TGAM01_v205776 [Trichoderma gamsii]	35.1				XP_010683702	PREDICTED: scar-like domain-containing protein WAVE 5 isoform X1	69.5
GCIB01025927.1	GCIB01025927.1	-0.55	7.82	0.000556	0.0359										XP_004145876	putative membrane-bound O-acyltransferase C24H601c isoform X2	71.7
GCIB01001550.1	GCIB01001550.1	-0.72	5.22	0.000558	0.0359	YP_003213012	hypothetical protein OTV1_189 [Ostreococcus tauri virus 1]	28.3	XP_022384166	proline oxidase Put1 [Aspergillus bombycis]	43.5				XP_021847108	uncharacterized protein LOC110796740 [Spinacia oleracea]	83.6
GCIB01035801.1	GCIB01035801.1	0.97	4.52	0.000563	0.0362				XP_033459302	phosphatidylinositol 3-kinase [Dissoconium aciculare CBS 34282]	34.3				XP_021764684	probable thiol methyltransferase 2 isoform X2 [Chenopodium quinoa]	85.2
GCIB01012865.1	GCIB01012865.1	-0.56	5.97	0.000566	0.0364										XP_020532122	malate synthase [Amborella trichopoda]	92.3
GCIB01005951.1	GCIB01005951.1	-0.79	4.94	0.000571	0.0367
GCIB01007212.1	GCIB01007212.1	1.02	4.39	0.000577	0.037				XP_031024649	uncharacterized protein SmJEL517_g03405 [Synchytrium microbalum]	28.7				XP_021750054	cytochrome P450 71A24-like [Prunus avium]	80.6
GCIB01072378.1	GCIB01072378.1	-0.9	4.58	0.000579	0.0372
GCIB01008878.1	GCIB01008878.1	-0.72	5.18	0.000581	0.0372				XP_018272922	uncharacterized protein RHOBADRAFT_49359 [Rhodotorula graminis	38.3				XP_021745088	protein indeterminate-domain 7-like isoform X1 [Prunus avium]	82.9
GCIB01024621.1	GCIB01024621.1	-1.36	3.55	0.000588	0.0376				XP_020118652	hypothetical protein UA08_06370 [Talaromyces atroroseus]	41.9				XP_010688171	PREDICTED: uncharacterized protein LOC104891436 [Beta vulgaris	67.1
GCIB01020573.1	GCIB01020573.1	0.89	4.67	0.000589	0.0376	YP_009120101	cytochrome P450 [Pandoravirus inopinatum]	36.1	XP_001828320	cytochrome P450 [Coprinopsis cinerea okayama7	31.8				XP_021761517	transcription factor VIP1-like [Chenopodium quinoa]	79.8
GCIB01035562.1	GCIB01035562.1	-0.88	4.64	0.000589	0.0376				XP_006680598	uncharacterized protein BATDEDRAFT_5146, partial [Batrachochytrium	39.9				XP_030465141	disease resistance protein LAZ5-like [Syzygium oleosum]	69.8
GCIB01024226.1	GCIB01024226.1	-0.83	4.82	0.00059	0.0376										XP_010690912	PREDICTED: glutaredoxin-C2 [Camelina sativa]	66.5
GCIB01071576.1	GCIB01071576.1	-0.81	4.83	0.00059	0.0376				XP_007305996	UDP-Glycosyltransferase/glycogen phosphorylase [Stereum hirsutum	42.7				XP_010681653	PREDICTED: uncharacterized protein LOC104891117 [Beta vulgaris	64.5
GCIB01022968.1	GCIB01022968.1	0.88	4.73	0.000594	0.0379				XP_006682068	uncharacterized protein BATDEDRAFT_91789 [Batrachochytrium	28.6				XP_010682186	PREDICTED: F-box/LRR-repeat MAX2 homolog A [Beta vulgaris subsp	75.8
GCIB01068380.1	GCIB01068380.1	-0.86	4.71	0.000594	0.0379				XP_031014879	uncharacterized protein FIESC28_06934 [Fusarium coffeatum]	36.4				XP_021715081	uncharacterized protein LOC110692358 [Chenopodium quinoa]	70.6
GCIB01015241.1	GCIB01015241.1	0.78	5.04	0.000601	0.0383				XP_025184102	inositol phosphatase [Rhizophagus irregularis DAOM 181602=DAOM	64.4				XP_004290524	PREDICTED: G patch domain and ankyrin repeat-containing protein 1	91.2
GCIB01008935.1	GCIB01008935.1	-0.52	6.23	0.000601	0.0383				XP_025173189	putative xanthine dehydrogenase [Rhizophagus irregularis DAOM	46.9				XP_021862675	protease Do-like 5, chloroplastic isoform X2 [Spinacia oleracea]	84
GCIB01006103.1	GCIB01006103.1	-0.51	7.6	0.000602	0.0383										XP_021863313	uncharacterized protein LOC110781670, partial [Spinacia oleracea]	52.9
GCIB01019431.1	GCIB01019431.1	-0.96	4.44	0.000605	0.0385				XP_007676361	uncharacterized protein BAUCODRAFT_575837 [Baudoinia panamericana	31.7				XP_006403939	heterogeneous nuclear ribonucleoprotein 1 [Eutrema salsugineum]	80.6
GCIB01029844.1	GCIB01029844.1	-1.1	4.45	0.000608	0.0386
GCIB01004596.1	GCIB01004596.1	1.03	4.34	0.000613	0.0389							1430440.MGMSRv2_1983	None	170.6	YP_009526585	PsaC (chloroplast) [Dipsacus japonicus]	79.3
GCIB01075268.1	GCIB01075268.1	-1.34	3.66	0.000621	0.0394				XP_031858026	uncharacterized protein CI109_006560 [Kwoniella shandongensis]	50.7				XP_021769194	uncharacterized protein LOC110684081 [Chenopodium quinoa]	87
GCIB01010308.1	GCIB01010308.1	1.56	3.45	0.000624	0.0395				XP_012186085	tRNA (adenine-N(1)-)-methyltransferase non-catalytic subunit	49.1	411466.ACTODO_00001	None	156.8	YP_009532855	photosystem II 47 kDa protein (chloroplast) [Vitis thunbergii]	69
GCIB01035856.1	GCIB01035856.1	-1.48	3.38	0.000624	0.0395										XP_010258362	PREDICTED: GDSL esterase/lipase EXL3-like isoform X1 [Nelumbo	51.8
GCIB01041469.1	GCIB01041469.1	-1.36	4.07	0.000636	0.0402				XP_013023103	CMGC/RCK/MAK protein kinase Pit1 [Schizosaccharomyces cryophilus	42.5				XP_021767245	mitogen-activated protein kinase kinase kinase 5-like [Chenopodium	83
GCIB01128859.1	GCIB01128859.1	0.83	4.87	0.00064	0.0403							411462.DORLON_02997	ORF located using Blastx	84
GCIB01016004.1	GCIB01016004.1	-0.81	4.85	0.00064	0.0403				XP_040743034	uncharacterized protein DL89DRAFT_258348 [Linderina pennispora]	31.2				XP_021835577	pectin acetylesterase 5-like isoform X3 [Carica papaya]	71
GCIB01050506.1	GCIB01050506.1	-0.8	4.85	0.00064	0.0403										XP_021724496	increased DNA methylation 1-like [Chenopodium quinoa]	64.7
GCIB01010636.1	GCIB01010636.1	-0.67	5.36	0.000642	0.0404	YP_232920	putative monoglyceride lipase [Vaccinia virus]	40.4	XP_016612372	hypothetical protein SPPG_00063 [Spizellomyces punctatus DAOM	31.9				XP_021847757	callose synthase 3 [Spinacia oleracea]	75.8
GCIB01008002.1	GCIB01008002.1	-0.83	4.78	0.000646	0.0407	YP_004894915	putative serine/threonine-protein kinase/receptor [Megavirus	34.7	XP_020070760	hypothetical protein CYBJADRAFT_127457 [Cyberlindnera jadinii NRRL	34.5				XP_021862679	uncharacterized protein LOC110779652, partial [Spinacia oleracea]	62.1
GCIB01005606.1	GCIB01005606.1	-0.82	4.78	0.000646	0.0407										XP_010670917	PREDICTED: S-adenosylmethionine synthase 2 [Beta vulgaris subsp	69
GCIB01005353.1	GCIB01005353.1	-1.24	3.83	0.000648	0.0407										XP_021772778	U4/U6U5 tri-snRNP-associated protein 2-like isoform X2	60.6
GCIB01076723.1	GCIB01076723.1	-1.23	3.84	0.000648	0.0407
GCIB01081707.1	GCIB01081707.1	-1.01	4.23	0.000648	0.0407	YP_002296260	putative membrane protein [Emiliania huxleyi virus 86]	31.4	XP_031027546	uncharacterized protein SmJEL517_g00691 [Synchytrium microbalum]	34.5				XP_008228692	PREDICTED: protein SET DOMAIN GROUP 41 [Prunus mume]	68.6
GCIB01026072.1	GCIB01026072.1	-1.05	5.26	0.000676	0.0424										XP_021864243	putative phospholipid:diacylglycerol acyltransferase 2 isoform X2	83.6
GCIB01004930.1	GCIB01004930.1	0.79	4.95	0.000679	0.0426										XP_021848757	uncharacterized protein LOC110798335 [Spinacia oleracea]	74.1
GCIB01078436.1	GCIB01078436.1	-1.03	4.17	0.000681	0.0427
GCIB01035936.1	GCIB01035936.1	-0.53	11.82	0.000691	0.0432				YP_009710563	apocytochrome b (mitochondrion) [Amanita pseudoporphyria]	61.1				YP_003875502	cytochrome c maturase subunit C (mitochondrion) [Erythranthe	89.7
GCIB01007915.1	GCIB01007915.1	-0.65	5.54	0.000691	0.0432				XP_018997542	hypothetical protein L202_01664 [Cryptococcus amylolentus CBS	36.3				XP_040994025	ribosomal protein S11 (chloroplast) [Gymnocladus chinensis]	55.2
GCIB01000490.1	GCIB01000490.1	-0.79	4.86	0.000692	0.0432										XP_021763213	uncharacterized protein LOC110737193 [Chenopodium quinoa]	89.1
GCIB01012624.1	GCIB01012624.1	-0.91	4.54	0.000693	0.0433										XP_010665881	PREDICTED: uncharacterized protein LOC104887747 isoform X6 [Beta	75
GCIB01003509.1	GCIB01003509.1	-0.89	4.6	0.000705	0.0439				XP_774145	hypothetical protein CNBG4450 [Cryptococcus neoformans var	34.6				XP_021860429	cytosolic sulfotransferase 15-like [Spinacia oleracea]	79.8
GCIB01059297.1	GCIB01059297.1	-0.63	5.48	0.000708	0.0441				XP_018069490	DUF221-domain-containing protein [Mollisia scopiformis]	37.1				XP_021835181	glyceraldehyde-3-phosphate dehydrogenase B, chloroplastic [Spinacia	72.9
GCIB01018553.1	GCIB01018553.1	-0.82	5.84	0.000711	0.0442
GCIB01009819.1	GCIB01009819.1	-0.71	5.11	0.000713	0.0443										XP_010668152	PREDICTED: jasmonate-induced protein homolog [Beta vulgaris subsp	66.7
GCIB01008457.1	GCIB01008457.1	-0.95	4.41	0.000725	0.045										XP_021861171	oligouridylate-binding protein 1-like isoform X3 [Spinacia	53.9
GCIB01045902.1	GCIB01045902.1	-0.95	4.41	0.000725	0.045
GCIB01029379.1	GCIB01029379.1	3.04	2.42	0.00073	0.0452							1382230.ASAP_2763	None	68.2	YP_001152204	photosystem I assembly protein Ycf3 (chloroplast) [Cathaya	92
GCIB01080996.1	GCIB01080996.1	-2.74	2.35	0.00073	0.0452				XP_013955650	hypothetical protein TRIVIDRAFT_53758, partial [Trichoderma virens	80.6				XP_018499623	PREDICTED: non-structural maintenance of chromosomes element 4	74.4
GCIB01000273.1	GCIB01000273.1	-2.59	2.37	0.00073	0.0452										XP_021729454	U-box domain-containing protein 12-like [Chenopodium quinoa]	69.4
GCIB01013475.1	GCIB01013475.1	-1.14	4.03	0.000738	0.0454										XP_021747028	cytochrome b-c1 complex subunit Rieske-4, mitochondrial-like	93.8
GCIB01036191.1	GCIB01036191.1	-1.13	4.02	0.000738	0.0454
GCIB01015039.1	GCIB01015039.1	-1.11	4.02	0.000738	0.0454										XP_015573455	BTB/POZ and MATH domain-containing protein 2 isoform X1 [Ricinus	79.3
GCIB01003136.1	GCIB01003136.1	-1.11	4.02	0.000738	0.0454	NP_047474	IAP2 [Bombyx mori nucleopolyhedrovirus]	45.7							XP_010677203	PREDICTED: coatomer subunit zeta-2 [Beta vulgaris subsp vulgaris]	47.2
GCIB01008328.1	GCIB01008328.1	0.59	5.72	0.000744	0.0458				XP_001731183	hypothetical protein MGL_1366 [Malassezia globosa CBS 7966]	22.6				XP_034682537	putative disease resistance protein RGA4 isoform X1 [Vitis	73.4
GCIB01001764.1	GCIB01001764.1	0.93	4.52	0.00075	0.046				XP_025387911	NAD dependent epimerase/dehydratase [Aspergillus eucalypticola CBS	36				XP_021776299	non-specific lipid-transfer protein-like [Chenopodium quinoa]	85.8
GCIB01003332.1	GCIB01003332.1	-0.64	5.44	0.00075	0.046	YP_003987358	putative serine/threonine-protein kinase/receptor [Acanthamoeba	33	XP_014570623	hypothetical protein L969DRAFT_83831 [Mixia osmundae IAM 14324]	34				XP_021856141	probable pre-mRNA-splicing factor ATP-dependent RNA helicase DEAH5	61.9
GCIB01037388.1	GCIB01037388.1	-0.65	5.4	0.000753	0.0462				XP_504543	YALI0E29271p [Yarrowia lipolytica CLIB122]	57.1				XP_010676226	PREDICTED: putative GTP diphosphokinase RSH1, chloroplastic [Beta	63.9
GCIB01004727.1	GCIB01004727.1	-0.56	5.9	0.000755	0.0463										XP_021754395	zinc finger CCCH domain-containing protein 32-like [Chenopodium	92.3
GCIB01010522.1	GCIB01010522.1	-1.12	3.95	0.000758	0.0464	YP_009001225	ABC2 type transporter superfamily protein [Pithovirus sibericum]	35.1	XP_036495840	General amino acid permease AGP2 [Colletotrichum siamense]	44.8				XP_021864414	BAG family molecular chaperone regulator 2-like [Carica papaya]	62.3
GCIB01033386.1	GCIB01033386.1	0.52	6.16	0.000759	0.0465										XP_021771565	protein DA1-related 1-like isoform X3 [Chenopodium quinoa]	93.2
GCIB01010975.1	GCIB01010975.1	1.35	3.73	0.000761	0.0465										XP_016689273	calcineurin B-like protein 10 isoform X2 [Gossypium hirsutum]	94.6
GCIB01006222.1	GCIB01006222.1	1.32	3.73	0.000761	0.0465	YP_009322503	soluble [2Fe-2S] ferredoxin [Synechococcus phage S-CAM9]	68.4	XP_031925279	uncharacterized protein BDV27DRAFT_131878 [Aspergillus caelatus]	70.5				XP_010690121	PREDICTED: uncharacterized protein LOC104893927 isoform X1 [Beta	74.7
GCIB01041711.1	GCIB01041711.1	-0.8	4.83	0.000762	0.0465
GCIB01008907.1	GCIB01008907.1	-1.2	3.86	0.00077	0.047				XP_025181675	aldo/keto reductase [Rhizophagus irregularis DAOM 181602=DAOM	51.7				XP_038700758	pre-mRNA splicing factor SR-like 1 isoform X2 [Tripterygium	81.8
GCIB01007450.1	GCIB01007450.1	-0.83	4.76	0.000771	0.047										XP_021744492	protein GAMETE EXPRESSED 3 [Prunus avium]	53.5
GCIB01008641.1	GCIB01008641.1	-0.85	4.69	0.000775	0.0472				XP_003067220	3-hydroxyisobutyryl-CoA hydrolase, mitochondrial precursor,	38.8				XP_021865017	LOW QUALITY PROTEIN: uncharacterized protein LOC110825508, partial	83.6
GCIB01004902.1	GCIB01004902.1	1.48	3.6	0.000776	0.0473				XP_009161805	cytochrome c oxidase subunit 3 (mitochondrion) [Neurospora crassa	47.1	1262914.BN533_00083	COG NOG15344 non supervised orthologous group	168.7	XP_020999426	interactor of constitutive active ROPs 3 [Arachis duranensis]	86.5
GCIB01054204.1	GCIB01054204.1	-0.96	4.35	0.000777	0.0473				XP_025373624	hypothetical protein FA10DRAFT_235632, partial [Acaromyces	37.7	253839.SSNG_03091	Truncated CDS	89.4	XP_037472074	rhomboid-like protein 11, chloroplastic [Triticum dicoccoides]	41.1
GCIB01004101.1	GCIB01004101.1	-0.94	4.43	0.000809	0.0491										XP_021724848	GDSL esterase/lipase At1g71250-like [Chenopodium quinoa]	59.3
GCIB01000921.1	GCIB01000921.1	0.72	5.16	0.00081	0.0492	YP_009213740	photosystem I reaction center subunit II [Prochlorococcus phage	50							XP_024993537	protein SPA1-RELATED 2-like isoform X1 [Cynara cardunculus var	95.7
GCIB01066539.1	GCIB01066539.1	-1.05	4.12	0.000817	0.0496	YP_009329403	ABC2 type transporter superfamily protein, partial [Cedratvirus	29.2	XP_006675027	uncharacterized protein BATDEDRAFT_8584 [Batrachochytrium	33.1				XP_021850035	uncharacterized protein LOC110799445 [Spinacia oleracea]	89.7
GCIB01044953.1	GCIB01044953.1	-0.74	5.02	0.000818	0.0496
GCIB01064325.1	GCIB01064325.1	-1.89	2.9	0.000824	0.0499
GCIB01060838.1	GCIB01060838.1	-1.86	2.91	0.000824	0.0499
GCIB01004502.1	GCIB01004502.1	2.03	4.85	0.000825	0.0499				XP_025373624	hypothetical protein FA10DRAFT_235632, partial [Acaromyces	75				XP_022975619	protein C2-DOMAIN ABA-RELATED 7-like, partial [Cucurbita pepo	67.4
GCIB01041144.1	GCIB01041144.1	-1.58	3.24	0.000828	0.05				XP_016604157	hypothetical protein SPPG_08505 [Spizellomyces punctatus DAOM	21.3				XP_021756134	pentatricopeptide repeat-containing protein DOT4,	71.5
GCIB01000406.1	GCIB01000406.1	-0.59	5.62	0.000828	0.05	NP_438113	peptide-methionine (R)-S-oxide reductase MsrB [Streptococcus	38.3	XP_040747231	uncharacterized protein DL89DRAFT_264021 [Linderina pennispora]	55.3				XP_023902026	uncharacterized protein LOC112028136 [Quercus suber]	82.5
GCIB01036998.1	GCIB01036998.1	-0.9	4.51	0.00083	0.0501										XP_021740778	mitochondrial proton/calcium exchanger protein-like [Chenopodium	49.3
GCIB01028127.1	GCIB01028127.1	0.64	5.44	0.000835	0.0503										XP_021760335	outer envelope pore protein 16-3, chloroplastic/mitochondrial-like	58.8
GCIB01049586.1	GCIB01049586.1	-0.67	5.31	0.000838	0.0505										XP_021731859	apoptosis-enhancing nuclease-like [Chenopodium quinoa]	82
GCIB01007069.1	GCIB01007069.1	-0.63	10.69	0.000841	0.0506				XP_024721500	hypothetical protein M430DRAFT_58100 [Amorphotheca resinae ATCC	40.1				YP_009172318	cytochrome b/f complex 35 kDa subunit (chloroplast) [Picea	100
GCIB01012309.1	GCIB01012309.1	-0.88	4.57	0.000843	0.0507	YP_009165152	Cytochrome P450 [Mollivirus sibericum]	35	XP_033423180	SYF2-domain-containing protein [Didymella exigua CBS 18355]	43.6				XP_021748367	uncharacterized protein LOC110750018 isoform X1 [Prunus avium]	74.3
GCIB01001072.1	GCIB01001072.1	-0.83	4.71	0.000845	0.0508	YP_007354282	Zn-dependent alcohol dehydrogenase [Acanthamoeba polyphaga	35.4	XP_041408630	uncharacterized protein UHO2_05558 [Ustilago hordei]	54.8				XP_021842697	agamous-like MADS-box protein AGL62 [Spinacia oleracea]	89.8
GCIB01007421.1	GCIB01007421.1	4.23	3.15	0.000853	0.0512				XP_007871309	hypothetical protein GLOTRDRAFT_50878, partial [Gloeophyllum	81.2				XP_039017729	granule-bound starch synthase 1, chloroplastic/amyloplastic-like	53.3
GCIB01032245.1	GCIB01032245.1	1.11	4.09	0.000854	0.0512										XP_021739941	methylthioribose-1-phosphate isomerase-like [Chenopodium quinoa]	72.9
GCIB01006205.1	GCIB01006205.1	-0.61	5.53	0.000858	0.0514	YP_009624867	NAD(P)-dependent oxidoreductase [Escherichia phage RCS47]	42.7	XP_007785182	hypothetical protein W97_09130 [Coniosporium apollinis CBS 100218]	44.9				XP_021859131	sister chromatid cohesion protein SCC2 isoform X2 [Spinacia	77
GCIB01085105.1	GCIB01085105.1	1.42	3.59	0.000867	0.0519										NP_817264	RNA polymerase alpha subunit (plastid) [Monsonia speciosa]	67.6
GCIB01024709.1	GCIB01024709.1	-0.76	4.92	0.000869	0.0519				XP_008084853	S-adenosyl-L-methionine-dependent methyltransferase [Glarea	35.1				XP_010671332	PREDICTED: uncharacterized protein LOC104896582 [Beta vulgaris	87.2
GCIB01014148.1	GCIB01014148.1	-0.96	4.37	0.00087	0.0519				XP_013330845	Lipin Smp2 [Rasamsonia emersonii CBS 39364]	48.4				XP_021745503	vacuolar protein sorting-associated protein 35B-like isoform X1	77.9
GCIB01001297.1	GCIB01001297.1	-0.64	5.77	0.000879	0.0524										XP_021855793	CO(2)-response secreted protease [Spinacia oleracea]	62.7
GCIB01072596.1	GCIB01072596.1	-1.91	2.84	0.00088	0.0524
GCIB01010671.1	GCIB01010671.1	-1.9	2.82	0.00088	0.0524				XP_006692040	putative ADP/ATP carrier protein [Chaetomium thermophilum var	77.4				XP_019172334	PREDICTED: 15-cis-phytoene desaturase,	81.8
GCIB01009881.1	GCIB01009881.1	-0.53	10.13	0.000886	0.0527				XP_003342972	uncharacterized protein SMAC_10227 [Sordaria macrospora k-hell]	36.3				YP_009172279	ribosomal protein S3 (chloroplast) [Picea glauca]	100
GCIB01009669.1	GCIB01009669.1	0.8	4.88	0.00089	0.0529				XP_033550082	uncharacterized protein BDR25DRAFT_282601 [Lindgomyces	34.9				XP_021862456	LOW QUALITY PROTEIN: ethylene-responsive transcription factor	83.1
GCIB01069361.1	GCIB01069361.1	-0.92	4.45	0.000898	0.0533
GCIB01027056.1	GCIB01027056.1	1.39	3.68	0.000903	0.0534							161934.XP_010683231.1	Bacterial PH domain	233.4	XP_010683231	PREDICTED: epidermal growth factor receptor substrate 15-like 1	76.5
GCIB01056384.1	GCIB01056384.1	-1.3	3.63	0.000903	0.0534	YP_184866	ribonuclease T2 [Cotesia congregata bracovirus]	28	XP_018076108	ribonuclease T2 [Mollisia scopiformis]	33.6				XP_021842768	uncharacterized protein LOC110792642 [Spinacia oleracea]	75.3
GCIB01009168.1	GCIB01009168.1	-1.28	3.65	0.000903	0.0534				XP_016592568	charged multivesicular body protein 2A [Sporothrix schenckii	64.6				XP_021853538	uncharacterized protein LOC110802759 [Spinacia oleracea]	100
GCIB01017462.1	GCIB01017462.1	-1.27	3.64	0.000903	0.0534										XP_010687260	PREDICTED: protein RADIALIS-like 4 [Camelina sativa]	60.2
GCIB01002059.1	GCIB01002059.1	-0.6	5.93	0.000904	0.0534										XP_010691926	PREDICTED: glycerophosphodiester phosphodiesterase GDPDL3 [Beta	74.6
GCIB01021866.1	GCIB01021866.1	-0.75	4.98	0.000906	0.0535										XP_010686806	PREDICTED: DEAD-box ATP-dependent RNA helicase 2-like, partial	70.4
GCIB01054383.1	GCIB01054383.1	-1.13	3.92	0.000908	0.0536	YP_009507248	ORF B [Trichoplusia ni TED virus]	41.3	XP_029320598	LOW QUALITY PROTEIN: uncharacterized protein C5L36_0B03720 [Pichia	50.4				XP_042011980	3-oxoacyl-[acyl-carrier-protein] synthase I, chloroplastic-like	69.5
GCIB01034591.1	GCIB01034591.1	2.53	2.64	0.000913	0.0538							196164	None	84.3	YP_009526585	PsaC (chloroplast) [Dipsacus japonicus]	66.7
GCIB01023617.1	GCIB01023617.1	-2.07	2.61	0.000913	0.0538
GCIB01031430.1	GCIB01031430.1	-0.7	5.16	0.000915	0.0539										XP_019230385	PREDICTED: uncharacterized protein LOC109218326 isoform X1	76.5
GCIB01054136.1	GCIB01054136.1	-0.89	4.52	0.000916	0.054				XP_019023674	cytochrome P450, partial [Saitoella complicata NRRL Y-17804]	30.7				XP_010678723	PREDICTED: uncharacterized protein LOC104900764 [Beta vulgaris	67.6
GCIB01013001.1	GCIB01013001.1	-1.29	3.73	0.00092	0.0541										XP_021722928	uncharacterized protein LOC110699725 [Chenopodium quinoa]	64.8
GCIB01060984.1	GCIB01060984.1	1.28	3.77	0.00092	0.0541
GCIB01079817.1	GCIB01079817.1	-1.21	3.74	0.00092	0.0541										XP_021836870	scarecrow-like protein 9 [Carica papaya]	59.5
GCIB01032316.1	GCIB01032316.1	-0.62	5.44	0.000922	0.0541										XP_021852599	piriformospora indica-insensitive protein 2-like isoform X1	76.2
GCIB01014395.1	GCIB01014395.1	-0.95	4.31	0.000933	0.0546										XP_021744158	protein TAPETUM DETERMINANT 1-like isoform X2 [Prunus avium]	74.9
GCIB01002970.1	GCIB01002970.1	-0.54	5.91	0.000933	0.0546	YP_009448796	Fatty acid hydroxylase (C-4 methyl sterol oxidase putative)	33.3	XP_019026185	uncharacterized protein SAICODRAFT_199062 [Saitoella complicata	64.8				XP_021645150	peroxisomal membrane protein 13-like [Hevea brasiliensis]	85.9
GCIB01026218.1	GCIB01026218.1	1.06	4.18	0.000933	0.0546										XP_009349517	PREDICTED: uncharacterized protein LOC103973823 [Musa acuminata	75.4
GCIB01017719.1	GCIB01017719.1	-1.04	4.15	0.000933	0.0546										XP_021862666	uncharacterized protein LOC110779637 [Spinacia oleracea]	50.6
GCIB01003819.1	GCIB01003819.1	0.52	6.53	0.000937	0.0548				XP_007766581	acid protease, partial [Coniophora puteana RWD-64-598 SS2]	32.1				XP_021740335	receptor-like cytosolic serine/threonine-protein kinase RBK2	74
GCIB01036415.1	GCIB01036415.1	1.5	3.4	0.000941	0.0549							883077.HMPREF9241_00001	None	95.9	XP_039683460	cationic amino acid transporter 1 isoform X1 [Medicago truncatula]	44.2
GCIB01012951.1	GCIB01012951.1	-1.56	3.16	0.000944	0.0551				XP_018295688	hypothetical protein PHYBLDRAFT_108869, partial [Phycomyces	41.7				XP_021769591	chromatin modification-related protein eaf-1-like isoform X2	73
GCIB01015970.1	GCIB01015970.1	-0.58	5.69	0.000958	0.0558										XP_007030567	PREDICTED: serine carboxypeptidase-like 42 [Theobroma cacao]	71.5
GCIB01047487.1	GCIB01047487.1	-0.54	5.84	0.000958	0.0558				XP_018293453	hypothetical protein PHYBLDRAFT_19913 [Phycomyces blakesleeanus	43.4				XP_021861731	pathogenesis-related protein PRB1-3-like [Spinacia oleracea]	85.7
GCIB01046704.1	GCIB01046704.1	-0.77	4.88	0.000959	0.0558	YP_003987327	putative bifunctional E2/E3 enzyme [Acanthamoeba polyphaga	42.9	XP_033675336	glycoside hydrolase family 79 protein [Trematosphaeria pertusa]	42.5				XP_010666679	PREDICTED: serine carboxypeptidase-like 45 [Beta vulgaris subsp	78.2
GCIB01009797.1	GCIB01009797.1	0.75	5.03	0.000969	0.0563										XP_017227712	PREDICTED: aspartic proteinase A1-like [Daucus carota subsp	68.6
GCIB01018043.1	GCIB01018043.1	0.95	4.43	0.00097	0.0563										XP_021866119	serine--glyoxylate aminotransferase [Carica papaya]	68.1
GCIB01005713.1	GCIB01005713.1	-0.92	4.39	0.00097	0.0563										XP_010670917	PREDICTED: S-adenosylmethionine synthase 2 [Beta vulgaris subsp	71.4
GCIB01072529.1	GCIB01072529.1	-4.34	1.9	0.000977	0.0566				XP_024716370	hypothetical protein M430DRAFT_111357, partial [Amorphotheca	67.4				XP_011013113	nucleoside diphosphate kinase 3-like isoform X1 [Hevea	71
GCIB01116529.1	GCIB01116529.1	-3.6	1.97	0.000977	0.0566										XP_039003132	RGG repeats nuclear RNA binding protein A-like [Hibiscus syriacus]	83.7
GCIB01090319.1	GCIB01090319.1	-3.68	2.13	0.000978	0.0566
GCIB01086704.1	GCIB01086704.1	-3.42	2.13	0.000978	0.0566							411462.DORLON_03023	ORF located using Blastx	98.2	YP_001152214	ribosomal protein L16 (chloroplast) [Cathaya argyrophylla]	40.2
GCIB01020547.1	GCIB01020547.1	-0.6	5.56	0.000983	0.0568	YP_009163843	ORF_082R [Scale drop disease virus]	23	XP_025178047	vacuolar amino acid transporter 5 [Rhizophagus irregularis DAOM	27.2				XP_021867401	B3 domain-containing protein Os11g0197600-like [Carica papaya]	77.1
GCIB01022786.1	GCIB01022786.1	-0.6	5.56	0.000983	0.0568				XP_018293453	hypothetical protein PHYBLDRAFT_19913 [Phycomyces blakesleeanus	31.3				XP_021770306	uncharacterized protein LOC110685124 [Chenopodium quinoa]	82
GCIB01002664.1	GCIB01002664.1	-0.93	4.47	0.000994	0.0574				XP_013245358	protein YOP1 [Tilletiaria anomala UBC 951]	47.9				XP_021775828	epidermis-specific secreted glycoprotein EP1-like [Chenopodium	77.8
GCIB01016065.1	GCIB01016065.1	0.91	4.51	0.000994	0.0574				XP_002340666	RNA helicase/RNAse III, putative [Talaromyces stipitatus ATCC	29.5				XP_021751418	pyrophosphate-energized vacuolar membrane proton pump-like [Prunus	86.3
GCIB01000516.1	GCIB01000516.1	-3.66	7.81	0.000997	0.0575				XP_007297914	hypothetical protein MBM_10038 [Marssonina brunnea f sp	80.5				XP_022739106	Polyribonucleotide nucleotidyltransferase [Ostreococcus tauri]	92.6
GCIB01023398.1	GCIB01023398.1	-0.86	4.54	0.00101	0.0581				XP_011388277	hypothetical protein UMAG_06265 [Ustilago maydis 521]	30.5				XP_023638041	heat stress transcription factor A-1a [Capsella rubella]	50.7
GCIB01013669.1	GCIB01013669.1	-0.54	5.9	0.00102	0.0588				XP_025381365	putative short chain 3-hydroxyacyl-CoA dehydrogenase mitochondrial	37.2				XP_021741486	pentatricopeptide repeat-containing protein At5g39350-like	84.5
GCIB01005768.1	GCIB01005768.1	-0.69	5.19	0.00103	0.0592				XP_002478962	cell wall glucanase, putative [Talaromyces stipitatus ATCC 10500]	35.9				XP_021765572	protein PMR5-like [Chenopodium quinoa]	79.5
GCIB01110486.1	GCIB01110486.1	-0.76	4.89	0.00103	0.0593
GCIB01126621.1	GCIB01126621.1	0.74	5.03	0.00104	0.0595							1131812.JQMS01000001_gene10	None	104.4	YP_009463605	ATP-dependent DNA helicase PIF1-like [Eutrema salsugineum]	66.7
GCIB01000030.1	GCIB01000030.1	0.6	14.68	0.00104	0.0597							948565.AFFP02000054_gene23	None	94.7	YP_009172321	ribosomal protein S4 (chloroplast) [Picea glauca]	100
GCIB01000953.1	GCIB01000953.1	0.97	4.37	0.00104	0.0597				XP_006679392	uncharacterized protein BATDEDRAFT_19718 [Batrachochytrium	37.1				XP_010684074	PREDICTED: fasciclin-like arabinogalactan protein 2 [Camelina	75.2
GCIB01008374.1	GCIB01008374.1	-0.96	4.34	0.00104	0.0597				XP_040691670	uncharacterized protein ASPVEDRAFT_885031 [Aspergillus versicolor	41.9				XP_010670636	PREDICTED: mitochondrial carnitine/acylcarnitine carrier-like	69.7
GCIB01018698.1	GCIB01018698.1	0.96	4.37	0.00104	0.0597										XP_021846275	uncharacterized protein LOC110795951 [Spinacia oleracea]	82.3
GCIB01055331.1	GCIB01055331.1	-0.94	4.33	0.00104	0.0597	YP_009481557	Isopenicillin N synthase domain containing protein [Pandoravirus	28.1	XP_017998111	putative iron/ascorbate oxido [Phialophora attinorum]	33.8				XP_021731701	axial regulator YABBY 5-like isoform X2 [Chenopodium quinoa]	68
GCIB01006083.1	GCIB01006083.1	-0.55	5.79	0.00105	0.06	YP_009165152	Cytochrome P450 [Mollivirus sibericum]	32.1	XP_014559066	hypothetical protein COCVIDRAFT_35581 [Bipolaris victoriae FI3]	43.6				XP_021745837	proteasome subunit beta type-4-like [Prunus avium]	86.3
GCIB01009591.1	GCIB01009591.1	0.82	13.23	0.00105	0.0603				XP_027609840	predicted protein [Sparassis crispa]	51.6				XP_010556061	PREDICTED: uncharacterized protein LOC104801653 [Tarenaya	73.2
GCIB01002696.1	GCIB01002696.1	-0.53	5.91	0.00106	0.0603				XP_031025579	uncharacterized protein SmJEL517_g02495 [Synchytrium microbalum]	59.5				XP_021835060	peflin-like [Spinacia oleracea]	90
GCIB01005660.1	GCIB01005660.1	0.72	5.11	0.00106	0.0605										XP_021770252	2-(3-amino-3-carboxypropyl)histidine synthase subunit 2-like	70.8
GCIB01001661.1	GCIB01001661.1	-0.51	6.06	0.00106	0.0605	YP_009482256	Serine/threonine protein kinase [Pandoravirus neocaledonia]	37	XP_007864260	kinase-like protein [Gloeophyllum trabeum ATCC 11539]	35.1				XP_010684678	PREDICTED: uncharacterized protein LOC104773959 [Camelina sativa]	73.8
GCIB01001305.1	GCIB01001305.1	-0.54	5.81	0.00107	0.0608				XP_016612504	hypothetical protein, variant [Spizellomyces punctatus DAOM BR117]	65.9				XP_031252203	probable protein S-acyltransferase 17 isoform X3 [Pistacia vera]	85.7
GCIB01102227.1	GCIB01102227.1	-1.64	3.08	0.00107	0.0608
GCIB01009059.1	GCIB01009059.1	-1.63	3.08	0.00107	0.0608										XP_021766677	uncharacterized protein LOC110681853 isoform X2 [Chenopodium	60.1
GCIB01015078.1	GCIB01015078.1	-1.3	3.57	0.00107	0.0609
GCIB01022575.1	GCIB01022575.1	0.77	4.99	0.00107	0.0609
GCIB01065462.1	GCIB01065462.1	-1.54	3.28	0.00109	0.062
GCIB01028503.1	GCIB01028503.1	-1.48	3.29	0.00109	0.062
GCIB01004803.1	GCIB01004803.1	1.3	3.71	0.0011	0.062										XP_016689273	calcineurin B-like protein 10 isoform X2 [Gossypium hirsutum]	92.9
GCIB01007821.1	GCIB01007821.1	1.26	3.73	0.0011	0.062				XP_003649546	uncharacterized protein THITE_2108132 [Thermothielavioides	34.9				XP_030939011	receptor-like protein 35 [Quercus lobata]	76.4
GCIB01000890.1	GCIB01000890.1	-1.2	3.68	0.0011	0.062				XP_003709069	leucoanthocyanidin reductase [Pyricularia oryzae 70-15]	30.8				XP_021765635	uncharacterized protein LOC110739572 [Chenopodium quinoa]	72.3
GCIB01011881.1	GCIB01011881.1	-0.88	4.5	0.0011	0.062										XP_010683327	PREDICTED: uncharacterized protein LOC104904338 [Beta vulgaris	42.8
GCIB01007663.1	GCIB01007663.1	-0.86	4.64	0.0011	0.0623
GCIB01086599.1	GCIB01086599.1	-0.84	4.64	0.0011	0.0623				XP_038744389	extracellular protein [Colletotrichum karsti]	47.1				XP_021864305	GPI mannosyltransferase 2 isoform X3 [Carica papaya]	70.7
GCIB01070283.1	GCIB01070283.1	-0.82	4.64	0.0011	0.0623	YP_009329403	ABC2 type transporter superfamily protein, partial [Cedratvirus	26.2	XP_006675027	uncharacterized protein BATDEDRAFT_8584 [Batrachochytrium	32.8				XP_021716840	U-box domain-containing protein 35-like [Chenopodium quinoa]	89.5
GCIB01000033.1	GCIB01000033.1	0.64	11.29	0.00112	0.0629				XP_012185442	predicted protein [Fibroporia radiculosa]	50.7				YP_010046255	photosystem II phosphoprotein (chloroplast) [Anemone reflexa]	97.8
GCIB01026962.1	GCIB01026962.1	1	4.31	0.00112	0.0629	YP_009448796	Fatty acid hydroxylase (C-4 methyl sterol oxidase putative)	37.6	XP_016606629	hypothetical protein SPPG_06274 [Spizellomyces punctatus DAOM	41.2				XP_021847997	uncharacterized protein LOC110797633 [Spinacia oleracea]	85.8
GCIB01028021.1	GCIB01028021.1	-0.97	4.27	0.00112	0.0629				XP_007306820	hypothetical protein STEHIDRAFT_62579, partial [Stereum hirsutum	32.9				XP_023745558	ethylene-responsive transcription factor ERF022-like [Lactuca	66
GCIB01098996.1	GCIB01098996.1	-0.86	5.59	0.00114	0.0638				XP_008041578	hypothetical protein TRAVEDRAFT_129910 [Trametes versicolor	37.1				XP_021756888	uncharacterized protein LOC110731520 [Chenopodium quinoa]	52.5
GCIB01041792.1	GCIB01041792.1	-0.76	4.85	0.00114	0.064				XP_014655526	aminophospholipid-transporting P-type ATPase [Moesziomyces	42				XP_021842734	probable rhamnogalacturonate lyase B isoform X1 [Spinacia	78.8
GCIB01000765.1	GCIB01000765.1	-0.5	6.21	0.00115	0.0647
GCIB01005532.1	GCIB01005532.1	-0.57	5.68	0.00117	0.0653										XP_042058563	protein ALP1-like [Salvia splendens]	56.9
GCIB01007771.1	GCIB01007771.1	-0.79	4.79	0.00117	0.0653										XP_010693674	PREDICTED: ubinuclein-2 isoform X2 [Beta vulgaris subsp vulgaris]	74.9
GCIB01008508.1	GCIB01008508.1	0.51	6.68	0.00117	0.0655										XP_015881266	organic cation/carnitine transporter 4 [Ziziphus jujuba]	74.1
GCIB01004604.1	GCIB01004604.1	-0.54	12.16	0.00118	0.0658	YP_009213735	photosystem I iron-sulfur subunit VII [Prochlorococcus phage	86.4	XP_021885593	NADH dehydrogenase I, D subunit [Lobosporangium transversale]	41				YP_009172332	photosystem II cytochrome b559 beta subunit (chloroplast) [Picea	99.9
GCIB01017723.1	GCIB01017723.1	0.73	5.06	0.00118	0.0658				XP_025373624	hypothetical protein FA10DRAFT_235632, partial [Acaromyces	31.7	1110697.NCAST_03_00002	Unextendable partial coding region	86.7	YP_009526534	Ycf3 (chloroplast) [Dipsacus japonicus]	79.4
GCIB01024719.1	GCIB01024719.1	-1.05	4.04	0.00118	0.0658	YP_009052252	putative serine threonine protein phosphatase [Aureococcus	52.1	XP_018291833	hypothetical protein PHYBLDRAFT_155345 [Phycomyces blakesleeanus	75.9				XP_010674072	PREDICTED: uncharacterized protein LOC104896894 [Beta vulgaris	93.8
GCIB01027043.1	GCIB01027043.1	-0.75	4.92	0.00119	0.0662										XP_021764814	peroxisomal membrane protein 13-like isoform X2 [Chenopodium	48.2
GCIB01023567.1	GCIB01023567.1	-0.74	4.92	0.00119	0.0662				XP_007869877	hypothetical protein GLOTRDRAFT_48624 [Gloeophyllum trabeum ATCC	31.6				XP_021720400	pentatricopeptide repeat-containing protein At3g48810-like	51.8
GCIB01004252.1	GCIB01004252.1	-0.8	4.73	0.00119	0.0662				XP_023462554	hypothetical protein RHIMIDRAFT_294927 [Rhizopus microsporus ATCC	42.3				XP_010696561	PREDICTED: autophagy-related protein 18d [Beta vulgaris subsp	84.8
GCIB01006815.1	GCIB01006815.1	-0.9	4.44	0.00119	0.0663				XP_016606129	hypothetical protein SPPG_06499 [Spizellomyces punctatus DAOM	53.9				XP_013443978	cytochrome f (chloroplast) [Coffea canephora]	76.4
GCIB01036666.1	GCIB01036666.1	-0.89	4.44	0.00119	0.0663										XP_021741869	uncharacterized protein LOC110717618 [Chenopodium quinoa]	68.6
GCIB01017511.1	GCIB01017511.1	-0.54	5.81	0.0012	0.0664										XP_010692398	PREDICTED: uncharacterized protein LOC104886319, partial [Beta	72.4
GCIB01013888.1	GCIB01013888.1	-0.98	4.22	0.0012	0.0664	YP_009701904	calcium-transporting ATPase, plasma membrane-type [Paramecium	39.6	XP_013261148	Ca2+-transporting ATPase [Exophiala aquamarina CBS 119918]	45.4				XP_021764341	RNA polymerase-associated protein LEO1-like [Chenopodium quinoa]	80
GCIB01073144.1	GCIB01073144.1	-1.82	2.98	0.0012	0.0664				XP_018268827	carbohydrate esterase family 16 protein [Rhodotorula graminis WP1]	26.4				XP_021755727	uncharacterized protein LOC110730406 [Chenopodium quinoa]	65.1
GCIB01066978.1	GCIB01066978.1	-1.66	3	0.0012	0.0664	YP_009052294	putative E3 ubiquitin ligase [Aureococcus anophagefferens virus]	34.9	XP_033587220	uncharacterized protein BDY17DRAFT_270459 [Neohortaea acidophila]	48.2				XP_021850619	uncharacterized protein LOC110800007 [Spinacia oleracea]	66.7
GCIB01005960.1	GCIB01005960.1	0.63	5.41	0.0012	0.0665										XP_021731997	uncharacterized protein LOC110708263 [Chenopodium quinoa]	93.3
GCIB01054641.1	GCIB01054641.1	-1.41	3.41	0.0012	0.0665										XP_010691833	PREDICTED: protein FAR1-RELATED SEQUENCE 5-like [Beta vulgaris	86.2
GCIB01015527.1	GCIB01015527.1	-1.35	3.42	0.0012	0.0665				XP_031926519	amino acid/polyamine transporter I [Aspergillus caelatus]	56				XP_010682575	PREDICTED: antiviral protein alpha isoform X2 [Beta vulgaris subsp	81.7
GCIB01004931.1	GCIB01004931.1	-0.86	4.52	0.00121	0.0668										XP_010666130	PREDICTED: uncharacterized protein LOC104886885 [Beta vulgaris	76.4
GCIB01043506.1	GCIB01043506.1	-0.68	5.17	0.00121	0.0671										XP_021861203	LYR motif-containing protein At3g19508 [Spinacia oleracea]	51.5
GCIB01020480.1	GCIB01020480.1	-0.59	5.51	0.00122	0.0674				XP_002845359	nucleoside transporter family protein [Microsporum canis CBS	26.6				XP_021838891	ras-related protein RABB1b [Carica papaya]	82.3
GCIB01003148.1	GCIB01003148.1	-0.53	7.82	0.00122	0.0676										XP_006383759	cytokinin riboside 5'-monophosphate phosphoribohydrolase LOG1	59.4
GCIB01001560.1	GCIB01001560.1	-0.53	7.68	0.00122	0.0676				XP_023471719	hypothetical protein RHIMIDRAFT_243998 [Rhizopus microsporus ATCC	55.2				XP_010685441	PREDICTED: probable helicase MAGATAMA 3, partial [Camelina sativa]	73.9
GCIB01009954.1	GCIB01009954.1	-0.72	4.99	0.00123	0.0676				XP_013310657	hypothetical protein PV05_11694 [Exophiala xenobiotica]	38.7				XP_021855315	probable calcium-binding protein CML18 [Spinacia oleracea]	61.4
GCIB01045976.1	GCIB01045976.1	-1.11	3.96	0.00123	0.0678				XP_008715209	hypothetical protein HMPREF1541_02634 [Cyphellophora europaea CBS	25.3				XP_019107403	PREDICTED: proline-rich receptor-like protein kinase PERK4	68.1
GCIB01122150.1	GCIB01122150.1	-1.72	3.49	0.00124	0.0681				XP_008601857	major facilitator superfamily transporter [Beauveria bassiana ARSEF	27.2				XP_021738647	SUPPRESSOR OF GAMMA RESPONSE 1-like [Chenopodium quinoa]	68.8
GCIB01015407.1	GCIB01015407.1	-0.53	5.87	0.00125	0.0688
GCIB01000677.1	GCIB01000677.1	-1.71	3.99	0.00125	0.0688				XP_031000912	uncharacterized protein LHYA1_G009139 [Lachnellula hyalina]	73.3				XP_024949475	heterochromatin protein 1-like [Citrus sinensis]	89.7
GCIB01001644.1	GCIB01001644.1	0.95	4.33	0.00125	0.0688										XP_021773106	putative ER lumen protein-retaining receptor C28H84 [Chenopodium	76.2
GCIB01011193.1	GCIB01011193.1	0.7	5.08	0.00125	0.0689				XP_006678324	uncharacterized protein BATDEDRAFT_10953 [Batrachochytrium	67				XP_019182522	PREDICTED: protein FAR1-RELATED SEQUENCE 5-like [Ipomoea nil]	95.9
GCIB01011218.1	GCIB01011218.1	0.78	4.83	0.00126	0.069										XP_021770252	2-(3-amino-3-carboxypropyl)histidine synthase subunit 2-like	70.8
GCIB01031263.1	GCIB01031263.1	-0.78	4.81	0.00126	0.069				XP_025187257	sulfate transporter family-domain-containing protein [Rhizophagus	32				XP_021838419	protein DYAD isoform X2 [Carica papaya]	83.9
GCIB01002507.1	GCIB01002507.1	1.38	3.55	0.00127	0.0696										XP_031480641	probable polyol transporter 4 isoform X1 [Nymphaea colorata]	64.3
GCIB01004225.1	GCIB01004225.1	-0.69	5.12	0.00127	0.0697				XP_018733903	hypothetical protein AWJ20_4236 [Sugiyamaella lignohabitans]	29.5				XP_010693361	PREDICTED: RINT1-like protein MAG2 isoform X1 [Beta vulgaris subsp	73.1
GCIB01008202.1	GCIB01008202.1	0.91	4.42	0.00129	0.0706	YP_009791225	ferredoxin [Synechococcus phage Bellamy]	66	XP_031925279	uncharacterized protein BDV27DRAFT_131878 [Aspergillus caelatus]	64.2				XP_021769133	ubiquitin recognition factor in ER-associated degradation protein	77.5
GCIB01000415.1	GCIB01000415.1	-0.9	4.38	0.00129	0.0706	YP_009342179	RNA-dependent DNA polymerase [Lymphocystis disease virus Sa]	32.5	XP_002421610	polyprotein of L1-like non-LTR retrotransposon Zorro 1, putative	32.9				XP_010693635	PREDICTED: uncharacterized protein LOC104892716 [Beta vulgaris	63
GCIB01040009.1	GCIB01040009.1	-0.56	6.01	0.00129	0.0707										YP_009989374	60S ribosomal protein L21-1 [Medicago truncatula]	96.8
GCIB01027157.1	GCIB01027157.1	-1.16	3.8	0.0013	0.0711										XP_021728849	probable 28S rRNA (cytosine-C(5))-methyltransferase [Chenopodium	66.7
GCIB01010939.1	GCIB01010939.1	-1.28	3.61	0.00131	0.0712										XP_010690616	PREDICTED: probable inactive ATP-dependent zinc metalloprotease	90.5
GCIB01015772.1	GCIB01015772.1	-0.82	4.67	0.00131	0.0712				XP_008095390	F-box domain-containing protein [Colletotrichum graminicola	39.6				XP_010671895	PREDICTED: RNA-binding protein PNO1 [Beta vulgaris subsp	65.2
GCIB01060717.1	GCIB01060717.1	0.9	4.49	0.00131	0.0713										XP_022762500	uncharacterized protein LOC111315762 isoform X2 [Durio zibethinus]	88.7
GCIB01018317.1	GCIB01018317.1	-0.89	4.46	0.00131	0.0713				XP_031024066	uncharacterized protein SmJEL517_g04010 [Synchytrium microbalum]	26.8				XP_021765618	uncharacterized protein LOC110739552 [Chenopodium quinoa]	69.3
GCIB01005830.1	GCIB01005830.1	-0.88	4.46	0.00131	0.0713				XP_012177211	predicted protein [Fibroporia radiculosa]	36.5				XP_010252045	PREDICTED: serine/threonine-protein kinase HT1-like isoform X2	92.9
GCIB01015676.1	GCIB01015676.1	-2.77	2.32	0.00131	0.0713				XP_023622446	probable Heat shock protein 90 homolog [Ramularia collo-cygni]	91.5				XP_023878992	eukaryotic translation initiation factor 3 subunit M-like [Quercus	89.7
GCIB01151293.1	GCIB01151293.1	-2.76	2.28	0.00131	0.0713							742726.HMPREF9448_02443	COG NOG15344 non supervised orthologous group	67	XP_007141246	hypothetical protein PHAVU_006G094400g [Phaseolus vulgaris]	84.8
GCIB01008568.1	GCIB01008568.1	-2.67	2.31	0.00131	0.0713				XP_008045833	hypothetical protein TRAVEDRAFT_41103 [Trametes versicolor	71.6				XP_018499623	PREDICTED: non-structural maintenance of chromosomes element 4	72.2
GCIB01012801.1	GCIB01012801.1	-0.75	4.89	0.00131	0.0713				XP_008601622	HEAT repeat containing protein [Beauveria bassiana ARSEF 2860]	35.6				XP_021841486	probable Histone-lysine N-methyltransferase ATXR5 [Spinacia	82.6
GCIB01011596.1	GCIB01011596.1	-0.62	5.42	0.00132	0.0715				XP_019023129	DNA glycosylase, partial [Saitoella complicata NRRL Y-17804]	36.7				XP_034692703	repetitive proline-rich cell wall protein 1-like isoform X2 [Vitis	78.2
GCIB01007940.1	GCIB01007940.1	-0.61	5.42	0.00132	0.0715	YP_009001498	putative ATP-binding cassette transporter [Anomala cuprea	38	XP_006675007	uncharacterized protein BATDEDRAFT_8484 [Batrachochytrium	37.2				XP_021858732	mediator of RNA polymerase II transcription subunit 30-like isoform	82.9
GCIB01024482.1	GCIB01024482.1	-0.85	4.54	0.00132	0.0715										XP_010677302	PREDICTED: F-box protein CPR30-like [Beta vulgaris subsp	81.2
GCIB01118273.1	GCIB01118273.1	1.95	2.94	0.00132	0.0715				XP_018289006	hypothetical protein PHYBLDRAFT_148182 [Phycomyces blakesleeanus	58.5				XP_011013113	nucleoside diphosphate kinase 3-like isoform X1 [Hevea	51.4
GCIB01036204.1	GCIB01036204.1	-1.71	2.89	0.00132	0.0715
GCIB01006782.1	GCIB01006782.1	-0.58	5.53	0.00133	0.0719	YP_004894365	putative rab-related GTPase [Megavirus chiliensis]	41.2	XP_025185211	ras family-domain-containing protein [Rhizophagus irregularis DAOM	81.7				NP_001289998	ribosomal protein S14 (chloroplast) [Dendrobium catenatum]	92.3
GCIB01036238.1	GCIB01036238.1	-0.58	5.53	0.00133	0.0719										XP_009363377	PREDICTED: uncharacterized protein LOC103946484 [Pyrus x	82.9
GCIB01021777.1	GCIB01021777.1	-0.69	5.07	0.00133	0.0719				XP_016607628	sulfate permease [Spizellomyces punctatus DAOM BR117]	36.9				XP_021751283	CBL-interacting serine/threonine-protein kinase 21 [Prunus avium]	80.1
GCIB01002338.1	GCIB01002338.1	-1.03	4.07	0.00135	0.0725										XP_021841793	protein CUP-SHAPED COTYLEDON 3-like [Spinacia oleracea]	92.3
GCIB01007292.1	GCIB01007292.1	-0.63	5.31	0.00135	0.0726										XP_021769063	cation/H(+) antiporter 11-like [Chenopodium quinoa]	53.9
GCIB01007461.1	GCIB01007461.1	-0.63	5.32	0.00135	0.0726	YP_009804558	HNH homing endonuclease [Salmonella phage SP3]	54							XP_021847489	exportin-7 isoform X1 [Spinacia oleracea]	43.7
GCIB01010723.1	GCIB01010723.1	0.67	5.21	0.00136	0.0729										XP_021716441	probable auxin efflux carrier component 1c [Chenopodium quinoa]	86.9
GCIB01048832.1	GCIB01048832.1	-0.61	5.48	0.00136	0.0729
GCIB01007712.1	GCIB01007712.1	-0.6	5.48	0.00136	0.0729	NP_891975	egt [Cryptophlebia leucotreta granulovirus]	25.4	XP_024733084	glycosyltransferase family 1 protein [Hyaloscypha bicolor E]	39.9				XP_021865412	sphingolipid C9-methyltransferase 2-like [Carica papaya]	58.7
GCIB01029083.1	GCIB01029083.1	-0.71	4.95	0.00136	0.0729	YP_009666308	Reverse Transcriptase, partial [Cladosporium fulvum T-1 virus]	45.8	XP_571377	hypothetical protein CNF03140 [Cryptococcus neoformans var	50.3				XP_006493831	uncharacterized protein LOC102625991 [Citrus sinensis]	81.5
GCIB01062849.1	GCIB01062849.1	-1	4.25	0.00136	0.073
GCIB01000689.1	GCIB01000689.1	0.8	4.79	0.00139	0.0743	YP_003987080	putative glutamine synthetase [Acanthamoeba polyphaga mimivirus]	53.9	XP_041247729	uncharacterized protein DFJ58DRAFT_862433 [Suillus subalutaceus]	66.2				XP_019173519	PREDICTED: ENHANCER OF AG-4 protein 2 isoform X1 [Nicotiana	92.5
GCIB01038260.1	GCIB01038260.1	-0.71	5.02	0.00139	0.0744				XP_041185340	uncharacterized protein BJ212DRAFT_1213557, partial [Suillus	49				XP_010666016	PREDICTED: uncharacterized protein LOC104883707 [Beta vulgaris	77.4
GCIB01006542.1	GCIB01006542.1	-0.71	5.02	0.00139	0.0744										XP_010054614	putative disease resistance RPP13-like protein 1 [Eucalyptus	52.2
GCIB01040627.1	GCIB01040627.1	-0.92	4.33	0.00139	0.0745				XP_025368332	putative short chain 3-hydroxyacyl-CoA dehydrogenase mitochondrial	35.4				XP_021862297	tetraketide alpha-pyrone reductase 1-like [Spinacia oleracea]	87.3
GCIB01002695.1	GCIB01002695.1	-0.91	4.32	0.00139	0.0745	YP_009120101	cytochrome P450 [Pandoravirus inopinatum]	32.3	XP_007408539	putative cytochrome P450 monooxygenase [Melampsora larici-populina	27.5				XP_010669584	PREDICTED: uncharacterized protein LOC104892150 [Beta vulgaris	75.3
GCIB01086050.1	GCIB01086050.1	-1.4	3.34	0.00141	0.0751							1121267.JHZL01000002_gene1039	None	57.8	XP_040944804	protein virilizer homolog [Gossypium hirsutum]	54.4
GCIB01066278.1	GCIB01066278.1	-0.75	4.89	0.00141	0.0751
GCIB01009657.1	GCIB01009657.1	1.1	4.03	0.00141	0.0753				XP_007749734	hypothetical protein A1O5_10976 [Cladophialophora psammophila CBS	79.8				XP_023895935	disease resistance protein RPM1-like [Quercus suber]	74.4
GCIB01006252.1	GCIB01006252.1	-0.81	4.7	0.00142	0.0754				XP_016604351	hypothetical protein SPPG_08216 [Spizellomyces punctatus DAOM	36.5				XP_010684292	PREDICTED: receptor-like cytosolic serine/threonine-protein kinase	77.4
GCIB01039865.1	GCIB01039865.1	-0.67	5.15	0.00143	0.0758										XP_022850892	glycine-rich protein 23-like [Olea europaea var sylvestris]	55.4
GCIB01023181.1	GCIB01023181.1	0.57	5.65	0.00143	0.0758				XP_007367379	uncharacterized protein DICSQDRAFT_40900, partial [Dichomitus	29.2				XP_010696550	PREDICTED: condensin complex subunit 3 isoform X2 [Beta vulgaris	79.4
GCIB01014765.1	GCIB01014765.1	-0.87	4.41	0.00143	0.0758	YP_007354282	Zn-dependent alcohol dehydrogenase [Acanthamoeba polyphaga	33.9	XP_003026758	uncharacterized protein SCHCODRAFT_71002 [Schizophyllum commune	43				XP_010691671	PREDICTED: increased DNA methylation 1 [Camelina sativa]	84.8
GCIB01042939.1	GCIB01042939.1	-1.89	2.81	0.00143	0.076
GCIB01002450.1	GCIB01002450.1	-0.5	12.04	0.00144	0.076										YP_009172300	photochlorophyllide reductase subunit N (chloroplast) [Picea	100
GCIB01050428.1	GCIB01050428.1	0.83	4.65	0.00144	0.076
GCIB01005186.1	GCIB01005186.1	-0.82	4.63	0.00144	0.076				XP_025186942	acyl-CoA dehydrogenase/oxidase [Rhizophagus irregularis DAOM	32.3				XP_021860426	aldehyde dehydrogenase family 2 member C4-like [Spinacia oleracea]	81.3
GCIB01009111.1	GCIB01009111.1	-0.81	4.63	0.00144	0.076				XP_014568048	glycosyltransferase family 64 protein [Mixia osmundae IAM 14324]	29.6				XP_021843944	uncharacterized protein LOC110787859 [Spinacia oleracea]	67.2
GCIB01014561.1	GCIB01014561.1	-0.89	4.49	0.00144	0.0764	YP_003987350	putative serine/threonine-protein kinase/receptor [Acanthamoeba	33.7	XP_006674911	uncharacterized protein BATDEDRAFT_4618, partial [Batrachochytrium	55.9				XP_031278721	CBL-interacting serine/threonine-protein kinase 20 [Pistacia vera]	63.6
GCIB01003192.1	GCIB01003192.1	-0.59	5.55	0.00145	0.0766	YP_009173408	serine/threonine Mitogen-activated Protein kinase [Chrysochromulina	32.6	XP_022459931	uncharacterized protein KUCA_T00003919001 [Kuraishia capsulata CBS	43				XP_010696552	PREDICTED: uncharacterized aarF domain-containing protein kinase	86.4
GCIB01100927.1	GCIB01100927.1	1.69	3.19	0.00146	0.0767							762968.HMPREF9441_00776	None	75.5	YP_001152215	ribosomal protein L14 (chloroplast) [Cathaya argyrophylla]	65
GCIB01034515.1	GCIB01034515.1	1.67	3.18	0.00146	0.0767							1380408.AVGH01000035_gene155	None	77	YP_009463605	ATP-dependent DNA helicase PIF1-like [Eutrema salsugineum]	80
GCIB01053557.1	GCIB01053557.1	-1.62	3.14	0.00146	0.0767	YP_003987327	putative bifunctional E2/E3 enzyme [Acanthamoeba polyphaga	32.9	XP_033540544	uncharacterized protein BDR25DRAFT_329522 [Lindgomyces	40.9				XP_010679742	PREDICTED: ninja-family protein mc410 [Beta vulgaris subsp	49.4
GCIB01024508.1	GCIB01024508.1	-1.62	3.13	0.00146	0.0767
GCIB01012192.1	GCIB01012192.1	-0.53	5.78	0.00146	0.0768	YP_004957306	DevA family ABC transporter ATP-binding protein [Planktothrix phage	38.8	XP_031027009	uncharacterized protein SmJEL517_g00979 [Synchytrium microbalum]	42.4				XP_021763157	GRF1-interacting factor 1-like isoform X1 [Chenopodium quinoa]	86
GCIB01001266.1	GCIB01001266.1	-1.12	3.92	0.00148	0.0776
GCIB01001448.1	GCIB01001448.1	-1.11	3.91	0.00148	0.0776				XP_031870528	Aldehyde dehydrogenase [Venustampulla echinocandica]	54.9				XP_021863785	cellulose synthase A catalytic subunit 6 [UDP-forming]-like isoform	81.7
GCIB01064642.1	GCIB01064642.1	-1.1	3.92	0.00148	0.0776										XP_021725006	uncharacterized protein LOC110701709 [Chenopodium quinoa]	74.4
GCIB01004244.1	GCIB01004244.1	0.64	5.35	0.00149	0.0782										XP_010687779	PREDICTED: uncharacterized protein LOC104741655 [Camelina sativa]	75
GCIB01019514.1	GCIB01019514.1	0.53	5.92	0.00149	0.0782										XP_038710898	uncharacterized protein LOC120009347 [Tripterygium wilfordii]	83.3
GCIB01077057.1	GCIB01077057.1	-2.42	2.42	0.00149	0.0782										XP_042047941	probable polyribonucleotide nucleotidyltransferase 1, chloroplastic	90
GCIB01001879.1	GCIB01001879.1	2.39	2.54	0.00149	0.0782							985867.AEWF01000006_gene498	None	67	YP_001152215	ribosomal protein L14 (chloroplast) [Cathaya argyrophylla]	58.5
GCIB01005653.1	GCIB01005653.1	0.97	4.29	0.0015	0.0786				XP_022466582	hypothetical protein KNAG_0J02580 [Kazachstania naganishii CBS	33.8				XP_010678478	PREDICTED: pentatricopeptide repeat-containing protein At1g28690,	73
GCIB01015572.1	GCIB01015572.1	0.97	4.29	0.0015	0.0786										XP_021837216	uncharacterized protein LOC110807772 [Carica papaya]	74.7
GCIB01059162.1	GCIB01059162.1	-0.95	4.26	0.0015	0.0786				XP_026604968	putative 2OG-Fe(II) oxygenase superfamily protein [Aspergillus	31				XP_021859946	SEC12-like protein 2 [Spinacia oleracea]	67.9
GCIB01037991.1	GCIB01037991.1	-0.95	4.26	0.0015	0.0786	YP_009316138	inhibitor of apoptosis protein 1 [Anticarsia gemmatalis multiple	42.4	XP_006678495	uncharacterized protein BATDEDRAFT_24595 [Batrachochytrium	33.3				XP_021765736	protein DEK-like isoform X1 [Chenopodium quinoa]	66.2
GCIB01038238.1	GCIB01038238.1	-0.74	4.91	0.00151	0.0787	YP_009173451	Ubox/RING superfamily domain containing protein [Chrysochromulina	39.7	XP_033684429	uncharacterized protein BU26DRAFT_595348 [Trematosphaeria pertusa]	41.3				XP_010677541	PREDICTED: uncharacterized protein LOC104900092 isoform X2 [Beta	64.2
GCIB01014687.1	GCIB01014687.1	-0.72	4.92	0.00151	0.0787	YP_009507483	putative ACT-like tyrosine kinase family protein [Heterosigma	33.2	XP_006682367	uncharacterized protein BATDEDRAFT_20919 [Batrachochytrium	42.7				XP_021761687	desiccation-related protein PCC13-62-like [Chenopodium quinoa]	86
GCIB01021507.1	GCIB01021507.1	-0.66	5.16	0.00151	0.0787										XP_021854776	protein RETICULATA-RELATED 4, chloroplastic-like [Spinacia	53
GCIB01011331.1	GCIB01011331.1	0.61	5.47	0.00151	0.0789										XP_010676600	PREDICTED: uncharacterized protein LOC104899394 [Beta vulgaris	88.1
GCIB01009943.1	GCIB01009943.1	-0.61	5.45	0.00151	0.0789	YP_004061914	hypothetical protein MpV1_031c [Micromonas sp RCC1109 virus MpV1]	29.8	XP_001646016	hypothetical protein Kpol_1031p65 [Vanderwaltozyma polyspora DSM	30.1				XP_028772786	RING-H2 finger protein ATL20-like [Prosopis alba]	60.6
GCIB01007789.1	GCIB01007789.1	-1.01	4.11	0.00153	0.0795				XP_001830154	Man5C [Coprinopsis cinerea okayama7	35.2				XP_021717315	2-methoxy-6-polyprenyl-1,4-benzoquinol methylase,	75.8
GCIB01009783.1	GCIB01009783.1	-0.98	4.1	0.00153	0.0795
GCIB01009919.1	GCIB01009919.1	-0.8	4.71	0.00153	0.0796	YP_009507483	putative ACT-like tyrosine kinase family protein [Heterosigma	33.2	XP_006682367	uncharacterized protein BATDEDRAFT_20919 [Batrachochytrium	43.1				XP_021761687	desiccation-related protein PCC13-62-like [Chenopodium quinoa]	87.5
GCIB01072151.1	GCIB01072151.1	-1.59	3.23	0.00154	0.0799
GCIB01038127.1	GCIB01038127.1	2.39	2.64	0.00155	0.0802							941770.GL622179_gene415	None	114.8	YP_009463605	ATP-dependent DNA helicase PIF1-like [Eutrema salsugineum]	68.8
GCIB01121796.1	GCIB01121796.1	-2.06	2.57	0.00155	0.0802				XP_018288719	hypothetical protein PHYBLDRAFT_171425 [Phycomyces blakesleeanus	23.3				XP_021846810	auxin-responsive protein SAUR64-like [Spinacia oleracea]	60.8
GCIB01016645.1	GCIB01016645.1	0.52	5.99	0.00155	0.0802										XP_010665861	PREDICTED: uncharacterized protein LOC104893529 [Beta vulgaris	61.1
GCIB01017109.1	GCIB01017109.1	-0.89	4.35	0.00155	0.0802				XP_038745549	uncharacterized protein CkaCkLH20_06544 [Colletotrichum karsti]	44				XP_010062000	ADP-ribosylation factor 2-B isoform X2 [Eucalyptus grandis]	78.6
GCIB01038622.1	GCIB01038622.1	-1.31	3.55	0.00156	0.0805	YP_003986808	putative protein phosphatase 2C [Acanthamoeba polyphaga mimivirus]	39.3	XP_002614418	hypothetical protein CLUG_05904 [Clavispora lusitaniae ATCC 42720]	43.3				XP_021840400	uncharacterized protein LOC110791224 [Spinacia oleracea]	74.7
GCIB01042766.1	GCIB01042766.1	-1.26	3.57	0.00156	0.0805										XP_011089543	MHF histone-fold complex subunit 1 isoform X2 [Phalaenopsis	75.3
GCIB01028564.1	GCIB01028564.1	-1.14	3.75	0.00156	0.0805	YP_009052380	putative ABC transporter family protein [Aureococcus	33.5	XP_023462400	p-glyco protein [Rhizopus microsporus ATCC 52813]	60.8				XP_010688391	PREDICTED: LOW QUALITY PROTEIN: IQ domain-containing protein	85.8
GCIB01068765.1	GCIB01068765.1	-1.13	3.76	0.00156	0.0805				XP_021883312	hypothetical protein BCR41DRAFT_349626 [Lobosporangium	53.1				XP_021745217	DAZ-associated protein 1 [Prunus avium]	56.9
GCIB01011398.1	GCIB01011398.1	0.76	4.88	0.00156	0.0805				XP_031013503	uncharacterized protein FIESC28_08352 [Fusarium coffeatum]	33.3				XP_021753246	uncharacterized protein At4g13200, chloroplastic-like [Chenopodium	79.9
GCIB01009348.1	GCIB01009348.1	-0.75	4.86	0.00156	0.0805				XP_031864690	uncharacterized protein BP5553_10627 [Venustampulla echinocandica]	32				XP_010111590	uncharacterized protein LOC112101021 [Citrus clementina]	73.4
GCIB01000706.1	GCIB01000706.1	1.24	3.69	0.00157	0.0809										XP_009784298	uncharacterized protein LOC107905331 isoform X4 [Gossypium	84.9
GCIB01086993.1	GCIB01086993.1	-1.2	3.66	0.00157	0.0809				XP_027617937	hypothetical protein SCP_1002700 [Sparassis crispa]	43.8				XP_021755334	26S proteasome non-ATPase regulatory subunit 11 homolog	65.9
GCIB01037511.1	GCIB01037511.1	-1.2	3.68	0.00157	0.0809				XP_038774982	uncharacterized protein EAF01_001925 [Botrytis porri]	43.8				XP_021865412	sphingolipid C9-methyltransferase 2-like [Carica papaya]	55.3
GCIB01033442.1	GCIB01033442.1	0.56	5.68	0.00158	0.081										XP_021740604	stress enhanced protein 1, chloroplastic-like [Chenopodium quinoa]	61.2
GCIB01006029.1	GCIB01006029.1	-0.69	5.12	0.00159	0.0816	YP_009448762	Cyclin-dependent kinase [Orpheovirus IHUMI-LCC2]	33.8	XP_001819586	unnamed protein product [Aspergillus oryzae RIB40]	50.7				XP_010694749	PREDICTED: uncharacterized protein LOC109135725 [Beta vulgaris	79.9
GCIB01025226.1	GCIB01025226.1	-0.78	4.8	0.00161	0.0827	YP_009342179	RNA-dependent DNA polymerase [Lymphocystis disease virus Sa]	24.6	XP_027614609	hypothetical protein SCP_0507520 [Sparassis crispa]	34.1				XP_010666862	PREDICTED: leucine-rich repeat receptor protein kinase MSP1 [Beta	53.5
GCIB01001781.1	GCIB01001781.1	1.01	4.23	0.00161	0.0828
GCIB01029611.1	GCIB01029611.1	-0.96	4.2	0.00161	0.0828										XP_010667308	PREDICTED: aldo-keto reductase family 4 member C9 [Beta vulgaris	50
GCIB01012627.1	GCIB01012627.1	-0.57	5.52	0.00162	0.0828				XP_027615496	hypothetical protein SCP_0605620 [Sparassis crispa]	44.5				XP_011005534	PREDICTED: probable WRKY transcription factor 3 isoform X2 [Populus	65.7
GCIB01012069.1	GCIB01012069.1	-0.62	5.36	0.00164	0.0839				XP_021883748	S-adenosyl-L-methionine-dependent methyltransferase [Lobosporangium	34.7				XP_021746990	histone-lysine N-methyltransferase, H3 lysine-9 specific SUVH3-like	75.4
GCIB01050608.1	GCIB01050608.1	1.5	3.32	0.00165	0.0842				XP_033570662	uncharacterized protein BDZ99DRAFT_526180 [Mytilinidion	33.8				XP_021843811	chromatin remodeling protein EBS-like [Spinacia oleracea]	66.7
GCIB01129728.1	GCIB01129728.1	1.49	3.32	0.00165	0.0842							445335.CBN_0041	the current gene model (or a revised gene model) may contain one or more premature stops and or frameshifts	53.9
GCIB01098964.1	GCIB01098964.1	-1.41	3.27	0.00165	0.0842
GCIB01049722.1	GCIB01049722.1	-1.57	3.06	0.00166	0.0848										XP_010694171	PREDICTED: putative nuclease HARBI1 [Beta vulgaris subsp	52.8
GCIB01088910.1	GCIB01088910.1	-1.56	3.06	0.00166	0.0848
GCIB01016778.1	GCIB01016778.1	-1.55	3.05	0.00166	0.0848										XP_010692655	PREDICTED: transcription factor bHLH81 [Beta vulgaris subsp	63.3
GCIB01045857.1	GCIB01045857.1	0.93	4.32	0.00167	0.0853				XP_033407568	uncharacterized protein GIQ15_02992 [Arthroderma uncinatum]	31.4				XP_011099326	probably inactive receptor-like protein kinase At5g41680 [Sesamum	82.9
GCIB01035130.1	GCIB01035130.1	-0.66	5.13	0.00168	0.0855				XP_011276762	Leukocyte receptor cluster member 8 [Wickerhamomyces ciferrii]	49.1				XP_010673144	PREDICTED: increased DNA methylation 1 [Beta vulgaris subsp	54
GCIB01038785.1	GCIB01038785.1	-1.05	3.96	0.0017	0.0864
GCIB01038119.1	GCIB01038119.1	-1.04	3.96	0.0017	0.0864	YP_009448636	Cytochrome P450-like protein E-class [Orpheovirus IHUMI-LCC2]	26.9	XP_033547480	carbonyl reductase [Lindgomyces ingoldianus]	47.7				XP_021861625	protein FAR1-RELATED SEQUENCE 5-like, partial [Spinacia oleracea]	43.2
GCIB01015003.1	GCIB01015003.1	-0.89	4.38	0.00171	0.0869				XP_031000914	uncharacterized protein LHYA1_G009137 [Lachnellula hyalina]	100				XP_017609271	PREDICTED: glucan endo-1,3-beta-glucosidase 4-like isoform X1	61.5
GCIB01045430.1	GCIB01045430.1	-0.53	5.82	0.00171	0.0869										XP_021849085	L10-interacting MYB domain-containing protein-like [Spinacia	61.7
GCIB01026104.1	GCIB01026104.1	-0.72	4.94	0.00172	0.0871				XP_021877197	hypothetical protein BCR41DRAFT_327475 [Lobosporangium	36				XP_010690334	PREDICTED: ATP-dependent DNA helicase Q-like 3 [Camelina sativa]	76.1
GCIB01012732.1	GCIB01012732.1	0.63	5.39	0.00172	0.0871				XP_002175175	glutamate synthase Glt1 [Schizosaccharomyces japonicus yFS275]	67.8				XP_016471569	PREDICTED: V-type proton ATPase subunit E2-like isoform X2	97.2
GCIB01017577.1	GCIB01017577.1	0.86	4.48	0.00173	0.0875				XP_002837311	hypothetical protein [Tuber melanosporum Mel28]	79.4				XP_040992069	protein DA1-like [Juglans microcarpa x Juglans regia]	92.9
GCIB01031947.1	GCIB01031947.1	-0.84	4.52	0.00173	0.0875				XP_040643371	uncharacterized protein EURHEDRAFT_511876 [Aspergillus ruber CBS	31.2				XP_021864341	uncharacterized protein LOC110809371 [Carica papaya]	52.7
GCIB01004216.1	GCIB01004216.1	-0.57	5.54	0.00175	0.0888	YP_008319603	Serine/threonine protein kinase [Pandoravirus dulcis]	40.1	XP_022466734	hypothetical protein KNAG_0K01240 [Kazachstania naganishii CBS	36.2				XP_021720977	coatomer subunit alpha-2-like [Chenopodium quinoa]	69.8
GCIB01006155.1	GCIB01006155.1	-0.68	5.08	0.00177	0.0894
GCIB01047633.1	GCIB01047633.1	-1	8.39	0.00177	0.0894				XP_007413096	uncharacterized protein MELLADRAFT_90074 [Melampsora	86.4				XP_005644355		55.9
GCIB01090895.1	GCIB01090895.1	-1.37	3.39	0.00178	0.0897				XP_035332111	cytochrome P450 [Colletotrichum scovillei]	33.6				XP_010670843	PREDICTED: glutathione S-transferase U9 [Beta vulgaris subsp	68.1
GCIB01004501.1	GCIB01004501.1	-1.37	3.39	0.00178	0.0897				XP_028483882	putative ammonium transporter [Paecilomyces variotii]	56.3				XP_023879558	double-stranded RNA-binding protein 1-like [Quercus suber]	75.3
GCIB01042006.1	GCIB01042006.1	-1.36	3.38	0.00178	0.0897				XP_019023607	auxin efflux carrier [Saitoella complicata NRRL Y-17804]	30				XP_010680628	PREDICTED: uncharacterized protein LOC104903309 [Beta vulgaris	76.3
GCIB01015986.1	GCIB01015986.1	-0.58	5.69	0.00178	0.0899				XP_008037963	anion exchanging protein [Trametes versicolor FP-101664 SS1]	31.6				XP_021836676	switch 2 [Spinacia oleracea]	86.2
GCIB01016613.1	GCIB01016613.1	-0.62	5.33	0.00183	0.0918	YP_004894695	putative alpha/beta hydrolase [Megavirus chiliensis]	24.3	XP_007860210	lipase/ esterase [Gloeophyllum trabeum ATCC 11539]	34.2				XP_010684717	PREDICTED: BEACH domain-containing protein C2-like, partial	84.7
GCIB01041182.1	GCIB01041182.1	-1.13	3.79	0.00183	0.0918				XP_006679806	uncharacterized protein BATDEDRAFT_12437, partial [Batrachochytrium	25.1				XP_010678288	PREDICTED: uncharacterized protein LOC104899879 [Beta vulgaris	82.7
GCIB01014140.1	GCIB01014140.1	-1.11	3.79	0.00183	0.0918										XP_037408370	uncharacterized protein LOC119276112 [Triticum dicoccoides]	81.5
GCIB01083709.1	GCIB01083709.1	-1.1	3.78	0.00183	0.0918
GCIB01091383.1	GCIB01091383.1	-3.62	2.05	0.00183	0.0918				XP_007287918	cell surface protein, putative [Marssonina brunnea f sp	88.2
GCIB01150939.1	GCIB01150939.1	-3.61	2.09	0.00183	0.0918										YP_004376519	photosystem II 44 kDa protein (chloroplast) [Pachycladon enysii]	98.3
GCIB01036303.1	GCIB01036303.1	-3.37	2.11	0.00183	0.0918
GCIB01089938.1	GCIB01089938.1	-3.28	2.07	0.00183	0.0918	YP_009134668	transaldolase-like protein [Synechococcus phage ACG-2014e]	37.3	XP_023453683	Transaldolase [Cercospora beticola]	87.7				XP_023915197	probable beta-D-xylosidase 7 [Quercus suber]	84.8
GCIB01063243.1	GCIB01063243.1	-3.14	2.12	0.00183	0.0918	YP_009328950	D-3-phosphoglycerate dehydrogenase, type2 [Cedratvirus A11]	32	XP_033669018	uncharacterized protein M409DRAFT_53445 [Zasmidium cellare ATCC	84.4				XP_023926463	PREDICTED: secoisolariciresinol dehydrogenase-like [Gossypium	81.7
GCIB01063444.1	GCIB01063444.1	-2.92	2.14	0.00183	0.0918				YP_009364287	hypothetical protein (mitochondrion) [Ophiocordyceps sinensis]	76.1
GCIB01025810.1	GCIB01025810.1	-1.01	4.05	0.00184	0.0919
GCIB01014603.1	GCIB01014603.1	-0.99	4.07	0.00184	0.0919										XP_010686665	PREDICTED: uncharacterized protein LOC109129243 [Camelina sativa]	88.9
GCIB01010239.1	GCIB01010239.1	-0.59	5.45	0.00184	0.0921				XP_018041753	hypothetical protein CC84DRAFT_19758 [Paraphaeosphaeria sporulosa]	30.2				XP_010693684	PREDICTED: TOM1-like protein 2 [Beta vulgaris subsp vulgaris]	82.3
GCIB01028841.1	GCIB01028841.1	0.55	5.73	0.00185	0.0922				XP_023471173	hypothetical protein RHIMIDRAFT_221700 [Rhizopus microsporus ATCC	64.3				XP_006470076	probable metal-nicotianamine transporter YSL6 [Citrus sinensis]	85.8
GCIB01008764.1	GCIB01008764.1	-1.29	3.5	0.00185	0.0923	YP_008003646	protein phosphatase 1B [Mythimna separata entomopoxvirus 'L']	41.8	XP_018223506	PTC3-like protein [Saccharomyces eubayanus]	40				XP_016716434	probable ubiquitin-like-specific protease 2B isoform X2 [Gossypium	51.2
GCIB01059644.1	GCIB01059644.1	-0.8	4.61	0.00186	0.0927
GCIB01009385.1	GCIB01009385.1	-0.67	5.16	0.00187	0.0931										XP_028785211	alkaline/neutral invertase A, mitochondrial-like [Prosopis alba]	70.8
GCIB01015562.1	GCIB01015562.1	0.65	5.18	0.00187	0.0931										XP_021740944	putative beta-galactosidase [Chenopodium quinoa]	84.6
GCIB01023618.1	GCIB01023618.1	-0.65	5.16	0.00187	0.0931										XP_034684891	cation/H(+) antiporter 15-like isoform X2 [Vitis riparia]	88.6
GCIB01005325.1	GCIB01005325.1	-0.64	6.52	0.00188	0.0933				XP_022392593	hypothetical protein ABOM_002953 [Aspergillus bombycis]	36.7				XP_019106894	PREDICTED: cell cycle checkpoint control protein RAD9A isoform X2	89.3
GCIB01029411.1	GCIB01029411.1	0.82	4.58	0.00188	0.0935				XP_006680643	uncharacterized protein BATDEDRAFT_17340 [Batrachochytrium	58				XP_006473861	protein WALLS ARE THIN 1 [Citrus sinensis]	77
GCIB01116516.1	GCIB01116516.1	-1.71	2.97	0.00188	0.0935
GCIB01026793.1	GCIB01026793.1	-0.51	5.87	0.00192	0.0951										XP_010682993	PREDICTED: serine/threonine-protein kinase ATR isoform X2 [Beta	76.6
GCIB01000731.1	GCIB01000731.1	-1.44	3.18	0.00192	0.0952
GCIB01039161.1	GCIB01039161.1	1.68	5.61	0.00194	0.096										XP_017609265	PREDICTED: nuclear transcription factor Y subunit C-9-like	95.5
GCIB01009429.1	GCIB01009429.1	-0.98	4.15	0.00194	0.096				XP_011121110	hypothetical protein AOL_s00076g265 [Orbilia oligospora ATCC	55.6				XP_010673286	PREDICTED: uncharacterized protein LOC104894289 [Beta vulgaris	86.6
GCIB01009893.1	GCIB01009893.1	-0.63	5.28	0.00194	0.096				XP_031913491	uncharacterized protein BDV38DRAFT_282976 [Aspergillus	30.6				XP_021762228	uncharacterized protein LOC110736402 isoform X2 [Chenopodium	75.9
GCIB01004413.1	GCIB01004413.1	-0.62	5.29	0.00194	0.096										XP_021715054	leucine-rich repeat extensin-like protein 4 [Chenopodium quinoa]	84.8
GCIB01062972.1	GCIB01062972.1	-1.05	3.98	0.00194	0.096				XP_004181372	hypothetical protein TBLA_0F03140 [Tetrapisispora blattae CBS	41.1				XP_010687711	PREDICTED: uncharacterized protein LOC104736055 [Camelina sativa]	67.1
GCIB01116483.1	GCIB01116483.1	-3.51	1.88	0.00195	0.0964				YP_009937114	NADH dehydrogenase subunit 4L (mitochondrion) [Cladosporium	94.1				XP_016553460	PREDICTED: scarecrow-like protein 6 [Capsicum annuum]	69.1
GCIB01016360.1	GCIB01016360.1	-3.49	1.86	0.00195	0.0964				XP_007704458	uncharacterized protein COCSADRAFT_30546 [Bipolaris sorokiniana	78.7				XP_024395469	protein SCAI-like [Physcomitrium patens]	35.4
GCIB01020866.1	GCIB01020866.1	-0.64	5.17	0.00197	0.0972				XP_031851841	uncharacterized protein SAPINGB_P001227 [Saprochaete ingens]	30.4				XP_021714549	rho GDP-dissociation inhibitor 1-like [Chenopodium quinoa]	91.4
GCIB01000107.1	GCIB01000107.1	-0.66	5.11	0.00198	0.0972										XP_021843492	E3 ubiquitin-protein ligase At1g63170 [Spinacia oleracea]	65.4
GCIB01014976.1	GCIB01014976.1	-0.52	5.79	0.00199	0.0977										XP_010687692	PREDICTED: pentatricopeptide repeat-containing protein At3g07290,	73.5
GCIB01002611.1	GCIB01002611.1	0.54	5.7	0.00199	0.098	YP_008052571	ATP-dependent zinc metalloprotease [Phaeocystis globosa virus]	66.4	XP_031025612	uncharacterized protein SmJEL517_g02446 [Synchytrium microbalum]	65.6				XP_010689725	PREDICTED: uncharacterized protein LOC104789373 [Camelina sativa]	86.7
GCIB01011556.1	GCIB01011556.1	0.82	4.66	0.00201	0.0988										XP_010687469	PREDICTED: homeobox-leucine zipper protein ATHB-20-like isoform X1	69.9
GCIB01010215.1	GCIB01010215.1	0.51	6.14	0.00202	0.0994										XP_034933294	splicing factor U2af small subunit B-like [Populus alba]	80.2
p-value ≤ 0.001; False Discovery Rate (FDR) ≤ 0.1; log2(Fold Change) > |0.5|

## Sheet: S1 vs S3
DEGs all kingdoms
	genes	logFC	logCPM	PValue	FDR	viral	viral_infor	viralID	fungi	fungi_infor	fungiID	bacteria	bacteria_infor	bacteria_score	plant	plant_infor	plantID
GCIB01075266.1	GCIB01075266.1	10.21	11.22	4.11e-216	3.33e-211				XP_025167600	hypothetical protein GLOIN_2v1466249, partial [Rhizophagus	66.7
GCIB01064448.1	GCIB01064448.1	10.65	11.21	1.53e-208	6.19e-204				XP_003666599	uncharacterized protein MYCTH_2071953 [Thermothelomyces	88.5				XP_017610676	PREDICTED: RNA-binding protein 12-like [Gossypium arboreum]	72.5
GCIB01046103.1	GCIB01046103.1	10.65	10.9	4.21e-193	1.14e-188				XP_007413992	uncharacterized protein MELLADRAFT_90626 [Melampsora	77.3				XP_005650152		80
GCIB01042439.1	GCIB01042439.1	9.62	8.57	1.59e-158	3.22e-154				XP_025461264	hypothetical protein BO94DRAFT_480616 [Aspergillus sclerotioniger	78.3				XP_001698950	NADH dehydrogenase subunit 6 (chloroplast) [Burmeistera	86.2
GCIB01005039.1	GCIB01005039.1	-7.15	6.63	1.30e-98	2.10e-94				XP_019035895	hypothetical protein WICANDRAFT_22666, partial [Wickerhamomyces	80.4				XP_002959765	hypothetical protein VOLCADRAFT_73549 [Volvox carteri f	80.4
GCIB01038759.1	GCIB01038759.1	4.07	7.36	2.87e-93	3.87e-89										YP_001312258	PSII 32 kDa protein (chloroplast) [Corynocarpus laevigatus]	58.9
GCIB01015112.1	GCIB01015112.1	-6.24	6.01	5.94e-90	6.88e-86				XP_024332826	hypothetical protein POSPLADRAFT_1161373, partial [Postia placenta	63				XP_002959765	hypothetical protein VOLCADRAFT_73549 [Volvox carteri f	80.4
GCIB01054014.1	GCIB01054014.1	4.24	6.28	1.35e-81	1.37e-77							1110697.NCAST_03_00002	Unextendable partial coding region	63.9	YP_001152215	ribosomal protein L14 (chloroplast) [Cathaya argyrophylla]	68.3
GCIB01047633.1	GCIB01047633.1	3.43	6.98	2.13e-71	1.91e-67				XP_007413096	uncharacterized protein MELLADRAFT_90074 [Melampsora	86.4				XP_005644355		55.9
GCIB01064806.1	GCIB01064806.1	4.54	5.67	2.85e-66	2.31e-62							411474.COPEUT_01252	the current gene model (or a revised gene model) may contain one or more premature stops and or frameshifts	83.6	XP_039683460	cationic amino acid transporter 1 isoform X1 [Medicago truncatula]	40.2
GCIB01058951.1	GCIB01058951.1	3.05	6.89	8.06e-64	5.94e-60							272624.lpg0305	None	86.3	XP_010104773	uncharacterized protein LOC18041556 [Citrus clementina]	42
GCIB01017709.1	GCIB01017709.1	-7.15	6.11	5.04e-62	3.40e-58				XP_024698352	uncharacterized protein P170DRAFT_316851, partial [Aspergillus	76.1				XP_022728577	tRNA-dihydrouridine(16/17) synthase [NAD(P)(+)]-like [Durio	75
GCIB01046154.1	GCIB01046154.1	2.74	8.05	1.49e-59	9.28e-56
GCIB01037659.1	GCIB01037659.1	5.1	5.45	2.47e-58	1.43e-54				XP_012185442	predicted protein [Fibroporia radiculosa]	69	573370.DMR_03420	COG NOG14600 non supervised orthologous group	154.5	XP_015577855	uncharacterized protein LOC8263371 isoform X1 [Ricinus communis]	80
GCIB01053708.1	GCIB01053708.1	3.75	6.26	1.63e-57	8.78e-54				XP_006682253	uncharacterized protein BATDEDRAFT_92030 [Batrachochytrium	75.8				XP_020990109	sorcin isoform X3 [Arachis duranensis]	82.9
GCIB01150262.1	GCIB01150262.1	4.17	5.56	6.67e-57	3.38e-53				XP_018709238	hypothetical protein METBIDRAFT_48168, partial [Metschnikowia	81.1				XP_001698950	NADH dehydrogenase subunit 6 (chloroplast) [Burmeistera	75.9
GCIB01002810.1	GCIB01002810.1	-5.49	5.14	1.17e-55	5.56e-52				XP_031000914	uncharacterized protein LHYA1_G009137 [Lachnellula hyalina]	84.4				XP_005842765	hypothetical protein CHLNCDRAFT_143789 [Chlorella variabilis]	71.7
GCIB01006502.1	GCIB01006502.1	-8.06	4.9	6.74e-54	3.03e-50							1140001.I571_00001	the current gene model (or a revised gene model) may contain one or more premature stops and or frameshifts	56.6	XP_010104773	uncharacterized protein LOC18041556 [Citrus clementina]	74.2
GCIB01063327.1	GCIB01063327.1	2.85	5.85	6.72e-45	2.87e-41							566461.SSFG_03805	COG NOG14600 non supervised orthologous group	112.8	XP_007161040	NADH dehydrogenase subunit 2 (chloroplast) [Chrysobalanus icaco]	66.7
GCIB01016984.1	GCIB01016984.1	4.33	4.93	1.95e-39	7.90e-36							411460.RUMTOR_00908	COG NOG20805 non supervised orthologous group	58.2
GCIB01009620.1	GCIB01009620.1	2.17	6.56	2.67e-38	1.03e-34				YP_009445635	hypothetical protein (mitochondrion) [Tremella fuciformis]	60	1201035.KE007210_gene731	COG NOG14600 non supervised orthologous group	280.4	YP_001152219	ribosomal protein S11 (chloroplast) [Cathaya argyrophylla]	74.5
GCIB01045830.1	GCIB01045830.1	4.27	4.89	6.64e-38	2.44e-34				XP_012185442	predicted protein [Fibroporia radiculosa]	56.3	985255.APHJ01000016_gene2943	COG NOG14600 non supervised orthologous group	227.3	YP_001152219	ribosomal protein S11 (chloroplast) [Cathaya argyrophylla]	78.6
GCIB01064759.1	GCIB01064759.1	4.27	4.86	8.49e-37	2.99e-33							1430440.MGMSRv2_1983	None	50.8
GCIB01000359.1	GCIB01000359.1	-5.26	6.12	1.02e-36	3.44e-33				XP_025373624	hypothetical protein FA10DRAFT_235632, partial [Acaromyces	71.9				XP_027191821	long chain acyl-CoA synthetase 4-like [Cicer arietinum]	63.4
GCIB01040975.1	GCIB01040975.1	3.06	5.28	1.77e-36	5.74e-33							1110697.NCAST_03_00002	Unextendable partial coding region	144.1
GCIB01012533.1	GCIB01012533.1	3.26	5.52	2.04e-35	6.35e-32				XP_019015643	hypothetical protein PICMEDRAFT_56180, partial [Pichia	84.8				XP_027192640	cytochrome b561 and DOMON domain-containing protein At4g17280-like	70
GCIB01047398.1	GCIB01047398.1	3.59	4.96	1.29e-34	3.88e-31							1122244.AUGF01000070_gene943	COG NOG14600 non supervised orthologous group	96.7	XP_031474902	uncharacterized protein LOC116267780 [Nymphaea colorata]	71.9
GCIB01111532.1	GCIB01111532.1	-3.37	5.54	3.58e-33	1.04e-29				XP_007297914	hypothetical protein MBM_10038 [Marssonina brunnea f sp	97.4				XP_003064993	ATP synthase CF1 alpha subunit (chloroplast) [Cuscuta gronovii]	87.5
GCIB01150029.1	GCIB01150029.1	3.81	4.81	1.54e-32	4.31e-29				XP_018060498	hypothetical protein LY89DRAFT_703091 [Mollisia scopiformis]	78.4				XP_001698950	NADH dehydrogenase subunit 6 (chloroplast) [Burmeistera	72.4
GCIB01016637.1	GCIB01016637.1	2.41	5.54	8.92e-31	2.41e-27							411460.RUMTOR_00908	COG NOG20805 non supervised orthologous group	63.9
GCIB01000677.1	GCIB01000677.1	-3	5	9.48e-31	2.48e-27				XP_031000912	uncharacterized protein LHYA1_G009139 [Lachnellula hyalina]	73.3				XP_024949475	heterochromatin protein 1-like [Citrus sinensis]	89.7
GCIB01001486.1	GCIB01001486.1	2.16	5.87	2.55e-30	6.46e-27				XP_024698288	uncharacterized protein P170DRAFT_370863, partial [Aspergillus	72				XP_017610684	PREDICTED: alpha-xylosidase 1-like [Gossypium arboreum]	100
GCIB01030863.1	GCIB01030863.1	1.78	6.77	2.79e-29	6.86e-26							411467.BACCAP_04210	Unextendable partial coding region	100.1
GCIB01009257.1	GCIB01009257.1	-4.9	5.4	3.01e-29	7.17e-26				XP_024716370	hypothetical protein M430DRAFT_111357, partial [Amorphotheca	73.2				XP_022767944	probable LRR receptor-like serine/threonine-protein kinase RFK1	70
GCIB01012983.1	GCIB01012983.1	2.9	5.07	3.44e-29	7.95e-26							1313421.JHBV01000168_gene468	None	67.4
GCIB01083642.1	GCIB01083642.1	3.23	4.84	1.15e-28	2.59e-25
GCIB01007444.1	GCIB01007444.1	-2.05	5.92	1.21e-28	2.64e-25
GCIB01001122.1	GCIB01001122.1	3.03	7.93	4.79e-28	1.02e-24				XP_025461286	hypothetical protein BO94DRAFT_375703 [Aspergillus sclerotioniger	81.8				XP_020990123	uncharacterized protein LOC107475785 isoform X5 [Arachis	82.4
GCIB01022450.1	GCIB01022450.1	2.92	5.06	4.60e-27	9.56e-24							632245.CLP_3776	the current gene model (or a revised gene model) may contain one or more premature stops and or frameshifts	97.1
GCIB01071660.1	GCIB01071660.1	3.25	4.73	4.91e-26	9.96e-23
GCIB01077795.1	GCIB01077795.1	1.65	6.97	6.18e-26	1.22e-22							445972.ANACOL_00227	non supervised orthologous group	78.2	YP_009526585	PsaC (chloroplast) [Dipsacus japonicus]	70.2
GCIB01150865.1	GCIB01150865.1	4.72	4.26	7.16e-26	1.38e-22
GCIB01050172.1	GCIB01050172.1	2.57	5.11	8.62e-26	1.62e-22							762966.HMPREF9439_01519	None	132.5	NP_817271	photosystem II cytochrome b559 alpha subunit (plastid) [Monsonia	65.9
GCIB01011217.1	GCIB01011217.1	2.89	4.86	2.86e-25	5.26e-22				XP_007389360	hypothetical protein PUNSTDRAFT_78207, partial [Punctularia	38.7	1121875.KB907560_gene526	None	97.4	YP_001152215	ribosomal protein L14 (chloroplast) [Cathaya argyrophylla]	66.7
GCIB01143763.1	GCIB01143763.1	5.41	4.09	4.81e-25	8.67e-22							941770.GL622179_gene415	None	137.9	YP_001152204	photosystem I assembly protein Ycf3 (chloroplast) [Cathaya	79.3
GCIB01022333.1	GCIB01022333.1	1.66	6.93	5.08e-25	8.95e-22							196164	None	105.5	XP_020999426	interactor of constitutive active ROPs 3 [Arachis duranensis]	75
GCIB01000111.1	GCIB01000111.1	-3.36	5.88	1.27e-24	2.18e-21				XP_025381685	uncharacterized protein BO83DRAFT_413011 [Aspergillus eucalypticola	86.5				XP_018499623	PREDICTED: non-structural maintenance of chromosomes element 4	73.7
GCIB01003726.1	GCIB01003726.1	-1.66	6.71	4.29e-24	7.24e-21
GCIB01031867.1	GCIB01031867.1	4.65	4.16	6.90e-24	1.14e-20							196164	None	60.8
GCIB01017247.1	GCIB01017247.1	2.18	6.4	9.00e-24	1.46e-20										XP_011013113	nucleoside diphosphate kinase 3-like isoform X1 [Hevea	76.9
GCIB01132241.1	GCIB01132241.1	2.58	4.96	3.35e-23	5.32e-20										XP_020418078	myosin-2 isoform X3 [Prunus persica]	69.8
GCIB01001695.1	GCIB01001695.1	2.03	5.59	5.08e-23	7.92e-20				XP_006676538	uncharacterized protein BATDEDRAFT_9655, partial [Batrachochytrium	83.7				XP_020990123	uncharacterized protein LOC107475785 isoform X5 [Arachis	83.7
GCIB01150386.1	GCIB01150386.1	3.33	4.46	1.05e-22	1.60e-19							616991.JPOO01000003_gene1097	None	160.6	YP_001152215	ribosomal protein L14 (chloroplast) [Cathaya argyrophylla]	64.1
GCIB01120106.1	GCIB01120106.1	2.07	5.34	1.57e-22	2.35e-19							1123274.KB899413_gene887	COG NOG14600 non supervised orthologous group	109.4	NP_817271	photosystem II cytochrome b559 alpha subunit (plastid) [Monsonia	60.7
GCIB01073394.1	GCIB01073394.1	3.04	4.63	2.45e-22	3.62e-19				XP_012185442	predicted protein [Fibroporia radiculosa]	63.2	679191.HMPREF9018_1166	COG NOG14600 non supervised orthologous group	187.6	YP_001152219	ribosomal protein S11 (chloroplast) [Cathaya argyrophylla]	81.8
GCIB01011764.1	GCIB01011764.1	2.32	5.06	5.00e-22	7.24e-19
GCIB01128859.1	GCIB01128859.1	3.25	4.4	3.80e-21	5.41e-18							411462.DORLON_02997	ORF located using Blastx	84
GCIB01007000.1	GCIB01007000.1	2.71	4.73	4.66e-21	6.52e-18							1032480.MLP_17290	COG NOG14600 non supervised orthologous group	102.1	NP_817271	photosystem II cytochrome b559 alpha subunit (plastid) [Monsonia	80
GCIB01025180.1	GCIB01025180.1	1.62	6.01	1.32e-20	1.82e-17							1403948.Q618_VCMC00001G0061	None	112.1	YP_001152214	ribosomal protein L16 (chloroplast) [Cathaya argyrophylla]	30.1
GCIB01097098.1	GCIB01097098.1	7.27	3.91	2.26e-20	3.05e-17										XP_028785740	serine acetyltransferase 5-like [Prosopis alba]	80
GCIB01022241.1	GCIB01022241.1	-1.56	7.46	3.42e-20	4.55e-17										YP_010025046	uncharacterized protein LOC109758788 isoform X2 [Aegilops tauschii	98.6
GCIB01062903.1	GCIB01062903.1	5.32	3.84	4.15e-20	5.42e-17							445335.CBN_0041	the current gene model (or a revised gene model) may contain one or more premature stops and or frameshifts	54.7	XP_007144559	hypothetical protein PHAVU_005G149200g [Phaseolus vulgaris]	70.3
GCIB01000173.1	GCIB01000173.1	-1.62	6.29	5.12e-20	6.59e-17
GCIB01049292.1	GCIB01049292.1	1.73	5.57	5.96e-20	7.55e-17							1201035.KE007210_gene731	COG NOG14600 non supervised orthologous group	52.4
GCIB01111056.1	GCIB01111056.1	1.99	5.24	7.64e-20	9.52e-17				XP_006455549	hypothetical protein AGABI2DRAFT_75872, partial [Agaricus bisporus	96.9				XP_005646643		94
GCIB01071250.1	GCIB01071250.1	-3.18	4.28	2.42e-19	2.97e-16
GCIB01035198.1	GCIB01035198.1	5.21	3.79	3.06e-19	3.70e-16							1150469.RSPPHO_03274	None	89.7	XP_020999426	interactor of constitutive active ROPs 3 [Arachis duranensis]	61.9
GCIB01114226.1	GCIB01114226.1	2.06	5.09	5.82e-19	6.94e-16							498761.HM1_3125	ORF located using Blastx	81.3	YP_001152214	ribosomal protein L16 (chloroplast) [Cathaya argyrophylla]	32.4
GCIB01040917.1	GCIB01040917.1	3.78	4.05	6.08e-19	7.14e-16							196164	None	99.4	YP_001152214	ribosomal protein L16 (chloroplast) [Cathaya argyrophylla]	46.1
GCIB01000226.1	GCIB01000226.1	-2.43	5.03	1.19e-18	1.38e-15							1458462.JNLK01000001_gene1275	COG NOG14552 non supervised orthologous group	54.7
GCIB01020910.1	GCIB01020910.1	1.45	6.53	1.82e-18	2.08e-15							411467.BACCAP_04210	Unextendable partial coding region	89
GCIB01013651.1	GCIB01013651.1	2.37	4.76	3.05e-18	3.44e-15							883077.HMPREF9241_00001	None	99.4	XP_017253882	PREDICTED: uncharacterized protein LOC108208200 isoform X1 [Daucus	74.4
GCIB01021258.1	GCIB01021258.1	2	5.08	6.08e-18	6.75e-15							196164	None	157.5	XP_007141246	hypothetical protein PHAVU_006G094400g [Phaseolus vulgaris]	77.1
GCIB01109326.1	GCIB01109326.1	3.19	4.19	9.92e-18	1.09e-14							742726.HMPREF9448_02443	COG NOG15344 non supervised orthologous group	132.1	YP_009526585	PsaC (chloroplast) [Dipsacus japonicus]	61.1
GCIB01147217.1	GCIB01147217.1	2.12	4.93	1.76e-17	1.90e-14							762966.HMPREF9439_01519	None	104	NP_817271	photosystem II cytochrome b559 alpha subunit (plastid) [Monsonia	61.4
GCIB01016181.1	GCIB01016181.1	2.42	4.62	2.86e-17	3.05e-14
GCIB01036528.1	GCIB01036528.1	-1.86	5.12	4.79e-17	5.04e-14				XP_018987462	uncharacterized protein BABINDRAFT_33228 [Babjeviella inositovora	31.8				XP_021866792	phytochrome A [Spinacia oleracea]	58
GCIB01140228.1	GCIB01140228.1	6.14	3.55	5.53e-17	5.74e-14				XP_014072420	hypothetical protein COCC4DRAFT_155570 [Bipolaris maydis ATCC	72.7				XP_024925474	uncharacterized protein LOC107407073 isoform X2 [Ziziphus jujuba]	78.9
GCIB01044533.1	GCIB01044533.1	-1.44	5.87	8.87e-17	9.10e-14				XP_013949107	hypothetical protein TRIATDRAFT_210776 [Trichoderma atroviride IMI	47.6				XP_010696142	PREDICTED: uncharacterized protein LOC104886729 isoform X1 [Beta	79.9
GCIB01050712.1	GCIB01050712.1	2.34	4.62	1.50e-16	1.51e-13							591157.SSLG_00645	Unextendable partial coding region	55.1
GCIB01035018.1	GCIB01035018.1	5.72	4.14	1.74e-16	1.74e-13	YP_009302297	photosystem II protein D1 [Cyanophage S-RIM50]	91.5							YP_009867176	ribosomal protein S12 (chloroplast) [Calligonum juochiangense]	100
GCIB01018444.1	GCIB01018444.1	-5.88	4.53	2.44e-16	2.41e-13										XP_011013113	nucleoside diphosphate kinase 3-like isoform X1 [Hevea	56.5
GCIB01012527.1	GCIB01012527.1	3.49	5.36	3.18e-16	3.10e-13
GCIB01019225.1	GCIB01019225.1	-1.26	7.67	6.31e-16	6.09e-13										YP_009758192	ribosomal protein S12 (chloroplast) [Bidens amplectens]	97.5
GCIB01092458.1	GCIB01092458.1	-4.83	3.45	8.25e-16	7.86e-13
GCIB01056516.1	GCIB01056516.1	1.96	4.91	1.20e-15	1.14e-12				XP_012185442	predicted protein [Fibroporia radiculosa]	66.1	463191.SSEG_10754	Unextendable partial coding region	85.9	YP_001152219	ribosomal protein S11 (chloroplast) [Cathaya argyrophylla]	84.2
GCIB01014541.1	GCIB01014541.1	1.46	5.8	1.67e-15	1.56e-12				XP_009161805	cytochrome c oxidase subunit 3 (mitochondrion) [Neurospora crassa	50	886379.AEWI01000053_gene2703	COG NOG14600 non supervised orthologous group	122.9	XP_035841499	dof zinc finger protein DOF15 [Helianthus annuus]	100
GCIB01082988.1	GCIB01082988.1	1.7	5.23	1.93e-15	1.77e-12
GCIB01050428.1	GCIB01050428.1	2.69	4.24	3.21e-15	2.93e-12
GCIB01029690.1	GCIB01029690.1	2.19	4.64	3.60e-15	3.24e-12							1430440.MGMSRv2_1983	None	128.6	YP_009526534	Ycf3 (chloroplast) [Dipsacus japonicus]	44.3
GCIB01011696.1	GCIB01011696.1	-1.7	5.31	8.43e-15	7.50e-12	YP_184866	ribonuclease T2 [Cotesia congregata bracovirus]	30.7	XP_007271272	ribonuclease T2 [Fomitiporia mediterranea MF3/22]	37.4				XP_021842767	protein CHROMATIN REMODELING 20 [Spinacia oleracea]	78.7
GCIB01039114.1	GCIB01039114.1	6.87	3.25	1.45e-14	1.27e-11				XP_007871311	hypothetical protein GLOTRDRAFT_108693 [Gloeophyllum trabeum ATCC	68.6				XP_024924876	ubiquitin carboxyl-terminal hydrolase 4 [Citrus sinensis]	92
GCIB01004058.1	GCIB01004058.1	-1.46	9.68	1.50e-14	1.31e-11				XP_041150220	uncharacterized protein G4B84_010718 [Aspergillus flavus NRRL3357]	55				YP_009172281	ribosomal protein L14 (chloroplast) [Picea glauca]	99.6
GCIB01021261.1	GCIB01021261.1	1.93	4.77	5.65e-14	4.87e-11							1214065.BAGV01000115_gene1495	None	66.2	XP_024317467	probable E3 ubiquitin-protein ligase HIP1 isoform X1 [Brachypodium	51
GCIB01063548.1	GCIB01063548.1	3.63	3.69	7.86e-14	6.70e-11							632245.CLP_4083	the current gene model (or a revised gene model) may contain one or more premature stops and or frameshifts	93.6	YP_001152218	ribosomal protein L36 (chloroplast) [Cathaya argyrophylla]	81.5
GCIB01017356.1	GCIB01017356.1	5.73	3.32	9.23e-14	7.79e-11										YP_009867191	photosystem I subunit IX (chloroplast) [Calligonum juochiangense]	99.8
GCIB01020861.1	GCIB01020861.1	-1.22	6.13	1.64e-13	1.37e-10	YP_009254943	serine/threonine protein kinase [Tokyovirus A1]	51.9	XP_007265013	uncharacterized protein FOMMEDRAFT_154445 [Fomitiporia mediterranea	33.3				XP_010673059	PREDICTED: uncharacterized protein LOC104894129 isoform X4 [Beta	67.2
GCIB01095539.1	GCIB01095539.1	4.81	3.39	1.68e-13	1.39e-10							253839.SSNG_03092	None	60.8	YP_001152215	ribosomal protein L14 (chloroplast) [Cathaya argyrophylla]	64.1
GCIB01117771.1	GCIB01117771.1	3.68	3.58	2.65e-13	2.17e-10							1121875.KB907560_gene526	None	59.3
GCIB01018018.1	GCIB01018018.1	1.24	5.98	3.11e-13	2.52e-10							491205.JARQ01000004_gene2272	None	106.3	XP_010104773	uncharacterized protein LOC18041556 [Citrus clementina]	39.7
GCIB01153727.1	GCIB01153727.1	4.66	3.38	3.24e-13	2.60e-10							1168067.JAGP01000001_gene1563	COG NOG14600 non supervised orthologous group	137.5	XP_022889302	putative late blight resistance protein homolog R1A-10, partial	59.5
GCIB01039792.1	GCIB01039792.1	1.89	4.76	3.33e-13	2.65e-10							471874.PROSTU_00109	None	147.9
GCIB01091693.1	GCIB01091693.1	-4.79	3.25	3.54e-13	2.79e-10
GCIB01010529.1	GCIB01010529.1	2.62	4.09	3.74e-13	2.91e-10
GCIB01031607.1	GCIB01031607.1	3.25	3.76	3.95e-13	3.05e-10							428125.CLOLEP_01448	non supervised orthologous group	93.2	XP_020999426	interactor of constitutive active ROPs 3 [Arachis duranensis]	44.2
GCIB01053275.1	GCIB01053275.1	2.17	4.45	4.80e-13	3.67e-10							1450525.JATV01000001_gene2730	None	179.1	YP_009463605	ATP-dependent DNA helicase PIF1-like [Eutrema salsugineum]	71.7
GCIB01029133.1	GCIB01029133.1	1.86	4.75	5.23e-13	3.96e-10							1550091.JROE01000033_gene1246	None	80.5	XP_010104773	uncharacterized protein LOC18041556 [Citrus clementina]	50.8
GCIB01126621.1	GCIB01126621.1	1.89	4.71	5.94e-13	4.46e-10							1131812.JQMS01000001_gene10	None	104.4	YP_009463605	ATP-dependent DNA helicase PIF1-like [Eutrema salsugineum]	66.7
GCIB01020042.1	GCIB01020042.1	-1.3	8.2	6.43e-13	4.78e-10										YP_009328246	PREDICTED: probable xyloglucan endotransglucosylase/hydrolase	76.9
GCIB01031541.1	GCIB01031541.1	2.26	4.31	1.17e-12	8.56e-10							634994.GCWU000323_01831	Unextendable partial coding region	75.9
GCIB01012126.1	GCIB01012126.1	2.24	4.31	1.17e-12	8.56e-10				XP_012185442	predicted protein [Fibroporia radiculosa]	57.6	1121912.AUHD01000035_gene1851	COG NOG14600 non supervised orthologous group	238.4	YP_001152219	ribosomal protein S11 (chloroplast) [Cathaya argyrophylla]	78.6
GCIB01095982.1	GCIB01095982.1	1.76	4.83	1.44e-12	1.03e-09							1032480.MLP_17290	COG NOG14600 non supervised orthologous group	104.4	XP_007161040	NADH dehydrogenase subunit 2 (chloroplast) [Chrysobalanus icaco]	65.9
GCIB01001797.1	GCIB01001797.1	1.36	5.45	1.44e-12	1.03e-09				XP_008045833	hypothetical protein TRAVEDRAFT_41103 [Trametes versicolor	73.3				XP_018499623	PREDICTED: non-structural maintenance of chromosomes element 4	69.4
GCIB01003840.1	GCIB01003840.1	1.61	5.03	1.75e-12	1.24e-09							196164	None	76.6	XP_007141246	hypothetical protein PHAVU_006G094400g [Phaseolus vulgaris]	77.1
GCIB01152701.1	GCIB01152701.1	6.48	3.21	2.87e-12	2.02e-09				XP_031000914	uncharacterized protein LHYA1_G009137 [Lachnellula hyalina]	83.3				XP_018499623	PREDICTED: non-structural maintenance of chromosomes element 4	76.5
GCIB01108996.1	GCIB01108996.1	1.65	4.93	3.12e-12	2.18e-09										XP_040944804	protein virilizer homolog [Gossypium hirsutum]	83.3
GCIB01005787.1	GCIB01005787.1	6.04	3.79	3.33e-12	2.31e-09	YP_007006003	D1 protein [Cyanophage S-TIM5]	81							YP_009867176	ribosomal protein S12 (chloroplast) [Calligonum juochiangense]	100
GCIB01007464.1	GCIB01007464.1	2.4	4.15	4.55e-12	3.13e-09							1430440.MGMSRv2_1983	None	132.5
GCIB01009057.1	GCIB01009057.1	-1.07	6.71	4.77e-12	3.25e-09				XP_025189701	hypothetical protein GLOIN_2v1761758 [Rhizophagus irregularis DAOM	50.4				XP_034711383	uncharacterized protein LOC117906547 isoform X1 [Vitis riparia]	83.7
GCIB01006402.1	GCIB01006402.1	5.75	3.16	5.19e-12	3.50e-09				XP_014564976	hypothetical protein L969DRAFT_55155 [Mixia osmundae IAM 14324]	50.8				XP_034917842	60S ribosomal protein L21-1-like [Populus alba]	75.7
GCIB01024244.1	GCIB01024244.1	-1.54	5.02	5.22e-12	3.50e-09	YP_007354495	Serine/Threonine protein phosphatase [Acanthamoeba polyphaga	29.2	XP_019038301	hypothetical protein WICANDRAFT_13419, partial [Wickerhamomyces	37.2				XP_021739059	uncharacterized protein LOC110714971 [Chenopodium quinoa]	66.4
GCIB01018042.1	GCIB01018042.1	2.77	3.87	5.70e-12	3.79e-09							981383.AEWH01000070_gene224	None	65.5
GCIB01151592.1	GCIB01151592.1	3.03	3.69	7.56e-12	4.98e-09							1453505.JASY01000008_gene948	None	201.4
GCIB01002357.1	GCIB01002357.1	1.07	7.73	8.79e-12	5.74e-09				XP_006681652	uncharacterized protein BATDEDRAFT_27327 [Batrachochytrium	28.3				XP_021740247	uncharacterized protein LOC110716079 [Chenopodium quinoa]	77
GCIB01003487.1	GCIB01003487.1	2.35	4.09	1.19e-11	7.71e-09				XP_024332826	hypothetical protein POSPLADRAFT_1161373, partial [Postia placenta	75.5				XP_005646551		94.9
GCIB01027596.1	GCIB01027596.1	1.13	5.99	1.44e-11	9.24e-09
GCIB01050813.1	GCIB01050813.1	1.63	4.85	2.08e-11	1.33e-08							445975.COLSTE_02537	Unextendable partial coding region	70.9
GCIB01001260.1	GCIB01001260.1	1.23	5.6	2.12e-11	1.34e-08										XP_034674136	chaperone protein dnaJ 11, chloroplastic [Vitis riparia]	50.8
GCIB01016117.1	GCIB01016117.1	-2.07	4.31	2.38e-11	1.49e-08										XP_030488551	ankyrin repeat protein SKIP35 [Cannabis sativa]	65.8
GCIB01024535.1	GCIB01024535.1	2.98	3.65	2.44e-11	1.52e-08							1150469.RSPPHO_03245	COG NOG15344 non supervised orthologous group	86.3
GCIB01066103.1	GCIB01066103.1	1.41	5.2	2.51e-11	1.56e-08							196164	None	68.6
GCIB01004596.1	GCIB01004596.1	2.4	4.02	3.10e-11	1.90e-08							1430440.MGMSRv2_1983	None	170.6	YP_009526585	PsaC (chloroplast) [Dipsacus japonicus]	79.3
GCIB01014255.1	GCIB01014255.1	-1.05	9.17	3.30e-11	2.01e-08				YP_009711095	NADH dehydrogenase subunit 5 (mitochondrion) [Turbinellus	44.1				YP_010025193	uncharacterized protein LOC109785403 [Aegilops tauschii subsp	99.2
GCIB01015642.1	GCIB01015642.1	-1.74	4.96	4.09e-11	2.47e-08
GCIB01019267.1	GCIB01019267.1	-1.06	9.27	4.75e-11	2.85e-08										XP_021844838	receptor-like serine/threonine-protein kinase SD1-7 [Spinacia	82.1
GCIB01040009.1	GCIB01040009.1	-1.05	6.32	5.46e-11	3.25e-08										YP_009989374	60S ribosomal protein L21-1 [Medicago truncatula]	96.8
GCIB01152577.1	GCIB01152577.1	2.98	3.67	5.87e-11	3.47e-08							272624.lpg0305	None	77.8	XP_010104773	uncharacterized protein LOC18041556 [Citrus clementina]	39
GCIB01005891.1	GCIB01005891.1	-0.97	6.98	6.42e-11	3.77e-08				XP_025178634	putative myo-inositol-phosphate synthase [Rhizophagus irregularis	65.9				XP_021751794	pentatricopeptide repeat-containing protein At2g22410,	93
GCIB01024921.1	GCIB01024921.1	1.18	5.65	6.93e-11	4.04e-08							941770.GL622179_gene412	ORF located using Blastx	70.5	YP_001152214	ribosomal protein L16 (chloroplast) [Cathaya argyrophylla]	37.6
GCIB01050352.1	GCIB01050352.1	-1.37	5.27	8.49e-11	4.91e-08							211165.AJLN01000116_gene3085	None	58.2
GCIB01016144.1	GCIB01016144.1	2.33	4.03	9.45e-11	5.43e-08							411483.FAEPRAA2165_02967	non supervised orthologous group	107.1	XP_020999426	interactor of constitutive active ROPs 3 [Arachis duranensis]	54.8
GCIB01050338.1	GCIB01050338.1	2.9	3.66	1.04e-10	5.92e-08				XP_024716370	hypothetical protein M430DRAFT_111357, partial [Amorphotheca	76.7				XP_022767944	probable LRR receptor-like serine/threonine-protein kinase RFK1	72.5
GCIB01023359.1	GCIB01023359.1	1.8	5.49	1.26e-10	7.15e-08							1089548.KI783301_gene3307	COG NOG15344 non supervised orthologous group	81.6	XP_020980766	coenzyme Q-binding protein COQ10 homolog, mitochondrial [Arachis	45.9
GCIB01084369.1	GCIB01084369.1	4.11	3.15	2.18e-10	1.23e-07										XP_039003132	RGG repeats nuclear RNA binding protein A-like [Hibiscus syriacus]	63.9
GCIB01007788.1	GCIB01007788.1	-1.05	9.92	2.69e-10	1.50e-07	YP_009612341	ATP-dependent Clp protease proteolytic subunit [Agrobacterium phage	43.2	XP_003343010	putative mitochondrial 37S ribosomal protein MRPS12 [Sordaria	69.6				YP_009172256	cytochrome b6/f complex subunit V (chloroplast) [Picea glauca]	100
GCIB01104731.1	GCIB01104731.1	1.6	4.77	2.78e-10	1.54e-07							1150469.RSPPHO_03245	COG NOG15344 non supervised orthologous group	73.2
GCIB01007160.1	GCIB01007160.1	-1.17	5.58	3.19e-10	1.76e-07										XP_010671967	PREDICTED: transcription factor-like protein DPB [Beta vulgaris	41.1
GCIB01062360.1	GCIB01062360.1	2.49	3.84	3.57e-10	1.95e-07							1121931.AUHG01000006_gene928	COG NOG14600 non supervised orthologous group	114.4	NP_817271	photosystem II cytochrome b559 alpha subunit (plastid) [Monsonia	57.7
GCIB01011534.1	GCIB01011534.1	0.94	7.25	3.96e-10	2.15e-07				XP_018158197	Endothiapepsin [Colletotrichum higginsianum IMI 349063]	28.1				XP_021850444	replication protein A 32 kDa subunit A-like [Spinacia oleracea]	68.5
GCIB01000148.1	GCIB01000148.1	-1.14	5.63	4.80e-10	2.59e-07				XP_015407580	uncharacterized protein ANOM_005677 [Aspergillus nomiae NRRL	47.5				XP_021776323	transcription termination factor MTEF1, chloroplastic-like	80
GCIB01007773.1	GCIB01007773.1	-1.36	5.05	4.99e-10	2.68e-07										XP_010671967	PREDICTED: transcription factor-like protein DPB [Beta vulgaris	39
GCIB01006593.1	GCIB01006593.1	-1.49	4.83	5.44e-10	2.90e-07										XP_010694548	PREDICTED: methyl-CpG-binding domain protein 2-like [Beta vulgaris	63.4
GCIB01077343.1	GCIB01077343.1	5.1	2.98	5.58e-10	2.96e-07							243230.DR_0254	None	72.4
GCIB01020611.1	GCIB01020611.1	1.75	4.51	5.64e-10	2.97e-07							591157.SSLG_00645	Unextendable partial coding region	52.4
GCIB01007904.1	GCIB01007904.1	0.98	6.22	7.09e-10	3.71e-07										XP_035833689	serine/threonine-protein kinase STY13 [Helianthus annuus]	50.9
GCIB01004614.1	GCIB01004614.1	-1	8.34	7.40e-10	3.84e-07										YP_009493729	RNA polymerase beta subunit-2 (chloroplast) [Lonicera	82.8
GCIB01015003.1	GCIB01015003.1	-1.49	4.77	1.06e-09	5.48e-07				XP_031000914	uncharacterized protein LHYA1_G009137 [Lachnellula hyalina]	100				XP_017609271	PREDICTED: glucan endo-1,3-beta-glucosidase 4-like isoform X1	61.5
GCIB01065181.1	GCIB01065181.1	5.33	2.95	1.09e-09	5.54e-07							244582.JQAK01000022_gene652	None	243	YP_001152215	ribosomal protein L14 (chloroplast) [Cathaya argyrophylla]	66.7
GCIB01013524.1	GCIB01013524.1	5.18	2.93	1.09e-09	5.54e-07							1140001.I571_00001	the current gene model (or a revised gene model) may contain one or more premature stops and or frameshifts	82	YP_009306384	PREDICTED: haloacid dehalogenase-like hydrolase domain-containing	32.9
GCIB01028508.1	GCIB01028508.1	2.79	3.68	1.43e-09	7.27e-07				XP_008045703	CHK1 checkpoint-like protein, partial [Trametes versicolor	64.4				XP_040966487	uncharacterized protein LOC107927468 isoform X3 [Gossypium	57.1
GCIB01144793.1	GCIB01144793.1	3.97	3.07	1.51e-09	7.59e-07							1247024.JRLH01000006_gene2662	None	112.5
GCIB01077097.1	GCIB01077097.1	3.56	3.26	1.53e-09	7.67e-07							1125701.HMPREF1221_00764	None	161.8	YP_009463605	ATP-dependent DNA helicase PIF1-like [Eutrema salsugineum]	73.8
GCIB01019401.1	GCIB01019401.1	1.4	4.94	1.55e-09	7.70e-07				XP_012185442	predicted protein [Fibroporia radiculosa]	63.2	1122971.BAME01000177_gene6703	COG NOG14600 non supervised orthologous group	185.7	XP_015577855	uncharacterized protein LOC8263371 isoform X1 [Ricinus communis]	85.7
GCIB01009159.1	GCIB01009159.1	1.56	4.64	1.56e-09	7.71e-07							253839.SSNG_03091	Truncated CDS	82	XP_019238386	PREDICTED: uncharacterized protein LOC109230159 [Nicotiana	66.7
GCIB01034590.1	GCIB01034590.1	3.89	3.16	1.64e-09	8.04e-07							196164	None	56.2
GCIB01049478.1	GCIB01049478.1	3.52	5.22	1.66e-09	8.08e-07
GCIB01013519.1	GCIB01013519.1	-0.97	9.11	1.78e-09	8.65e-07										YP_009409916	sialyltransferase [Bathycoccus prasinos]	100
GCIB01000765.1	GCIB01000765.1	-0.93	6.47	1.83e-09	8.83e-07
GCIB01008312.1	GCIB01008312.1	0.96	6.19	1.98e-09	9.51e-07				XP_003321138	hypothetical protein PGTG_02190 [Puccinia graminis f sp tritici	31.1				XP_012450356	PREDICTED: oligoribonuclease-like isoform X2 [Gossypium raimondii]	78
GCIB01007883.1	GCIB01007883.1	-1.03	10.94	2.12e-09	1.01e-06				XP_003343011	uncharacterized protein SMAC_09725 [Sordaria macrospora k-hell]	44.5				YP_010024940	uncharacterized protein LOC109773671 [Aegilops tauschii subsp	98.8
GCIB01123993.1	GCIB01123993.1	1.15	6	2.66e-09	1.26e-06										XP_022132762	GATA transcription factor 16-like [Momordica charantia]	55.2
GCIB01090573.1	GCIB01090573.1	3.87	3.03	2.87e-09	1.35e-06				XP_012185442	predicted protein [Fibroporia radiculosa]	55.9	1121875.KB907563_gene4	COG NOG14600 non supervised orthologous group	163.3	YP_001152219	ribosomal protein S11 (chloroplast) [Cathaya argyrophylla]	75.4
GCIB01009054.1	GCIB01009054.1	-1.94	4.08	3.08e-09	1.44e-06				XP_001827353	unnamed protein product [Aspergillus oryzae RIB40]	49.5				XP_010696140	PREDICTED: DDB1- and CUL4-associated factor homolog 1 [Beta	77
GCIB01007549.1	GCIB01007549.1	-2.25	3.86	3.21e-09	1.49e-06
GCIB01000138.1	GCIB01000138.1	1.35	4.93	3.26e-09	1.51e-06	NP_059206	ORF58 [Xestia c-nigrum granulovirus]	43.7							XP_010686289	PREDICTED: agamous-like MADS-box protein AGL80 isoform X1 [Camelina	73
GCIB01027133.1	GCIB01027133.1	0.95	6.97	4.01e-09	1.84e-06
GCIB01013607.1	GCIB01013607.1	1.07	5.63	4.05e-09	1.85e-06
GCIB01000558.1	GCIB01000558.1	7.17	4.55	5.09e-09	2.32e-06				XP_024698353	uncharacterized protein P170DRAFT_370681 [Aspergillus steynii IBT	75				XP_028554222	uncharacterized protein LOC110108390 isoform X1 [Dendrobium	72.7
GCIB01035408.1	GCIB01035408.1	2.3	3.82	5.15e-09	2.33e-06							408672.NBCG_05699	None	149.1
GCIB01036415.1	GCIB01036415.1	3.62	3.1	5.69e-09	2.56e-06							883077.HMPREF9241_00001	None	95.9	XP_039683460	cationic amino acid transporter 1 isoform X1 [Medicago truncatula]	44.2
GCIB01004604.1	GCIB01004604.1	-1.03	12.47	6.45e-09	2.88e-06	YP_009213735	photosystem I iron-sulfur subunit VII [Prochlorococcus phage	86.4	XP_021885593	NADH dehydrogenase I, D subunit [Lobosporangium transversale]	41				YP_009172332	photosystem II cytochrome b559 beta subunit (chloroplast) [Picea	99.9
GCIB01004527.1	GCIB01004527.1	-0.98	9.67	6.46e-09	2.88e-06										YP_009231234	photosystem II protein Z (chloroplast) [Vitis aestivalis]	90.5
GCIB01039161.1	GCIB01039161.1	2.16	5.48	7.01e-09	3.11e-06										XP_017609265	PREDICTED: nuclear transcription factor Y subunit C-9-like	95.5
GCIB01033156.1	GCIB01033156.1	-1.32	4.94	7.14e-09	3.14e-06				XP_014181305	rve [Trichosporon asahii var asahii CBS 2479]	28.5				XP_027182161	uncharacterized membrane protein At4g09580 [Coffea eugenioides]	62.6
GCIB01150950.1	GCIB01150950.1	5.53	2.69	7.50e-09	3.27e-06
GCIB01021384.1	GCIB01021384.1	1.91	4.11	7.51e-09	3.27e-06				XP_018709238	hypothetical protein METBIDRAFT_48168, partial [Metschnikowia	85.7				XP_024925474	uncharacterized protein LOC107407073 isoform X2 [Ziziphus jujuba]	55.1
GCIB01019622.1	GCIB01019622.1	2.67	3.5	9.19e-09	3.96e-06							1430440.MGMSRv2_1983	None	169.1	YP_009526534	Ycf3 (chloroplast) [Dipsacus japonicus]	71.9
GCIB01055401.1	GCIB01055401.1	2.64	3.51	9.19e-09	3.96e-06							1121931.AUHG01000006_gene928	COG NOG14600 non supervised orthologous group	178.3	NP_817271	photosystem II cytochrome b559 alpha subunit (plastid) [Monsonia	66.7
GCIB01025938.1	GCIB01025938.1	1.42	4.77	9.42e-09	4.04e-06							428125.CLOLEP_01448	non supervised orthologous group	95.5	YP_009526585	PsaC (chloroplast) [Dipsacus japonicus]	56.8
GCIB01007317.1	GCIB01007317.1	-1.02	9.19	9.58e-09	4.09e-06	YP_009001144	DNA-directed RNA polymerase subunit RPB2 [Pithovirus sibericum]	31.3	XP_031025217	DNA-directed RNA polymerase [Synchytrium microbalum]	31.1				YP_010025139	probable inactive methyltransferase Os04g0175900 [Aegilops tauschii	99.7
GCIB01044184.1	GCIB01044184.1	0.92	6.67	9.74e-09	4.13e-06
GCIB01039538.1	GCIB01039538.1	3.77	8.33	1.01e-08	4.27e-06										XP_021717697	phosphatidate cytidylyltransferase 4, chloroplastic-like isoform X1	61.9
GCIB01025490.1	GCIB01025490.1	1.87	4.17	1.04e-08	4.36e-06							272624.lpg0306	None	144.4	YP_009526585	PsaC (chloroplast) [Dipsacus japonicus]	59.6
GCIB01104993.1	GCIB01104993.1	2.61	3.57	1.07e-08	4.46e-06							1121012.AUKX01000005_gene3714	COG NOG14600 non supervised orthologous group	209.5	YP_009729355	cytochrome b6 (chloroplast) [Juglans microcarpa]	75
GCIB01000829.1	GCIB01000829.1	-1.23	7.62	1.30e-08	5.40e-06				YP_009568461	hypothetical protein (mitochondrion) [Drechslerella brochopaga]	40.7	1304875.JAFZ01000002_gene1	None	61.2
GCIB01128019.1	GCIB01128019.1	1.49	4.63	1.32e-08	5.46e-06							1150469.RSPPHO_03245	COG NOG15344 non supervised orthologous group	162.9
GCIB01027374.1	GCIB01027374.1	2.82	3.42	1.33e-08	5.46e-06							411460.RUMTOR_00908	COG NOG20805 non supervised orthologous group	69.3
GCIB01032932.1	GCIB01032932.1	-1.73	4.22	1.37e-08	5.62e-06
GCIB01150720.1	GCIB01150720.1	5.74	2.64	1.50e-08	6.10e-06				XP_021875810	hypothetical protein BCR41DRAFT_426538 [Lobosporangium	90.9				XP_022871897	protein LEO1 homolog isoform X1 [Olea europaea var sylvestris]	67.5
GCIB01141328.1	GCIB01141328.1	4.47	2.83	1.55e-08	6.27e-06							566461.SSFG_03129	Unextendable partial coding region	94.7	XP_007161040	NADH dehydrogenase subunit 2 (chloroplast) [Chrysobalanus icaco]	60.5
GCIB01023777.1	GCIB01023777.1	2.62	3.5	1.59e-08	6.42e-06							1121897.AUGO01000023_gene2744	COG NOG15344 non supervised orthologous group	149.1
GCIB01071543.1	GCIB01071543.1	-3.23	4.73	1.83e-08	7.34e-06				YP_009568461	hypothetical protein (mitochondrion) [Drechslerella brochopaga]	71.4	1444711.CCJF01000005_gene1450	None	53.9
GCIB01008883.1	GCIB01008883.1	2.83	3.33	1.85e-08	7.40e-06							498761.HM1_3148	None	148.7	YP_001152204	photosystem I assembly protein Ycf3 (chloroplast) [Cathaya	79.3
GCIB01086930.1	GCIB01086930.1	2.15	3.81	2.37e-08	9.40e-06										YP_009162764	chlorophyll a-b binding protein of LHCII type 1 [Papaver	79.2
GCIB01013644.1	GCIB01013644.1	1.68	4.29	2.69e-08	1.06e-05							1121011.AUCB01000077_gene3118	None	53.1
GCIB01000950.1	GCIB01000950.1	2.63	3.46	2.75e-08	1.08e-05				YP_009445635	hypothetical protein (mitochondrion) [Tremella fuciformis]	62.5	1201035.KE007210_gene731	COG NOG14600 non supervised orthologous group	268.9	YP_009526585	PsaC (chloroplast) [Dipsacus japonicus]	79.2
GCIB01000605.1	GCIB01000605.1	-3.67	8.45	3.06e-08	1.20e-05				XP_024332829	hypothetical protein POSPLADRAFT_1042060 [Postia placenta	74				XP_022739106	Polyribonucleotide nucleotidyltransferase [Ostreococcus tauri]	78.5
GCIB01013194.1	GCIB01013194.1	3.24	3.12	3.14e-08	1.22e-05				XP_014072462	hypothetical protein COCC4DRAFT_155483 [Bipolaris maydis ATCC	89.6
GCIB01002450.1	GCIB01002450.1	-0.98	12.33	3.14e-08	1.22e-05										YP_009172300	photochlorophyllide reductase subunit N (chloroplast) [Picea	100
GCIB01150885.1	GCIB01150885.1	2.92	3.3	3.28e-08	1.27e-05
GCIB01001149.1	GCIB01001149.1	-0.83	6.42	3.54e-08	1.36e-05	YP_009407925	putative thaumatin-like protein [Actinidia virus 1]	31.1	XP_025379139	thaumatin-like protein [Acaromyces ingoldii]	47				XP_021730039	uncharacterized protein LOC110706513 [Chenopodium quinoa]	70.9
GCIB01059010.1	GCIB01059010.1	3.29	3.04	3.64e-08	1.39e-05							568703.LGG_00307	COG NOG38524 non supervised orthologous group	105.9	YP_009526585	PsaC (chloroplast) [Dipsacus japonicus]	52.7
GCIB01100927.1	GCIB01100927.1	3.87	2.92	3.70e-08	1.41e-05							762968.HMPREF9441_00776	None	75.5	YP_001152215	ribosomal protein L14 (chloroplast) [Cathaya argyrophylla]	65
GCIB01007069.1	GCIB01007069.1	-1.05	10.96	3.84e-08	1.45e-05				XP_024721500	hypothetical protein M430DRAFT_58100 [Amorphotheca resinae ATCC	40.1				YP_009172318	cytochrome b/f complex 35 kDa subunit (chloroplast) [Picea	100
GCIB01009881.1	GCIB01009881.1	-0.93	10.38	4.36e-08	1.64e-05				XP_003342972	uncharacterized protein SMAC_10227 [Sordaria macrospora k-hell]	36.3				YP_009172279	ribosomal protein S3 (chloroplast) [Picea glauca]	100
GCIB01006220.1	GCIB01006220.1	1.15	5.11	5.11e-08	1.92e-05				XP_008084225	Heme-dependent peroxidase [Glarea lozoyensis ATCC 20868]	33.6				XP_010679794	PREDICTED: protein DETOXIFICATION 51 [Beta vulgaris subsp	77.1
GCIB01063722.1	GCIB01063722.1	1.49	4.61	5.53e-08	2.06e-05				XP_009161805	cytochrome c oxidase subunit 3 (mitochondrion) [Neurospora crassa	47.1	123214.PERMA_1142	COG NOG15344 non supervised orthologous group	160.6	XP_035841499	dof zinc finger protein DOF15 [Helianthus annuus]	100
GCIB01000803.1	GCIB01000803.1	0.82	7.8	5.93e-08	2.21e-05										XP_035833689	serine/threonine-protein kinase STY13 [Helianthus annuus]	50.4
GCIB01052963.1	GCIB01052963.1	-0.97	5.54	6.19e-08	2.29e-05				XP_018072367	hypothetical protein LY89DRAFT_706621 [Mollisia scopiformis]	26.1				XP_021755727	uncharacterized protein LOC110730406 [Chenopodium quinoa]	65.9
GCIB01008882.1	GCIB01008882.1	1.78	4.13	6.21e-08	2.29e-05							411901.BACCAC_03786	None	198.7	YP_001152204	photosystem I assembly protein Ycf3 (chloroplast) [Cathaya	80.5
GCIB01058859.1	GCIB01058859.1	1.58	4.35	6.65e-08	2.44e-05				XP_025461286	hypothetical protein BO94DRAFT_375703 [Aspergillus sclerotioniger	74.5				XP_020990106	uncharacterized protein LOC107475841 [Arachis duranensis]	71.4
GCIB01006015.1	GCIB01006015.1	-2.08	5.75	7.02e-08	2.56e-05				XP_009161805	cytochrome c oxidase subunit 3 (mitochondrion) [Neurospora crassa	77.8	196164	None	77.8	XP_020980766	coenzyme Q-binding protein COQ10 homolog, mitochondrial [Arachis	40
GCIB01037614.1	GCIB01037614.1	1.23	4.9	8.49e-08	3.09e-05							1131812.JQMS01000001_gene10	None	112.8	NP_817264	RNA polymerase alpha subunit (plastid) [Monsonia speciosa]	66.7
GCIB01000758.1	GCIB01000758.1	0.84	6.39	8.72e-08	3.16e-05				XP_007311971	hypothetical protein STEHIDRAFT_70107, partial [Stereum hirsutum	97.9				XP_005646551		72.5
GCIB01023363.1	GCIB01023363.1	2.45	3.49	9.07e-08	3.27e-05							1150469.RSPPHO_03259	None	84.7	YP_009526585	PsaC (chloroplast) [Dipsacus japonicus]	79.3
GCIB01016530.1	GCIB01016530.1	1.13	5.16	9.38e-08	3.36e-05							1122971.BAME01000177_gene6703	COG NOG14600 non supervised orthologous group	164.1	YP_001152219	ribosomal protein S11 (chloroplast) [Cathaya argyrophylla]	71.4
GCIB01005227.1	GCIB01005227.1	-0.84	7.52	9.48e-08	3.39e-05
GCIB01057561.1	GCIB01057561.1	2.2	3.95	9.73e-08	3.46e-05
GCIB01059871.1	GCIB01059871.1	5.07	2.76	9.79e-08	3.47e-05	YP_009213737	photosystem I P700 chlorophyll a apoprotein A2 [Prochlorococcus	70.2							YP_009867265	photosystem I P700 apoprotein A1 (chloroplast) [Calligonum	100
GCIB01006215.1	GCIB01006215.1	-1.21	4.93	1.02e-07	3.59e-05										XP_031392750	E3 ubiquitin-protein ligase RGLG5-like isoform X1 [Punica	47.5
GCIB01035205.1	GCIB01035205.1	3.21	3.07	1.03e-07	3.63e-05				XP_025393926	uncharacterized protein BO70DRAFT_405689, partial [Aspergillus	85.7				XP_005842765	hypothetical protein CHLNCDRAFT_143789 [Chlorella variabilis]	84.8
GCIB01008463.1	GCIB01008463.1	1.04	5.31	1.07e-07	3.73e-05				XP_016609978	tubulin beta chain [Spizellomyces punctatus DAOM BR117]	85				XP_021734268	trichohyalin-like [Chenopodium quinoa]	99.5
GCIB01019941.1	GCIB01019941.1	-1.5	4.38	1.15e-07	4.00e-05	YP_009120101	cytochrome P450 [Pandoravirus inopinatum]	30.9	XP_040791685	uncharacterized protein K460DRAFT_354081 [Cucurbitaria berberidis	29.7				XP_010692295	PREDICTED: uncharacterized protein LOC104886249, partial [Beta	62.9
GCIB01106989.1	GCIB01106989.1	5.27	2.55	1.20e-07	4.15e-05				XP_006455549	hypothetical protein AGABI2DRAFT_75872, partial [Agaricus bisporus	95.6				XP_027186898	uncharacterized protein LOC101493422 [Cicer arietinum]	63.6
GCIB01036424.1	GCIB01036424.1	3.62	2.86	1.32e-07	4.54e-05							632245.CLP_0945	the current gene model (or a revised gene model) may contain one or more premature stops and or frameshifts	93.6	YP_009306384	PREDICTED: haloacid dehalogenase-like hydrolase domain-containing	75
GCIB01134938.1	GCIB01134938.1	8.89	5.71	1.33e-07	4.58e-05				XP_025344795	hypothetical protein BCV69DRAFT_151736 [Pseudomicrostroma	69.4				XP_022933354	probable pectinesterase/pectinesterase inhibitor 20 isoform X1	52.6
GCIB01024514.1	GCIB01024514.1	0.85	7.28	1.37e-07	4.68e-05										XP_021842666	transcription factor MYB86-like [Spinacia oleracea]	69
GCIB01000320.1	GCIB01000320.1	-0.76	7.56	1.66e-07	5.64e-05				XP_038794456	uncharacterized protein EKO05_008787 [Ascochyta rabiei]	27.8				XP_021744348	aspartyl protease family protein 1 isoform X3 [Prunus avium]	70.9
GCIB01039434.1	GCIB01039434.1	0.87	7.78	1.67e-07	5.66e-05
GCIB01001393.1	GCIB01001393.1	0.8	7.2	1.92e-07	6.48e-05				XP_016235560	hypothetical protein PV08_05390 [Exophiala spinifera]	46.1				XP_021765481	peroxisome biogenesis protein 1-like isoform X2 [Chenopodium	78
GCIB01000080.1	GCIB01000080.1	-0.94	13.57	2.01e-07	6.77e-05				XP_015465648	ATP synthase subunit beta, mitochondrial [Debaryomyces fabryi]	69.7				YP_009172285	RNA polymerase beta subunit-1 (chloroplast) [Picea glauca]	100
GCIB01030412.1	GCIB01030412.1	1.03	5.26	2.05e-07	6.86e-05
GCIB01019631.1	GCIB01019631.1	1.7	4.12	2.07e-07	6.90e-05							498761.HM1_3149	COG NOG14552 non supervised orthologous group	97.8	YP_001152204	photosystem I assembly protein Ycf3 (chloroplast) [Cathaya	75
GCIB01013687.1	GCIB01013687.1	0.77	7.62	2.14e-07	7.11e-05				XP_023471609	12-oxo-phytodienoic acid-like protein [Rhizopus microsporus ATCC	45.7				XP_021771310	F-box/FBD/LRR-repeat protein At1g13570-like [Chenopodium quinoa]	72.8
GCIB01076504.1	GCIB01076504.1	3.44	2.94	2.29e-07	7.54e-05				XP_007297914	hypothetical protein MBM_10038 [Marssonina brunnea f sp	75.6
GCIB01034515.1	GCIB01034515.1	3.17	2.95	2.29e-07	7.54e-05							1380408.AVGH01000035_gene155	None	77	YP_009463605	ATP-dependent DNA helicase PIF1-like [Eutrema salsugineum]	80
GCIB01044460.1	GCIB01044460.1	-1.32	5.6	2.35e-07	7.72e-05
GCIB01012149.1	GCIB01012149.1	1.08	5.14	2.42e-07	7.90e-05										XP_016480499	PREDICTED: putative metallophosphoesterase At3g03305 isoform X1	62.1
GCIB01006049.1	GCIB01006049.1	0.83	6.95	2.62e-07	8.51e-05										XP_021859260	ubiquitin carboxyl-terminal hydrolase 12-like [Spinacia oleracea]	51.6
GCIB01002558.1	GCIB01002558.1	-1.93	3.71	2.71e-07	8.77e-05										XP_021769672	ras-associated and pleckstrin homology domains-containing protein	70.2
GCIB01094948.1	GCIB01094948.1	8.35	4.95	2.73e-07	8.82e-05				XP_040748407	uncharacterized protein P175DRAFT_0505460 [Aspergillus	75.7				XP_012857141	PREDICTED: probable glycosyltransferase At3g07620 isoform X1	82.9
GCIB01049145.1	GCIB01049145.1	1.16	4.97	2.75e-07	8.85e-05
GCIB01008836.1	GCIB01008836.1	-1.04	5.24	2.77e-07	8.86e-05										XP_021747112	uncharacterized protein LOC110749019 [Prunus avium]	47.8
GCIB01006871.1	GCIB01006871.1	0.78	6.58	3.05e-07	9.74e-05				XP_007367379	uncharacterized protein DICSQDRAFT_40900, partial [Dichomitus	30.3				XP_021637966	uncharacterized protein LOC110640689 [Hevea brasiliensis]	77.4
GCIB01000545.1	GCIB01000545.1	-1.13	5	3.14e-07	9.96e-05										XP_021846321	26S proteasome regulatory subunit 6B homolog [Spinacia oleracea]	48.8
GCIB01026072.1	GCIB01026072.1	-1.05	5.28	3.15e-07	9.96e-05										XP_021864243	putative phospholipid:diacylglycerol acyltransferase 2 isoform X2	83.6
GCIB01033840.1	GCIB01033840.1	-0.8	7.15	3.19e-07	1.01e-04				XP_031001961	Glutathione S-transferase omega-1 [Lachnellula hyalina]	34.1				XP_021729710	uncharacterized protein LOC110706214 isoform X2 [Chenopodium	79.3
GCIB01036919.1	GCIB01036919.1	3.15	3.03	3.38e-07	1.06e-04							1158294.JOMI01000002_gene3155	None	129.4
GCIB01002410.1	GCIB01002410.1	-0.78	7.54	3.69e-07	1.15e-04	YP_002154632	putative thaumatin/PR5-like protein [Feldmannia species virus]	47.4	XP_007316983	hypothetical protein SERLADRAFT_436638 [Serpula lacrymans var	38.7				XP_021754122	uncharacterized protein LOC110728929 [Chenopodium quinoa]	75.6
GCIB01000649.1	GCIB01000649.1	-0.75	7.34	3.74e-07	1.17e-04				XP_003332995	hypothetical protein PGTG_14797 [Puccinia graminis f sp tritici	53.9				XP_020575315	putative pentatricopeptide repeat-containing protein At3g13770,	73.8
GCIB01002652.1	GCIB01002652.1	0.81	6.23	3.78e-07	1.17e-04										XP_021757520	serine decarboxylase-like [Chenopodium quinoa]	48.5
GCIB01085105.1	GCIB01085105.1	2.44	3.37	4.08e-07	1.26e-04										NP_817264	RNA polymerase alpha subunit (plastid) [Monsonia speciosa]	67.6
GCIB01000421.1	GCIB01000421.1	-0.89	12.23	4.15e-07	1.28e-04				XP_040773618	uncharacterized protein K460DRAFT_71418 [Cucurbitaria berberidis	60.2				YP_009172262	photosystem II protein I (chloroplast) [Picea glauca]	99.8
GCIB01055199.1	GCIB01055199.1	2.17	3.49	4.57e-07	1.40e-04							272624.lpg0305	None	81.6
GCIB01032515.1	GCIB01032515.1	1.35	4.52	4.77e-07	1.46e-04				XP_025373624	hypothetical protein FA10DRAFT_235632, partial [Acaromyces	35.1				YP_001152218	ribosomal protein L36 (chloroplast) [Cathaya argyrophylla]	88.9
GCIB01046412.1	GCIB01046412.1	0.82	6.21	5.03e-07	1.53e-04
GCIB01016645.1	GCIB01016645.1	0.85	5.86	7.21e-07	2.19e-04										XP_010665861	PREDICTED: uncharacterized protein LOC104893529 [Beta vulgaris	61.1
GCIB01010922.1	GCIB01010922.1	0.97	7.84	7.58e-07	2.29e-04
GCIB01040630.1	GCIB01040630.1	2.14	3.47	7.60e-07	2.29e-04							253839.SSNG_03091	Truncated CDS	138.3	XP_010104773	uncharacterized protein LOC18041556 [Citrus clementina]	65.9
GCIB01011732.1	GCIB01011732.1	0.76	6.5	7.74e-07	2.32e-04										XP_010693004	PREDICTED: uncharacterized protein LOC104887449 [Beta vulgaris	47.9
GCIB01129728.1	GCIB01129728.1	2.83	3.08	7.90e-07	2.36e-04							445335.CBN_0041	the current gene model (or a revised gene model) may contain one or more premature stops and or frameshifts	53.9
GCIB01044309.1	GCIB01044309.1	0.87	5.76	8.08e-07	2.41e-04
GCIB01003078.1	GCIB01003078.1	0.74	6.92	8.41e-07	2.50e-04				XP_007374639	hypothetical protein SPAPADRAFT_55057 [Spathaspora passalidarum	33.4				XP_021855909	heat shock cognate 70 kDa protein 2-like [Spinacia oleracea]	78
GCIB01008139.1	GCIB01008139.1	0.94	5.37	8.71e-07	2.58e-04										XP_021843544	E3 ubiquitin-protein ligase RKP isoform X1 [Spinacia oleracea]	60.3
GCIB01021238.1	GCIB01021238.1	0.89	5.59	8.81e-07	2.60e-04				XP_025186566	transmembrane amino acid transporter protein-domain-containing	26.7				XP_021732281	protein FAM133-like [Chenopodium quinoa]	81.3
GCIB01126805.1	GCIB01126805.1	5.14	2.42	9.57e-07	2.81e-04	YP_009322638	photosystem II protein D1 [Synechococcus phage S-CAM9]	96.1							YP_009233131	hypothetical chloroplast RF19 (chloroplast) [Loropetalum	100
GCIB01007937.1	GCIB01007937.1	1.38	4.37	1.04e-06	3.03e-04							445335.CBN_0042	COG NOG15344 non supervised orthologous group	132.1	XP_007141246	hypothetical protein PHAVU_006G094400g [Phaseolus vulgaris]	91.4
GCIB01006512.1	GCIB01006512.1	0.77	6.57	1.23e-06	3.59e-04				XP_006681877	uncharacterized protein BATDEDRAFT_14138, partial [Batrachochytrium	32.6				XP_008799810	protein decapping 5-like [Phoenix dactylifera]	69.5
GCIB01034154.1	GCIB01034154.1	1.27	4.58	1.25e-06	3.64e-04							1150469.RSPPHO_03274	None	163.3	XP_020999426	interactor of constitutive active ROPs 3 [Arachis duranensis]	52.4
GCIB01024526.1	GCIB01024526.1	1.36	4.39	1.30e-06	3.75e-04							1121931.AUHG01000006_gene928	COG NOG14600 non supervised orthologous group	131.3	NP_817271	photosystem II cytochrome b559 alpha subunit (plastid) [Monsonia	65.9
GCIB01007591.1	GCIB01007591.1	-1.08	4.96	1.33e-06	3.85e-04	YP_004894700	cytochrome 450-like protein [Megavirus chiliensis]	29.4	XP_025168734	cytochrome P450 [Rhizophagus irregularis DAOM 181602=DAOM 197198]	29.8				XP_010694547	PREDICTED: uncharacterized protein LOC104897534 [Beta vulgaris	71.3
GCIB01082726.1	GCIB01082726.1	-3.31	2.8	1.41e-06	4.05e-04
GCIB01002480.1	GCIB01002480.1	2.4	3.9	1.48e-06	4.23e-04				XP_012185447	predicted protein [Fibroporia radiculosa]	87.5				XP_020990123	uncharacterized protein LOC107475785 isoform X5 [Arachis	100
GCIB01018490.1	GCIB01018490.1	1.85	3.76	1.55e-06	4.41e-04							941770.GL622179_gene412	ORF located using Blastx	70.9	YP_001152214	ribosomal protein L16 (chloroplast) [Cathaya argyrophylla]	50.9
GCIB01017023.1	GCIB01017023.1	-0.85	5.61	1.58e-06	4.48e-04	YP_009282859	3 beta-hydroxysteroid dehydrogenase/delta 5->4 isomerase [Skunkpox	33.1	XP_001483168	hypothetical protein PGUG_05096 [Meyerozyma guilliermondii ATCC	36.2				XP_010688050	PREDICTED: uncharacterized protein LOC104890850 isoform X1 [Beta	81.1
GCIB01003514.1	GCIB01003514.1	-1.02	5.06	1.59e-06	4.51e-04	YP_009120101	cytochrome P450 [Pandoravirus inopinatum]	32.5	XP_035375455	glycoside hydrolase/deacetylase [Aspergillus tubingensis]	31.8				XP_010694547	PREDICTED: uncharacterized protein LOC104897534 [Beta vulgaris	62.8
GCIB01025434.1	GCIB01025434.1	3.72	2.69	1.63e-06	4.59e-04				YP_007374887	hypothetical protein Pra_mt0307 (mitochondrion) [Phlebia radiata]	53.2	698769.JFBD01000024_gene1884	None	208.4	YP_001152219	ribosomal protein S11 (chloroplast) [Cathaya argyrophylla]	76.8
GCIB01118273.1	GCIB01118273.1	3.56	2.73	1.63e-06	4.59e-04				XP_018289006	hypothetical protein PHYBLDRAFT_148182 [Phycomyces blakesleeanus	58.5				XP_011013113	nucleoside diphosphate kinase 3-like isoform X1 [Hevea	51.4
GCIB01069997.1	GCIB01069997.1	-0.87	5.69	1.71e-06	4.78e-04										XP_019105143	PREDICTED: UDP-glycosyltransferase 87A1-like isoform X2 [Beta	96.8
GCIB01002667.1	GCIB01002667.1	-0.72	8.35	1.75e-06	4.90e-04										XP_010692567	PREDICTED: FHA domain-containing protein PS1 isoform X2 [Beta	66.9
GCIB01013362.1	GCIB01013362.1	-0.72	6.43	1.84e-06	5.11e-04				XP_024679041	putative lipoxygenase [Aspergillus novofumigatus IBT 16806]	29.4				XP_015894343	uncharacterized protein LOC102618992 [Citrus sinensis]	68.4
GCIB01004981.1	GCIB01004981.1	0.76	8.19	1.90e-06	5.27e-04				XP_006680428	uncharacterized protein BATDEDRAFT_35593 [Batrachochytrium	28.8				XP_021867416	pectinesterase [Spinacia oleracea]	70.1
GCIB01112920.1	GCIB01112920.1	4.96	2.38	1.91e-06	5.29e-04
GCIB01012850.1	GCIB01012850.1	0.73	6.43	1.97e-06	5.43e-04				XP_040732173	uncharacterized protein BHQ10_003674 [Talaromyces amestolkiae]	43.1				XP_022866764	putative wall-associated receptor kinase-like 16 isoform X2 [Olea	79.8
GCIB01054204.1	GCIB01054204.1	2.23	3.29	1.98e-06	5.44e-04				XP_025373624	hypothetical protein FA10DRAFT_235632, partial [Acaromyces	37.7	253839.SSNG_03091	Truncated CDS	89.4	XP_037472074	rhomboid-like protein 11, chloroplastic [Triticum dicoccoides]	41.1
GCIB01009779.1	GCIB01009779.1	-1.5	6.45	2.04e-06	5.58e-04										YP_009172323	photosystem II protein I (chloroplast) [Capsella grandiflora]	100
GCIB01121829.1	GCIB01121829.1	2.1	3.48	2.05e-06	5.59e-04
GCIB01049850.1	GCIB01049850.1	1.28	4.49	2.05e-06	5.59e-04							411483.FAEPRAA2165_02967	non supervised orthologous group	173.7	XP_035841499	dof zinc finger protein DOF15 [Helianthus annuus]	91.3
GCIB01022127.1	GCIB01022127.1	2.13	3.42	2.08e-06	5.63e-04							1453505.JASY01000008_gene948	None	55.8
GCIB01012406.1	GCIB01012406.1	-0.76	10.45	2.15e-06	5.80e-04				YP_009710808	NADH dehydrogenase subunit 2 (mitochondrion) [Macrolepiota	38				YP_008999977	ribosomal protein S3 (chloroplast) [Lupinus luteus]	99.6
GCIB01004072.1	GCIB01004072.1	0.78	5.99	2.44e-06	6.58e-04				XP_025373625	hypothetical protein FA10DRAFT_235623, partial [Acaromyces	76.7				XP_020990123	uncharacterized protein LOC107475785 isoform X5 [Arachis	82.1
GCIB01003023.1	GCIB01003023.1	-0.85	5.55	2.61e-06	7.01e-04										XP_021864243	putative phospholipid:diacylglycerol acyltransferase 2 isoform X2	83.1
GCIB01008460.1	GCIB01008460.1	-0.7	7.19	2.86e-06	7.66e-04										XP_021843892	uncharacterized protein LOC110793684 isoform X2 [Spinacia	73.1
GCIB01002525.1	GCIB01002525.1	1.52	4.11	2.92e-06	7.78e-04							243230.DR_0254	None	105.9	XP_007141246	hypothetical protein PHAVU_006G094400g [Phaseolus vulgaris]	81.8
GCIB01088428.1	GCIB01088428.1	4.66	2.53	2.99e-06	7.95e-04
GCIB01046676.1	GCIB01046676.1	3.53	2.69	3.05e-06	8.05e-04							591157.SSLG_00643	Truncated CDS	86.7	XP_007141246	hypothetical protein PHAVU_006G094400g [Phaseolus vulgaris]	74.3
GCIB01060984.1	GCIB01060984.1	1.9	3.6	3.05e-06	8.05e-04
GCIB01007557.1	GCIB01007557.1	-1.33	4.31	3.20e-06	8.43e-04	YP_009330171	P13 [Plodia interpunctella granulovirus]	34.7	XP_002912132	glycosyl transferase [Coprinopsis cinerea okayama7	31.2				XP_021734496	helicase sen1-like [Chenopodium quinoa]	83.2
GCIB01043798.1	GCIB01043798.1	0.71	6.63	3.25e-06	8.51e-04				YP_001492845	NADH dehydrogenase subunit 3 (mitochondrion) [Zymoseptoria	53.5				YP_010026750	ribosomal protein L2 (plastid) [Primula faberi]	75
GCIB01134266.1	GCIB01134266.1	2.7	2.91	3.49e-06	9.11e-04							1550091.JROE01000033_gene1246	None	79.3
GCIB01004225.1	GCIB01004225.1	-0.91	5.26	3.62e-06	9.44e-04				XP_018733903	hypothetical protein AWJ20_4236 [Sugiyamaella lignohabitans]	29.5				XP_010693361	PREDICTED: RINT1-like protein MAG2 isoform X1 [Beta vulgaris subsp	73.1
GCIB01014430.1	GCIB01014430.1	0.75	6.84	3.83e-06	9.95e-04
GCIB01007316.1	GCIB01007316.1	2.28	4.53	3.88e-06	1.00e-03				XP_025373625	hypothetical protein FA10DRAFT_235623, partial [Acaromyces	84.6				XP_020990123	uncharacterized protein LOC107475785 isoform X5 [Arachis	88
GCIB01000898.1	GCIB01000898.1	0.81	5.64	3.90e-06	1.01e-03										XP_021843544	E3 ubiquitin-protein ligase RKP isoform X1 [Spinacia oleracea]	58.9
GCIB01041810.1	GCIB01041810.1	0.73	6.57	4.07e-06	1.05e-03	YP_009165318	Protein kinase [Mollivirus sibericum]	38.1	XP_031026230	uncharacterized protein SmJEL517_g01999 [Synchytrium microbalum]	35.4				XP_021723653	LIM domain-containing protein WLIM1-like [Chenopodium quinoa]	80.8
GCIB01073714.1	GCIB01073714.1	5.93	2.49	4.17e-06	1.07e-03	YP_008320461	cytochrome c oxidase subunit I [Flavobacterium phage 6H]	32.2	YP_009440957	cytochrome c oxidase subunit 1 (mitochondrion) [Absidia glauca]	75.4				YP_009047331	cytochrome b6 (chloroplast) [Plinia cauliflora]	99.8
GCIB01010953.1	GCIB01010953.1	-0.86	5.4	4.18e-06	1.07e-03				XP_031025616	uncharacterized protein SmJEL517_g02420 [Synchytrium microbalum]	33.1				XP_010675628	PREDICTED: uncharacterized protein LOC104898633 [Beta vulgaris	86.8
GCIB01046362.1	GCIB01046362.1	2.59	3.01	4.28e-06	1.09e-03							941770.GL622179_gene415	None	134.8	YP_001152204	photosystem I assembly protein Ycf3 (chloroplast) [Cathaya	79.3
GCIB01002383.1	GCIB01002383.1	-2.56	2.97	4.28e-06	1.09e-03				XP_024698126	uncharacterized protein P170DRAFT_491069 [Aspergillus steynii IBT	63.3				XP_025798671	uncharacterized protein LOC112897130 [Panicum hallii]	66
GCIB01089041.1	GCIB01089041.1	-1	5.1	4.47e-06	1.13e-03										XP_010683858	PREDICTED: homeobox-DDT domain protein RLT3, partial [Camelina	50.3
GCIB01005386.1	GCIB01005386.1	0.67	6.97	4.51e-06	1.14e-03				XP_025185469	major facilitator superfamily domain-containing protein	42				XP_010671037	PREDICTED: N66 matrix protein-like [Beta vulgaris subsp vulgaris]	85.4
GCIB01026332.1	GCIB01026332.1	1.91	3.57	4.87e-06	1.23e-03							253839.SSNG_03091	Truncated CDS	80.9	XP_039003132	RGG repeats nuclear RNA binding protein A-like [Hibiscus syriacus]	73
GCIB01055707.1	GCIB01055707.1	1.29	4.43	4.95e-06	1.24e-03							1121012.AUKX01000005_gene3714	COG NOG14600 non supervised orthologous group	91.7	XP_007161040	NADH dehydrogenase subunit 2 (chloroplast) [Chrysobalanus icaco]	63
GCIB01019170.1	GCIB01019170.1	1.73	3.77	5.33e-06	1.33e-03							568703.LGG_00304	None	55.8	YP_001312258	PSII 32 kDa protein (chloroplast) [Corynocarpus laevigatus]	50.7
GCIB01047185.1	GCIB01047185.1	2.3	3.17	5.34e-06	1.33e-03							1158294.JOMI01000002_gene3155	None	146	YP_001312258	PSII 32 kDa protein (chloroplast) [Corynocarpus laevigatus]	54.8
GCIB01013551.1	GCIB01013551.1	-0.89	5.32	5.34e-06	1.33e-03
GCIB01029199.1	GCIB01029199.1	0.74	6.36	5.58e-06	1.38e-03										XP_025626746	zinc finger CCHC domain-containing protein 10 [Arachis hypogaea]	69.5
GCIB01006622.1	GCIB01006622.1	7.35	3.78	5.58e-06	1.38e-03				XP_018289577	hypothetical protein PHYBLDRAFT_114289, partial [Phycomyces	92.9				XP_020990106	uncharacterized protein LOC107475841 [Arachis duranensis]	79.5
GCIB01090523.1	GCIB01090523.1	4.03	2.5	5.74e-06	1.41e-03
GCIB01048733.1	GCIB01048733.1	-1.13	4.68	5.74e-06	1.41e-03	YP_007354398	HSP70-like protein [Acanthamoeba polyphaga moumouvirus]	73.5	XP_016274091	heat shock 70kDa protein 1/8 [Rhodotorula toruloides NP11]	79.9				XP_013456102	GBF-interacting protein 1-like [Medicago truncatula]	93.4
GCIB01021628.1	GCIB01021628.1	-0.69	9.15	5.88e-06	1.44e-03										YP_009563895	photosystem I assembly protein ycf4 (chloroplast) [Epipactis	100
GCIB01007131.1	GCIB01007131.1	0.87	5.37	5.91e-06	1.44e-03				XP_006675058	uncharacterized protein BATDEDRAFT_8900 [Batrachochytrium	44.1				XP_021846508	protein STRUBBELIG-RECEPTOR FAMILY 3 isoform X2 [Spinacia	81.8
GCIB01003906.1	GCIB01003906.1	-0.78	5.7	6.14e-06	1.49e-03				XP_016757556	P-loop containing nucleoside triphosphate hydrolase protein	45.9				XP_021865853	LOW QUALITY PROTEIN: glutaredoxin-C9-like [Carica papaya]	67
GCIB01134446.1	GCIB01134446.1	2.96	2.86	6.20e-06	1.50e-03				XP_025373624	hypothetical protein FA10DRAFT_235632, partial [Acaromyces	37.4	1430440.MGMSRv2_1983	None	167.9	YP_001152215	ribosomal protein L14 (chloroplast) [Cathaya argyrophylla]	62.5
GCIB01016985.1	GCIB01016985.1	2.9	2.88	6.20e-06	1.50e-03							1124780.ANNU01000014_gene3894	None	94.7
GCIB01000462.1	GCIB01000462.1	0.65	7.26	6.64e-06	1.60e-03	YP_010086926	cathepsin [Cryptophlebia peltastica nucleopolyhedrovirus]	40.7	XP_033680924	uncharacterized protein BU26DRAFT_432477 [Trematosphaeria pertusa]	27.9				XP_021758356	uncharacterized protein LOC110732795 [Chenopodium quinoa]	82.1
GCIB01004393.1	GCIB01004393.1	0.73	8.53	6.70e-06	1.61e-03										XP_021738272	cancer-related nucleoside-triphosphatase-like isoform X2	51.6
GCIB01023201.1	GCIB01023201.1	0.9	5.23	6.75e-06	1.62e-03				XP_040743372	uncharacterized protein DL89DRAFT_164728 [Linderina pennispora]	29.3				XP_030455209	amino acid transporter ANT1 [Syzygium oleosum]	79.9
GCIB01038231.1	GCIB01038231.1	-1.4	4.12	7.02e-06	1.68e-03										XP_010685590	PREDICTED: uncharacterized protein LOC109131730, partial [Camelina	57.6
GCIB01071292.1	GCIB01071292.1	0.96	5.07	7.33e-06	1.75e-03
GCIB01019909.1	GCIB01019909.1	-0.98	4.98	7.44e-06	1.77e-03										XP_021723285	uncharacterized protein LOC110724923 isoform X1 [Chenopodium	62.6
GCIB01027514.1	GCIB01027514.1	2.62	2.96	7.47e-06	1.77e-03				XP_007419020	uncharacterized protein MELLADRAFT_84525 [Melampsora	57.4
GCIB01023181.1	GCIB01023181.1	0.8	5.55	8.22e-06	1.94e-03				XP_007367379	uncharacterized protein DICSQDRAFT_40900, partial [Dichomitus	29.2				XP_010696550	PREDICTED: condensin complex subunit 3 isoform X2 [Beta vulgaris	79.4
GCIB01129090.1	GCIB01129090.1	3.05	2.74	8.47e-06	2.00e-03							498761.HM1_3125	ORF located using Blastx	89	YP_001152214	ribosomal protein L16 (chloroplast) [Cathaya argyrophylla]	45.2
GCIB01002857.1	GCIB01002857.1	0.74	5.95	8.84e-06	2.07e-03				XP_006681369	uncharacterized protein BATDEDRAFT_27077 [Batrachochytrium	61.8				XP_017230465	PREDICTED: protein-tyrosine-phosphatase PTP1 isoform X2 [Daucus	88
GCIB01052902.1	GCIB01052902.1	0.9	5.23	8.86e-06	2.07e-03										XP_028779855	kynurenine--oxoglutarate transaminase 1-like [Prosopis alba]	61.2
GCIB01076402.1	GCIB01076402.1	2.32	3.14	9.02e-06	2.10e-03
GCIB01043569.1	GCIB01043569.1	2.24	3.16	9.02e-06	2.10e-03							411470.RUMGNA_02974	None	93.2
GCIB01022815.1	GCIB01022815.1	1.28	4.3	9.62e-06	2.23e-03							744980.TRICHSKD4_1117	None	89	XP_007141246	hypothetical protein PHAVU_006G094400g [Phaseolus vulgaris]	69.7
GCIB01000380.1	GCIB01000380.1	0.68	7.47	9.70e-06	2.25e-03				XP_031023953	uncharacterized protein SmJEL517_g04115 [Synchytrium microbalum]	82.8				XP_010680774	PREDICTED: cysteine-rich receptor-like protein kinase 25 [Beta	99.1
GCIB01092679.1	GCIB01092679.1	0.76	8.34	9.76e-06	2.25e-03
GCIB01058293.1	GCIB01058293.1	3.61	2.61	1.05e-05	2.42e-03							463191.SSEG_10754	Unextendable partial coding region	97.1	XP_007161040	NADH dehydrogenase subunit 2 (chloroplast) [Chrysobalanus icaco]	60.9
GCIB01024418.1	GCIB01024418.1	-1.07	4.71	1.06e-05	2.43e-03										XP_021767661	protein FAR1-RELATED SEQUENCE 5-like [Chenopodium quinoa]	73.7
GCIB01136482.1	GCIB01136482.1	-5.05	2.25	1.07e-05	2.45e-03				XP_019019416	hypothetical protein PICMEDRAFT_126071, partial [Pichia	72.4
GCIB01086174.1	GCIB01086174.1	4.21	2.43	1.10e-05	2.50e-03
GCIB01080074.1	GCIB01080074.1	3.7	2.45	1.10e-05	2.50e-03
GCIB01104025.1	GCIB01104025.1	-1.77	3.56	1.12e-05	2.55e-03				XP_002421610	polyprotein of L1-like non-LTR retrotransposon Zorro 1, putative	30.9				XP_020259065	uncharacterized protein LOC109843207 [Asparagus officinalis]	53.4
GCIB01008812.1	GCIB01008812.1	-1.11	4.62	1.13e-05	2.55e-03										XP_010679084	PREDICTED: 30-kDa cleavage and polyadenylation specificity factor	45.3
GCIB01001621.1	GCIB01001621.1	-1.54	3.89	1.14e-05	2.58e-03	YP_009465880	hypothetical protein C5Y57_gp163 [Dishui lake phycodnavirus 1]	39.4	XP_025185073	hypothetical protein GLOIN_2v1473294 [Rhizophagus irregularis DAOM	47.4				XP_021748820	F-box/kelch-repeat protein At3g23880-like [Prunus avium]	55
GCIB01072886.1	GCIB01072886.1	1.01	4.87	1.19e-05	2.68e-03										XP_021726461	F-box/LRR-repeat protein At1g55660-like, partial [Chenopodium	67.2
GCIB01006159.1	GCIB01006159.1	0.73	5.91	1.22e-05	2.74e-03				XP_038736361	uncharacterized protein EI90DRAFT_3124396 [Cantharellus anzutake]	32.9				XP_021850962	vam6/Vps39-like protein isoform X1 [Spinacia oleracea]	70.6
GCIB01017110.1	GCIB01017110.1	-0.8	5.46	1.25e-05	2.79e-03				XP_031022238	cellulase [Synchytrium microbalum]	34.1				XP_021846666	phospholipase A I-like isoform X1 [Spinacia oleracea]	77.7
GCIB01010857.1	GCIB01010857.1	0.67	6.97	1.27e-05	2.84e-03										XP_021765818	early nodulin-like protein 3 [Chenopodium quinoa]	62.3
GCIB01010899.1	GCIB01010899.1	0.75	8.9	1.35e-05	3.01e-03										XP_021760777	uncharacterized protein LOC110735044 isoform X1 [Chenopodium	58.9
GCIB01007550.1	GCIB01007550.1	0.66	6.82	1.44e-05	3.20e-03
GCIB01000961.1	GCIB01000961.1	2.03	3.32	1.49e-05	3.27e-03							742726.HMPREF9448_02443	COG NOG15344 non supervised orthologous group	69.7	XP_020999426	interactor of constitutive active ROPs 3 [Arachis duranensis]	60.8
GCIB01061330.1	GCIB01061330.1	1.94	3.34	1.49e-05	3.27e-03							244582.JQAK01000022_gene651	None	89.4	XP_039683460	cationic amino acid transporter 1 isoform X1 [Medicago truncatula]	44.4
GCIB01004703.1	GCIB01004703.1	0.74	5.72	1.49e-05	3.27e-03				XP_035329429	short chain dehydrogenase [Colletotrichum scovillei]	47.7				XP_021750757	protein NUCLEAR FUSION DEFECTIVE 4-like isoform X2 [Prunus avium]	69.2
GCIB01010080.1	GCIB01010080.1	5.41	2.21	1.53e-05	3.34e-03										YP_009179554	ribosomal protein L23 (chloroplast) [Woodwardia unigemmata]	62.3
GCIB01047724.1	GCIB01047724.1	4.64	2.22	1.53e-05	3.34e-03
GCIB01049723.1	GCIB01049723.1	4.48	2.25	1.53e-05	3.34e-03	YP_003097254	D2 [Synechococcus phage S-RSM4]	87.7							YP_009867753	RNA polymerase beta' subunit (chloroplast) [Calligonum ebinuricum]	99.8
GCIB01128131.1	GCIB01128131.1	2.18	3.19	1.55e-05	3.36e-03							253839.SSNG_03090	None	88.2	XP_007144559	hypothetical protein PHAVU_005G149200g [Phaseolus vulgaris]	67.5
GCIB01004441.1	GCIB01004441.1	-0.66	7.67	1.55e-05	3.36e-03				XP_002841624	hypothetical protein [Tuber melanosporum Mel28]	27.3				XP_021861946	chaperone protein ClpB1 [Spinacia oleracea]	56.4
GCIB01076425.1	GCIB01076425.1	1.73	3.62	1.59e-05	3.43e-03				XP_031021819	uncharacterized protein SmJEL517_g06280, partial [Synchytrium	100				XP_005842765	hypothetical protein CHLNCDRAFT_143789 [Chlorella variabilis]	95.5
GCIB01093433.1	GCIB01093433.1	1.72	3.62	1.59e-05	3.43e-03
GCIB01022544.1	GCIB01022544.1	-1.27	4.23	1.63e-05	3.50e-03	YP_003986808	putative protein phosphatase 2C [Acanthamoeba polyphaga mimivirus]	30.5	XP_018191150	PP2C-domain-containing protein [Xylona heveae TC161]	36.2				XP_021741432	zinc finger BED domain-containing protein RICESLEEPER 1-like	76.7
GCIB01074471.1	GCIB01074471.1	1.42	4.02	1.63e-05	3.50e-03							1382230.ASAP_2763	None	123.6	YP_009463605	ATP-dependent DNA helicase PIF1-like [Eutrema salsugineum]	83.3
GCIB01000399.1	GCIB01000399.1	-1.39	3.99	1.63e-05	3.50e-03										XP_008343721	uncharacterized protein LOC103456366 [Malus domestica]	39.7
GCIB01028137.1	GCIB01028137.1	0.71	6.45	1.73e-05	3.70e-03
GCIB01050007.1	GCIB01050007.1	-0.77	5.58	1.83e-05	3.90e-03	YP_003987327	putative bifunctional E2/E3 enzyme [Acanthamoeba polyphaga	33.3	XP_033587220	uncharacterized protein BDY17DRAFT_270459 [Neohortaea acidophila]	44.6				XP_021718957	uncharacterized protein LOC110695986 isoform X2 [Chenopodium	64.4
GCIB01005520.1	GCIB01005520.1	0.67	6.32	1.87e-05	3.97e-03										XP_021774656	uncharacterized protein LOC110723844 [Chenopodium quinoa]	52.2
GCIB01008004.1	GCIB01008004.1	0.66	7	1.87e-05	3.97e-03										XP_021854180	serine/arginine-rich splicing factor RSZ22A-like isoform X1	78.9
GCIB01088635.1	GCIB01088635.1	1.31	4.21	1.92e-05	4.07e-03										XP_010666945	PREDICTED: uncharacterized protein LOC104888609 [Beta vulgaris	56
GCIB01118692.1	GCIB01118692.1	3.68	2.54	1.95e-05	4.10e-03
GCIB01057610.1	GCIB01057610.1	3.07	2.58	1.95e-05	4.10e-03							196164	None	56.6
GCIB01131471.1	GCIB01131471.1	-0.96	5.34	2.03e-05	4.26e-03
GCIB01013041.1	GCIB01013041.1	-0.76	5.52	2.06e-05	4.31e-03				XP_016610780	hypothetical protein SPPG_01824 [Spizellomyces punctatus DAOM	25.3				XP_010666442	PREDICTED: uncharacterized protein At2g39910-like isoform X1 [Beta	52.1
GCIB01005580.1	GCIB01005580.1	0.63	6.97	2.10e-05	4.38e-03				XP_022392593	hypothetical protein ABOM_002953 [Aspergillus bombycis]	36.7				XP_019106894	PREDICTED: cell cycle checkpoint control protein RAD9A isoform X2	88.8
GCIB01025174.1	GCIB01025174.1	1.81	3.55	2.21e-05	4.61e-03										XP_031263757	callose synthase 11-like isoform X2 [Pistacia vera]	79.2
GCIB01017633.1	GCIB01017633.1	0.74	5.72	2.24e-05	4.65e-03				XP_025170714	aquaporin 1 [Rhizophagus irregularis DAOM 181602=DAOM 197198]	35.5				XP_021847813	MLO-like protein 11 isoform X2 [Spinacia oleracea]	88.8
GCIB01009290.1	GCIB01009290.1	2.51	2.9	2.25e-05	4.65e-03				XP_031868635	Secreted protein [Venustampulla echinocandica]	78.4
GCIB01038483.1	GCIB01038483.1	-1.04	4.7	2.25e-05	4.65e-03
GCIB01013577.1	GCIB01013577.1	0.79	5.4	2.27e-05	4.69e-03										XP_010686708	PREDICTED: universal stress protein PHOS32 [Camelina sativa]	72.7
GCIB01002765.1	GCIB01002765.1	0.61	7.58	2.33e-05	4.79e-03	YP_010086926	cathepsin [Cryptophlebia peltastica nucleopolyhedrovirus]	40.4	XP_033680924	uncharacterized protein BU26DRAFT_432477 [Trematosphaeria pertusa]	27.5				XP_021862441	uncharacterized protein LOC110779489 [Spinacia oleracea]	78.2
GCIB01011955.1	GCIB01011955.1	-0.75	5.63	2.35e-05	4.82e-03										XP_027934413	uncharacterized protein LOC114190738 isoform X1 [Vigna	78.1
GCIB01000757.1	GCIB01000757.1	0.66	6.2	2.40e-05	4.92e-03				XP_007781876	60S ribosomal protein L33-B [Coniosporium apollinis CBS 100218]	35.5				XP_021760461	vacuolar protein-sorting-associated protein 37 homolog 1-like	79.4
GCIB01004496.1	GCIB01004496.1	-0.69	6.64	2.42e-05	4.95e-03				XP_001537293	hypothetical protein HCAG_07602 [Histoplasma capsulatum NAm1]	38.9				XP_027775084	homeobox-leucine zipper protein HDG11-like [Solanum pennellii]	75.6
GCIB01076213.1	GCIB01076213.1	2.44	2.99	2.45e-05	4.98e-03							1124780.ANNU01000014_gene3894	None	88.2	XP_010104773	uncharacterized protein LOC18041556 [Citrus clementina]	50
GCIB01097967.1	GCIB01097967.1	1.64	3.61	2.46e-05	4.99e-03							1074889.MADAR_309	None	83.2	YP_001152214	ribosomal protein L16 (chloroplast) [Cathaya argyrophylla]	51.9
GCIB01003070.1	GCIB01003070.1	0.84	9.15	2.50e-05	5.06e-03										XP_017983354	PREDICTED: senescence-specific cysteine protease SAG39 [Theobroma	87
GCIB01089234.1	GCIB01089234.1	2.16	3.11	2.55e-05	5.15e-03
GCIB01002167.1	GCIB01002167.1	-0.65	7.1	2.56e-05	5.15e-03	YP_009552226	viral cathepsin precursor [Malacosoma neustria	40.1	XP_033680924	uncharacterized protein BU26DRAFT_432477 [Trematosphaeria pertusa]	28.2				XP_010688493	PREDICTED: uncharacterized protein LOC104778171 isoform X1	72.1
GCIB01001697.1	GCIB01001697.1	-0.76	5.57	2.56e-05	5.15e-03	NP_955110	CNPV087 putative glutathione peroxidase [Canarypox virus]	44.3	XP_007871874	hypothetical protein PNEG_00023 [Pneumocystis murina B123]	59.4				XP_010695174	PREDICTED: HEAT repeat-containing protein 5A-like isoform X1 [Beta	86.4
GCIB01005535.1	GCIB01005535.1	0.78	9.61	2.69e-05	5.39e-03										XP_030470670	K(+) efflux antiporter 5 [Syzygium oleosum]	77.5
GCIB01027456.1	GCIB01027456.1	-0.66	6.47	2.70e-05	5.40e-03				XP_016608237	hypothetical protein SPPG_04537 [Spizellomyces punctatus DAOM	41.7				XP_021755727	uncharacterized protein LOC110730406 [Chenopodium quinoa]	65.6
GCIB01003312.1	GCIB01003312.1	-0.67	6.03	2.78e-05	5.56e-03	YP_010114486	chaperonin GroEL [Flavobacterium phage vB_FspM_immuto_2-6A]	49.1	XP_031022144	uncharacterized protein SmJEL517_g05959 [Synchytrium microbalum]	49.1				XP_010671843	PREDICTED: uncharacterized protein LOC109135288 [Beta vulgaris	91.8
GCIB01040445.1	GCIB01040445.1	-1.04	4.63	2.81e-05	5.60e-03				XP_016605134	hypothetical protein SPPG_09475 [Spizellomyces punctatus DAOM	30.7				XP_002518517	methylmalonate-semialdehyde dehydrogenase [acylating],	82.3
GCIB01033057.1	GCIB01033057.1	0.72	5.86	2.84e-05	5.63e-03	YP_009165318	Protein kinase [Mollivirus sibericum]	36.8	XP_031025133	uncharacterized protein SmJEL517_g03003 [Synchytrium microbalum]	33.5				XP_021723653	LIM domain-containing protein WLIM1-like [Chenopodium quinoa]	89.6
GCIB01015430.1	GCIB01015430.1	0.85	5.22	3.04e-05	6.03e-03				XP_002498609	uncharacterized protein ZYRO0G14476g [Zygosaccharomyces rouxii]	31.5				XP_010683437	PREDICTED: 60S ribosomal protein L31-1 [Camelina sativa]	82.2
GCIB01069360.1	GCIB01069360.1	4.34	2.17	3.06e-05	6.04e-03							938709.AUSH02000015_gene571	None	78.6
GCIB01033849.1	GCIB01033849.1	0.74	5.98	3.07e-05	6.06e-03										XP_021845105	uncharacterized protein LOC110794866 [Spinacia oleracea]	56.4
GCIB01000895.1	GCIB01000895.1	-0.67	7.28	3.14e-05	6.17e-03										XP_021730216	probable carboxylesterase 18 [Chenopodium quinoa]	55.6
GCIB01007698.1	GCIB01007698.1	-0.68	6	3.41e-05	6.69e-03	YP_009904591	thioredoxin [Burkholderia phage BcepSauron]	40	XP_033655958	CBS-domain-containing protein [Westerdykella ornata]	38.5				XP_010674363	PREDICTED: very-long-chain 3-oxoacyl-CoA reductase 1 [Beta vulgaris	66.7
GCIB01006103.1	GCIB01006103.1	-0.67	7.69	3.46e-05	6.77e-03										XP_021863313	uncharacterized protein LOC110781670, partial [Spinacia oleracea]	52.9
GCIB01030849.1	GCIB01030849.1	0.65	6.9	3.49e-05	6.81e-03										XP_027938662	UPF0496 protein At1g20180 [Vigna unguiculata]	80.2
GCIB01150623.1	GCIB01150623.1	3.64	2.52	3.60e-05	7.01e-03
GCIB01009819.1	GCIB01009819.1	-0.84	5.2	3.61e-05	7.02e-03										XP_010668152	PREDICTED: jasmonate-induced protein homolog [Beta vulgaris subsp	66.7
GCIB01034099.1	GCIB01034099.1	-0.77	5.42	3.62e-05	7.03e-03	YP_009666308	Reverse Transcriptase, partial [Cladosporium fulvum T-1 virus]	41.6	XP_022464781	hypothetical protein KNAG_0E02760 [Kazachstania naganishii CBS	58.5				XP_010667518	PREDICTED: dCTP pyrophosphatase 1 [Beta vulgaris subsp vulgaris]	74.9
GCIB01029677.1	GCIB01029677.1	0.74	5.58	3.64e-05	7.04e-03										XP_010693004	PREDICTED: uncharacterized protein LOC104887449 [Beta vulgaris	53.3
GCIB01021240.1	GCIB01021240.1	-0.82	5.26	3.89e-05	7.51e-03	YP_009507248	ORF B [Trichoplusia ni TED virus]	41.1	XP_029320598	LOW QUALITY PROTEIN: uncharacterized protein C5L36_0B03720 [Pichia	47.9				XP_010541181	PREDICTED: exonuclease DPD1, chloroplastic/mitochondrial isoform X1	62.4
GCIB01003268.1	GCIB01003268.1	0.61	8.26	3.92e-05	7.54e-03				XP_002542173	hypothetical protein UREG_01689 [Uncinocarpus reesii 1704]	33.1				XP_021765060	uncharacterized protein LOC110738993 isoform X1 [Chenopodium	77.9
GCIB01117956.1	GCIB01117956.1	3.79	2.34	4.02e-05	7.71e-03							411490.ANACAC_03315	COG NOG38524 non supervised orthologous group	60.8
GCIB01003420.1	GCIB01003420.1	-0.91	4.94	4.11e-05	7.88e-03				XP_037138920	uncharacterized protein HG536_0C04160 [Torulaspora globosa]	43				XP_021865854	uncharacterized protein LOC110813584 [Carica papaya]	75.1
GCIB01006601.1	GCIB01006601.1	0.62	7.58	4.13e-05	7.89e-03				XP_040649697	general substrate transporter [Aspergillus ruber CBS 135680]	29.5				XP_021850444	replication protein A 32 kDa subunit A-like [Spinacia oleracea]	65.5
GCIB01013749.1	GCIB01013749.1	2.4	2.96	4.15e-05	7.91e-03				XP_007299488	NAD-P-binding protein [Stereum hirsutum FP-91666 SS1]	30.9				XP_011048232	PREDICTED: protein FLC EXPRESSOR [Populus euphratica]	69
GCIB01100899.1	GCIB01100899.1	2.16	3.12	4.22e-05	8.02e-03							498761.HM1_3126	non supervised orthologous group	68.2	XP_010104773	uncharacterized protein LOC18041556 [Citrus clementina]	47.5
GCIB01001670.1	GCIB01001670.1	1.14	5.35	4.34e-05	8.23e-03				XP_025187360	hypothetical protein GLOIN_2v1448729 [Rhizophagus irregularis DAOM	62.5				XP_012857135	PREDICTED: E3 ubiquitin-protein ligase HERC2 [Erythranthe guttata]	80.9
GCIB01014906.1	GCIB01014906.1	0.62	6.75	4.45e-05	8.43e-03				XP_007869660	hypothetical protein GLOTRDRAFT_80746 [Gloeophyllum trabeum ATCC	44.3				XP_024184150	cytochrome P450 77A4 [Rosa chinensis]	65.8
GCIB01033442.1	GCIB01033442.1	0.74	5.6	4.49e-05	8.49e-03										XP_021740604	stress enhanced protein 1, chloroplastic-like [Chenopodium quinoa]	61.2
GCIB01008664.1	GCIB01008664.1	1.34	4.08	4.56e-05	8.59e-03							1110697.NCAST_03_00002	Unextendable partial coding region	85.9	YP_001152215	ribosomal protein L14 (chloroplast) [Cathaya argyrophylla]	64.1
GCIB01056902.1	GCIB01056902.1	0.96	4.82	4.59e-05	8.63e-03										XP_021740075	hydrophobic protein RCI2A-like [Chenopodium quinoa]	67.3
GCIB01002235.1	GCIB01002235.1	-0.6	7.94	4.65e-05	8.73e-03	YP_008052581	DNA-directed RNA polymerase II subunit RPB1 [Phaeocystis globosa	69.7	XP_025485081	DNA-directed RNA polymerase II, largest subunit [Aspergillus	36.2				YP_009172267	photosystem II protein L (chloroplast) [Picea glauca]	100
GCIB01008253.1	GCIB01008253.1	0.72	5.56	4.79e-05	8.96e-03				XP_025185469	major facilitator superfamily domain-containing protein	42.3				XP_010671037	PREDICTED: N66 matrix protein-like [Beta vulgaris subsp vulgaris]	84.8
GCIB01027714.1	GCIB01027714.1	0.61	7.78	4.87e-05	9.09e-03				XP_007921977	uncharacterized protein MYCFIDRAFT_149869, partial	29.4				XP_021765573	protein trichome birefringence-like 42 [Chenopodium quinoa]	85.7
GCIB01010832.1	GCIB01010832.1	2.76	2.67	4.94e-05	9.20e-03							1125701.HMPREF1221_00764	None	109	XP_040966333	protein PIN-LIKES 6-like isoform X2 [Gossypium hirsutum]	72.2
GCIB01013343.1	GCIB01013343.1	0.66	6.02	4.99e-05	9.28e-03	YP_009186810	egt [Sucra jujuba nucleopolyhedrovirus]	42.4	XP_038759235	uncharacterized protein EAF02_004685 [Botrytis sinoallii]	36.4				XP_021753343	protein trichome birefringence-like 19 [Chenopodium quinoa]	63.3
GCIB01002370.1	GCIB01002370.1	0.67	7.48	5.19e-05	9.63e-03	YP_009165318	Protein kinase [Mollivirus sibericum]	34	XP_002478664	Ste20-like serine/threonine protein kinase, putative [Talaromyces	33.2				XP_021741525	SRSF protein kinase 3-like [Chenopodium quinoa]	78.4
GCIB01024253.1	GCIB01024253.1	-0.65	6.34	5.31e-05	9.82e-03				XP_025167114	ribonuclease H-like domain-containing protein [Rhizophagus	37.3				YP_009172332	photosystem II cytochrome b559 beta subunit (chloroplast) [Picea	99.3
GCIB01015423.1	GCIB01015423.1	-0.72	5.56	5.38e-05	9.93e-03	YP_007354522	Serine/Threonine kinase [Acanthamoeba polyphaga moumouvirus]	33.6	XP_033434809	uncharacterized protein ATNIH1004_003037 [Aspergillus tanneri]	44.5				XP_021847062	uncharacterized protein LOC110796701 isoform X5 [Spinacia	79.9
GCIB01007955.1	GCIB01007955.1	0.79	5.26	5.40e-05	9.95e-03										XP_010922643	vesicle-fusing ATPase [Elaeis guineensis]	65.8
GCIB01035838.1	GCIB01035838.1	0.88	5.04	5.56e-05	1.02e-02				XP_036488027	uncharacterized protein CGCS363_v014862 [Colletotrichum siamense]	31.7				XP_021863309	protein argonaute PNH1-like, partial [Spinacia oleracea]	77.7
GCIB01020266.1	GCIB01020266.1	-1.21	4.22	5.62e-05	1.03e-02				XP_031021798	DNA-directed DNA polymerase [Synchytrium microbalum]	43				XP_027185088	transcription termination factor MTERF4, chloroplastic [Coffea	64.9
GCIB01062160.1	GCIB01062160.1	2.06	3.82	5.71e-05	1.04e-02
GCIB01002853.1	GCIB01002853.1	0.6	6.81	5.83e-05	1.06e-02										XP_021863304	uncharacterized protein LOC110781648, partial [Spinacia oleracea]	66.7
GCIB01077017.1	GCIB01077017.1	-1.37	3.9	6.04e-05	1.10e-02
GCIB01016746.1	GCIB01016746.1	0.67	5.9	6.07e-05	1.10e-02				XP_016608308	5-methyltetrahydropteroyltriglutamate-homocysteine	78.3				XP_006470414	uncharacterized protein LOC107408270 [Ziziphus jujuba]	93.3
GCIB01014097.1	GCIB01014097.1	0.65	7.52	6.11e-05	1.11e-02
GCIB01144146.1	GCIB01144146.1	5.35	2.12	6.11e-05	1.11e-02
GCIB01011068.1	GCIB01011068.1	0.71	5.8	6.24e-05	1.13e-02										XP_010670651	PREDICTED: uncharacterized protein LOC104892930 [Beta vulgaris	89.5
GCIB01044109.1	GCIB01044109.1	0.62	6.3	6.28e-05	1.13e-02										XP_021763986	uncharacterized protein LOC110738007 [Chenopodium quinoa]	40.4
GCIB01011653.1	GCIB01011653.1	0.62	6.33	6.41e-05	1.15e-02	YP_009552226	viral cathepsin precursor [Malacosoma neustria	41.7	XP_033680924	uncharacterized protein BU26DRAFT_432477 [Trematosphaeria pertusa]	28.7				XP_010666300	PREDICTED: uncharacterized protein LOC109134435 [Beta vulgaris	80.1
GCIB01058116.1	GCIB01058116.1	0.69	5.87	6.50e-05	1.17e-02				XP_016275308	cytochrome-c peroxidase [Rhodotorula toruloides NP11]	29.2				XP_010669884	PREDICTED: DEAD-box ATP-dependent RNA helicase 8-like [Beta	74.1
GCIB01150049.1	GCIB01150049.1	-3.4	2.6	6.55e-05	1.17e-02				XP_007335665	hypothetical protein AGABI1DRAFT_49393, partial [Agaricus bisporus	77.1				XP_022735763	respiratory burst oxidase homolog protein B [Durio zibethinus]	83.3
GCIB01015989.1	GCIB01015989.1	1.45	3.8	6.56e-05	1.17e-02										XP_021762657	pentatricopeptide repeat-containing protein At5g18390,	95
GCIB01017913.1	GCIB01017913.1	0.68	5.83	6.59e-05	1.17e-02				XP_040748210	MADS-box protein FBP24, partial [Linderina pennispora]	24.7				XP_021772597	UDP-N-acetylglucosamine transferase subunit ALG14-like isoform X2	82.1
GCIB01056324.1	GCIB01056324.1	2.53	2.85	6.65e-05	1.18e-02							536233.CLO_0119	the current gene model (or a revised gene model) may contain a premature stop	155.2	XP_023520575	ACT domain-containing protein ACR11-like [Cucurbita pepo subsp	71
GCIB01011700.1	GCIB01011700.1	-2.29	2.84	6.65e-05	1.18e-02				XP_034012172	uncharacterized protein DIURU_003038 [Diutina rugosa]	31.4				XP_021849545	precursor of CEP9 [Spinacia oleracea]	51.9
GCIB01035634.1	GCIB01035634.1	1.22	4.2	6.69e-05	1.18e-02				XP_007387165	laccase [Punctularia strigosozonata HHB-11173 SS5]	31.5				XP_010685889	PREDICTED: ATP synthase gamma chain 1, chloroplastic-like, partial	82.1
GCIB01050298.1	GCIB01050298.1	2.36	2.93	6.99e-05	1.23e-02							638302.HMPREF0908_0610	None	115.5	NP_817271	photosystem II cytochrome b559 alpha subunit (plastid) [Monsonia	59.6
GCIB01000598.1	GCIB01000598.1	0.64	6.09	7.26e-05	1.28e-02				XP_031904789	uncharacterized protein BDW43DRAFT_306658 [Aspergillus alliaceus]	61.4				XP_015630902	BTB/POZ domain-containing protein At3g50780 [Oryza sativa Japonica	86.4
GCIB01007421.1	GCIB01007421.1	6.65	3.03	7.32e-05	1.29e-02				XP_007871309	hypothetical protein GLOTRDRAFT_50878, partial [Gloeophyllum	81.2				XP_039017729	granule-bound starch synthase 1, chloroplastic/amyloplastic-like	53.3
GCIB01015713.1	GCIB01015713.1	0.75	5.36	7.59e-05	1.33e-02										XP_021735075	uncharacterized protein LOC110711165 [Chenopodium quinoa]	62.3
GCIB01116145.1	GCIB01116145.1	-3.84	2.27	7.65e-05	1.34e-02				XP_024698188	uncharacterized protein P170DRAFT_312309, partial [Aspergillus	82.1				XP_002959976	hypothetical protein VOLCADRAFT_72439 [Volvox carteri f	73.8
GCIB01013643.1	GCIB01013643.1	-0.68	5.78	7.67e-05	1.34e-02	NP_955110	CNPV087 putative glutathione peroxidase [Canarypox virus]	43.7	XP_018226603	hypothetical protein T552_01362 [Pneumocystis carinii B80]	57.8				XP_010695174	PREDICTED: HEAT repeat-containing protein 5A-like isoform X1 [Beta	84.4
GCIB01001708.1	GCIB01001708.1	-0.62	9.18	7.86e-05	1.37e-02										NP_001268120	uncharacterized protein LOC100383249 [Zea mays]	56.3
GCIB01034683.1	GCIB01034683.1	-0.7	5.58	7.90e-05	1.37e-02				XP_031001961	Glutathione S-transferase omega-1 [Lachnellula hyalina]	34.7				XP_021729710	uncharacterized protein LOC110706214 isoform X2 [Chenopodium	80.3
GCIB01047770.1	GCIB01047770.1	0.91	4.8	8.12e-05	1.41e-02	YP_009482546	Serine/threonine protein kinase [Pandoravirus neocaledonia]	33	XP_008085409	Protein kinase-like (PK-like) [Glarea lozoyensis ATCC 20868]	32.3				XP_021844666	TATA-box-binding protein [Spinacia oleracea]	63.3
GCIB01003366.1	GCIB01003366.1	-0.7	5.59	8.25e-05	1.43e-02				XP_016273629	molecular chaperone HtpG [Rhodotorula toruloides NP11]	46.7				XP_010261402	PREDICTED: uncharacterized protein LOC104594769 [Nelumbo nucifera]	81.6
GCIB01001747.1	GCIB01001747.1	-0.71	5.61	8.38e-05	1.45e-02				XP_018287980	hypothetical protein PHYBLDRAFT_8248, partial [Phycomyces	32.9				XP_021725960	zinc finger A20 and AN1 domain-containing stress-associated protein	75.6
GCIB01009251.1	GCIB01009251.1	0.65	6.05	8.39e-05	1.45e-02				XP_016609978	tubulin beta chain [Spizellomyces punctatus DAOM BR117]	85.2				XP_011072460	GDSL esterase/lipase At5g55050 isoform X1 [Sesamum indicum]	96.7
GCIB01010561.1	GCIB01010561.1	0.63	6.2	8.45e-05	1.45e-02										XP_021853286	alcohol dehydrogenase-like 7 [Spinacia oleracea]	63.5
GCIB01000164.1	GCIB01000164.1	0.96	4.76	8.73e-05	1.50e-02
GCIB01007257.1	GCIB01007257.1	-0.66	5.82	8.86e-05	1.52e-02				XP_001645542	hypothetical protein Kpol_1004p61 [Vanderwaltozyma polyspora DSM	25.9				XP_021834918	uncharacterized protein LOC110790505 [Spinacia oleracea]	77.3
GCIB01022293.1	GCIB01022293.1	-1.02	4.53	8.90e-05	1.52e-02										XP_010682760	PREDICTED: mediator of RNA polymerase II transcription subunit 27	69
GCIB01010594.1	GCIB01010594.1	-0.7	5.64	8.96e-05	1.53e-02	NP_258271	protein kinase [Spodoptera litura nucleopolyhedrovirus]	45.2	XP_025340177	hypothetical protein CXQ85_001538 [[Candida] haemuloni]	51.8				XP_021723885	zinc finger RNA-binding protein 2-like [Chenopodium quinoa]	81.5
GCIB01033943.1	GCIB01033943.1	0.65	5.98	8.99e-05	1.53e-02
GCIB01034876.1	GCIB01034876.1	-1.06	4.47	9.36e-05	1.59e-02										XP_021864243	putative phospholipid:diacylglycerol acyltransferase 2 isoform X2	80.7
GCIB01005276.1	GCIB01005276.1	0.6	6.3	9.71e-05	1.65e-02				XP_031021889	uncharacterized protein SmJEL517_g06205 [Synchytrium microbalum]	34.4				XP_010680323	PREDICTED: O-acyltransferase WSD1-like isoform X8 [Beta vulgaris	82.9
GCIB01000943.1	GCIB01000943.1	0.61	6.72	9.79e-05	1.66e-02										XP_038702424	serine carboxypeptidase-like [Tripterygium wilfordii]	54.3
GCIB01028949.1	GCIB01028949.1	0.95	4.67	1.00e-04	1.69e-02
GCIB01053944.1	GCIB01053944.1	-0.95	4.66	1.00e-04	1.69e-02
GCIB01005563.1	GCIB01005563.1	-0.86	4.94	1.02e-04	1.71e-02	YP_007354522	Serine/Threonine kinase [Acanthamoeba polyphaga moumouvirus]	33.6	XP_033434809	uncharacterized protein ATNIH1004_003037 [Aspergillus tanneri]	44.4				XP_021847062	uncharacterized protein LOC110796701 isoform X5 [Spinacia	80.6
GCIB01045924.1	GCIB01045924.1	1.52	3.64	1.02e-04	1.71e-02				XP_031000914	uncharacterized protein LHYA1_G009137 [Lachnellula hyalina]	74.1
GCIB01051016.1	GCIB01051016.1	-1.47	3.64	1.02e-04	1.71e-02				XP_022463223	hypothetical protein KNAG_0B05440 [Kazachstania naganishii CBS	35.5				XP_016574137	PREDICTED: uncharacterized protein LOC107878337 [Capsicum annuum]	64.4
GCIB01102753.1	GCIB01102753.1	2.53	2.74	1.04e-04	1.74e-02							1123008.KB905692_gene417	None	68.2
GCIB01004904.1	GCIB01004904.1	0.58	7.43	1.10e-04	1.84e-02										XP_041019220	DNA ligase 1 [Juglans microcarpa x Juglans regia]	56.7
GCIB01030311.1	GCIB01030311.1	-1.96	3.08	1.13e-04	1.88e-02
GCIB01064922.1	GCIB01064922.1	2.32	2.81	1.14e-04	1.88e-02							632245.CLP_4083	the current gene model (or a revised gene model) may contain one or more premature stops and or frameshifts	104	YP_009526585	PsaC (chloroplast) [Dipsacus japonicus]	80
GCIB01048646.1	GCIB01048646.1	-1.6	3.41	1.14e-04	1.90e-02				XP_035350883	uncharacterized protein TRUGW13939_11887 [Talaromyces rugulosus]	28.1				XP_021760819	pentatricopeptide repeat-containing protein At3g29290-like isoform	76.3
GCIB01074895.1	GCIB01074895.1	-1.08	4.4	1.17e-04	1.93e-02
GCIB01007664.1	GCIB01007664.1	0.61	6.67	1.17e-04	1.93e-02				XP_002838947	hypothetical protein [Tuber melanosporum Mel28]	46.2				XP_021740251	uncharacterized protein LOC110716085 [Chenopodium quinoa]	74.7
GCIB01153340.1	GCIB01153340.1	2.22	2.92	1.17e-04	1.93e-02							1313421.JHBV01000176_gene854	None	99.8	YP_001152204	photosystem I assembly protein Ycf3 (chloroplast) [Cathaya	64.9
GCIB01120433.1	GCIB01120433.1	3.47	2.45	1.21e-04	1.99e-02							1121931.AUHG01000006_gene928	COG NOG14600 non supervised orthologous group	140.6	XP_022889302	putative late blight resistance protein homolog R1A-10, partial	60.9
GCIB01145380.1	GCIB01145380.1	3.24	2.42	1.21e-04	1.99e-02
GCIB01067052.1	GCIB01067052.1	-3.13	2.4	1.21e-04	1.99e-02				XP_040748275	uncharacterized protein P175DRAFT_0512763 [Aspergillus	92.7				XP_005850545	hypothetical chloroplast RF34 (chloroplast) [Penthorum chinense]	70.9
GCIB01150790.1	GCIB01150790.1	4.56	2.07	1.22e-04	1.99e-02				XP_003654191	uncharacterized protein THITE_2050206 [Thermothielavioides	85.2				XP_021838469	ribulose-1,5 bisphosphate carboxylase/oxygenase large subunit	88
GCIB01077992.1	GCIB01077992.1	4.5	2.04	1.22e-04	1.99e-02							445335.CBN_0041	the current gene model (or a revised gene model) may contain one or more premature stops and or frameshifts	109.8	XP_010104773	uncharacterized protein LOC18041556 [Citrus clementina]	60.5
GCIB01015426.1	GCIB01015426.1	-0.77	5.21	1.24e-04	2.01e-02	YP_009120101	cytochrome P450 [Pandoravirus inopinatum]	31.2	XP_035375455	glycoside hydrolase/deacetylase [Aspergillus tubingensis]	32				XP_021861621	protein ALP1-like [Spinacia oleracea]	62.7
GCIB01089909.1	GCIB01089909.1	-1.02	4.47	1.27e-04	2.07e-02
GCIB01027360.1	GCIB01027360.1	0.83	8.26	1.31e-04	2.12e-02										XP_030470670	K(+) efflux antiporter 5 [Syzygium oleosum]	79
GCIB01019269.1	GCIB01019269.1	-0.6	6.2	1.31e-04	2.12e-02	YP_009909519	Manganese ABC transporter, ATP-binding protein SitB [Escherichia	30.4	XP_006679381	uncharacterized protein BATDEDRAFT_16805 [Batrachochytrium	35.5				XP_021764950	pyridoxal reductase, chloroplastic-like isoform X3 [Chenopodium	76.6
GCIB01055391.1	GCIB01055391.1	-0.71	5.42	1.41e-04	2.27e-02										XP_010687164	PREDICTED: cyclin-B2-1-like [Camelina sativa]	64.8
GCIB01003618.1	GCIB01003618.1	-0.91	4.78	1.42e-04	2.29e-02										XP_010690436	PREDICTED: disease resistance protein RML1A-like isoform X2	71.7
GCIB01007282.1	GCIB01007282.1	0.58	6.87	1.42e-04	2.29e-02										XP_021738272	cancer-related nucleoside-triphosphatase-like isoform X2	52.2
GCIB01018648.1	GCIB01018648.1	0.64	7.04	1.42e-04	2.29e-02										XP_035551118	transcription factor PRE3-like [Juglans regia]	72.8
GCIB01053307.1	GCIB01053307.1	1.79	3.29	1.43e-04	2.29e-02							1150469.RSPPHO_03245	COG NOG15344 non supervised orthologous group	85.1
GCIB01014786.1	GCIB01014786.1	-0.82	5.04	1.44e-04	2.30e-02										NP_001298118	protein ASPARTIC PROTEASE IN GUARD CELL 1 [Brassica rapa]	60.5
GCIB01007850.1	GCIB01007850.1	0.67	5.67	1.45e-04	2.31e-02										XP_008443147	PREDICTED: protein phosphatase 2C 70 isoform X1 [Cucumis melo]	89.2
GCIB01150646.1	GCIB01150646.1	4.05	2.27	1.45e-04	2.31e-02				XP_024698200	uncharacterized protein P170DRAFT_451522 [Aspergillus steynii IBT	79.2
GCIB01077993.1	GCIB01077993.1	4	2.26	1.45e-04	2.31e-02							1408823.AXUS01000040_gene1668	None	65.9	YP_009526534	Ycf3 (chloroplast) [Dipsacus japonicus]	72.5
GCIB01002233.1	GCIB01002233.1	0.57	7.26	1.49e-04	2.36e-02				XP_024662800	Phospho-2-dehydro-3-deoxyheptonate aldolase [Wickerhamiella	47				XP_010676056	PREDICTED: putative 4-hydroxy-4-methyl-2-oxoglutarate aldolase 2	88.2
GCIB01011013.1	GCIB01011013.1	0.77	5.16	1.50e-04	2.37e-02				XP_040739933	uncharacterized protein DL89DRAFT_92980 [Linderina pennispora]	47.3				XP_007015724	PREDICTED: FHA domain-containing protein DDL isoform X1 [Theobroma	70.9
GCIB01036493.1	GCIB01036493.1	0.62	5.92	1.52e-04	2.40e-02
GCIB01038154.1	GCIB01038154.1	1.04	4.45	1.52e-04	2.40e-02
GCIB01121317.1	GCIB01121317.1	1.64	3.45	1.55e-04	2.44e-02	YP_009301715	photosystem II protein D1 [Cyanophage S-RIM32]	83.6							YP_009105015	LOW QUALITY PROTEIN: nitrate reductase [NADH]-like, partial	99.5
GCIB01006491.1	GCIB01006491.1	0.73	5.31	1.58e-04	2.48e-02				XP_018181368	vacuolar protease A precursor [Purpureocillium lilacinum]	23.5				XP_021848640	uncharacterized protein LOC110798227 [Spinacia oleracea]	65.8
GCIB01004330.1	GCIB01004330.1	0.92	4.69	1.65e-04	2.59e-02				XP_031054436	uncharacterized protein FOIG_14556 [Fusarium odoratissimum NRRL	35
GCIB01027375.1	GCIB01027375.1	1.92	3.13	1.71e-04	2.68e-02							445335.CBN_0041	the current gene model (or a revised gene model) may contain one or more premature stops and or frameshifts	64.7
GCIB01000100.1	GCIB01000100.1	0.69	14.11	1.73e-04	2.70e-02				XP_012186085	tRNA (adenine-N(1)-)-methyltransferase non-catalytic subunit	47.5				YP_009526576	ribosomal protein L23 (chloroplast) [Dipsacus japonicus]	91.7
GCIB01004229.1	GCIB01004229.1	0.68	5.53	1.77e-04	2.76e-02				XP_016609978	tubulin beta chain [Spizellomyces punctatus DAOM BR117]	85.3				XP_016545996	photosystem II protein T (chloroplast) [Cocos nucifera]	95
GCIB01041550.1	GCIB01041550.1	-1.32	3.78	1.78e-04	2.77e-02				XP_016607622	PAS domain S-box protein [Spizellomyces punctatus DAOM BR117]	34.8				XP_021725678	putative F-box protein At5g55150 [Chenopodium quinoa]	51.7
GCIB01006844.1	GCIB01006844.1	-0.67	5.53	1.83e-04	2.84e-02				XP_033418438	uncharacterized protein IFM58399_08170 [Aspergillus lentulus]	33.1				XP_021757015	uncharacterized protein LOC110731616 [Chenopodium quinoa]	90
GCIB01005417.1	GCIB01005417.1	0.58	6.63	1.84e-04	2.85e-02										XP_021801313	SPX domain-containing membrane protein At4g22990-like [Spinacia	72.2
GCIB01016638.1	GCIB01016638.1	1.13	4.17	1.85e-04	2.86e-02							886379.AEWI01000053_gene2706	None	58.5
GCIB01037650.1	GCIB01037650.1	1.12	4.16	1.85e-04	2.86e-02				XP_007751511	hypothetical protein A1O3_01908 [Capronia epimyces CBS 60696]	44				XP_021765481	peroxisome biogenesis protein 1-like isoform X2 [Chenopodium	69.9
GCIB01013640.1	GCIB01013640.1	0.55	7.94	1.87e-04	2.87e-02				XP_025174832	sugar transporter [Rhizophagus irregularis DAOM 181602=DAOM	33.7				XP_021861380	uncharacterized protein LOC110778600 [Spinacia oleracea]	80.1
GCIB01019382.1	GCIB01019382.1	-0.62	5.82	1.87e-04	2.88e-02				XP_038796330	uncharacterized protein EKO05_007459 [Ascochyta rabiei]	37.3				XP_010689732	PREDICTED: pentatricopeptide repeat-containing protein	78
GCIB01002777.1	GCIB01002777.1	-0.56	6.58	1.98e-04	3.04e-02				XP_033460587	PLP-dependent transferase [Dissoconium aciculare CBS 34282]	41.7				XP_021617104	chalcone synthase 2-like [Manihot esculenta]	80
GCIB01007107.1	GCIB01007107.1	-0.62	5.88	2.14e-04	3.28e-02				XP_002173799	pyrimidine 5'-nucleotidase [Schizosaccharomyces japonicus yFS275]	37.8				XP_021861652	uncharacterized protein LOC110778648 isoform X2 [Spinacia	74.6
GCIB01018546.1	GCIB01018546.1	0.79	5.07	2.15e-04	3.29e-02										XP_021735072	uncharacterized protein LOC110711165 [Chenopodium quinoa]	76.7
GCIB01017469.1	GCIB01017469.1	0.73	7.53	2.19e-04	3.34e-02
GCIB01006005.1	GCIB01006005.1	0.64	5.83	2.19e-04	3.34e-02										XP_021740604	stress enhanced protein 1, chloroplastic-like [Chenopodium quinoa]	58.9
GCIB01012219.1	GCIB01012219.1	0.6	6.22	2.21e-04	3.36e-02				XP_023467009	calmodulin-like protein 1 [Rhizopus microsporus ATCC 52813]	35.6				XP_022000408	kinesin-like protein KIN-6 isoform X4 [Helianthus annuus]	54.3
GCIB01083214.1	GCIB01083214.1	3.25	2.41	2.22e-04	3.37e-02							243230.DR_0254	None	65.5	XP_039683460	cationic amino acid transporter 1 isoform X1 [Medicago truncatula]	54
GCIB01005141.1	GCIB01005141.1	0.55	6.39	2.24e-04	3.39e-02				XP_036628450	uncharacterized protein PC9H_009564 [Pleurotus ostreatus]	37.4				XP_010684409	PREDICTED: protein ROOT PRIMORDIUM DEFECTIVE 1-like [Camelina	69.6
GCIB01023337.1	GCIB01023337.1	-1.22	3.97	2.26e-04	3.42e-02				XP_023466288	ArfGap-domain-containing protein [Rhizopus microsporus ATCC 52813]	57.3				XP_017980519	photosystem II protein N (chloroplast) [Chasechloa egregia]	52.3
GCIB01014355.1	GCIB01014355.1	-0.55	7.46	2.27e-04	3.43e-02				XP_007734598	hypothetical protein A1O3_06298 [Capronia epimyces CBS 60696]	27.7				XP_021772002	aluminum-activated malate transporter 9-like [Chenopodium quinoa]	62
GCIB01012568.1	GCIB01012568.1	-0.66	5.6	2.28e-04	3.43e-02	YP_009984428	glucose-1-phosphate thymidylyltransferase [Escherichia phage	27.4	XP_003073916	mannose-1-phosphate guanylyltransferase [Encephalitozoon	22.8				XP_016902794	PREDICTED: pentatricopeptide repeat-containing protein	91
GCIB01000788.1	GCIB01000788.1	-0.64	9.75	2.30e-04	3.46e-02										XP_010690436	PREDICTED: disease resistance protein RML1A-like isoform X2	72
GCIB01000825.1	GCIB01000825.1	0.55	6.63	2.31e-04	3.46e-02				XP_006675058	uncharacterized protein BATDEDRAFT_8900 [Batrachochytrium	35.1				XP_021713974	uncharacterized protein LOC110691351 [Chenopodium quinoa]	82.5
GCIB01001321.1	GCIB01001321.1	0.63	5.72	2.31e-04	3.46e-02	YP_009788779	putative phosphatase [Pectobacterium phage PP99]	36.9							XP_004245159	cinnamoyl-CoA reductase-like SNL6 isoform X3 [Solanum	62.7
GCIB01036676.1	GCIB01036676.1	0.61	10.2	2.39e-04	3.57e-02				YP_009228177	ATP synthase F0 subunit 9 (mitochondrion) [Rhizophagus	73.6				YP_009472121	NADH-plastoquinone oxidoreductase subunit 6 (chloroplast) [Solanum	100
GCIB01005827.1	GCIB01005827.1	-0.55	6.49	2.41e-04	3.60e-02	YP_009407925	putative thaumatin-like protein [Actinidia virus 1]	30.3	XP_007306797	Osmotin thaumatin-like protein [Stereum hirsutum FP-91666 SS1]	47.9				XP_021774354	uncharacterized protein LOC110688875 [Chenopodium quinoa]	68.7
GCIB01018553.1	GCIB01018553.1	1.12	4.99	2.42e-04	3.60e-02
GCIB01011586.1	GCIB01011586.1	-4.91	1.96	2.44e-04	3.63e-02							1174528.JH992898_gene3514	None	104.4	YP_009430358	AP2-like ethylene-responsive transcription factor At1g79700 [Vigna	46.5
GCIB01150501.1	GCIB01150501.1	4.18	2	2.44e-04	3.63e-02							1550091.JROE01000032_gene4176	None	91.7	YP_001152214	ribosomal protein L16 (chloroplast) [Cathaya argyrophylla]	52.2
GCIB01017191.1	GCIB01017191.1	0.96	4.53	2.45e-04	3.63e-02				XP_028482661	putative glycosyl transferase [Paecilomyces variotii]	30.6				XP_010671117	PREDICTED: uncharacterized protein LOC109135171 [Beta vulgaris	90.8
GCIB01027105.1	GCIB01027105.1	-0.84	4.83	2.46e-04	3.63e-02
GCIB01044789.1	GCIB01044789.1	-0.67	5.43	2.46e-04	3.63e-02				XP_003661286	Myo-inositol-1-phosphate synthase [Thermothelomyces thermophilus	62.7				XP_028125717	ethylene-responsive transcription factor 5-like [Camellia	96.8
GCIB01075866.1	GCIB01075866.1	-1.09	4.2	2.50e-04	3.68e-02
GCIB01020494.1	GCIB01020494.1	0.59	6.63	2.61e-04	3.83e-02
GCIB01052158.1	GCIB01052158.1	-0.66	5.49	2.61e-04	3.84e-02	YP_009120101	cytochrome P450 [Pandoravirus inopinatum]	31.2	XP_035375455	glycoside hydrolase/deacetylase [Aspergillus tubingensis]	31.8				XP_021861621	protein ALP1-like [Spinacia oleracea]	62.5
GCIB01001312.1	GCIB01001312.1	0.71	5.31	2.66e-04	3.89e-02				XP_006681632	uncharacterized protein BATDEDRAFT_20707 [Batrachochytrium	74.5				XP_021845465	uncharacterized protein LOC110795195 [Spinacia oleracea]	98.6
GCIB01081177.1	GCIB01081177.1	-1.25	3.85	2.66e-04	3.89e-02	YP_009119837	beta glucosidase [Pandoravirus inopinatum]	33.4	XP_040629149	uncharacterized protein DACRYDRAFT_15595 [Dacryopinax	48.2				XP_021718407	uncharacterized protein LOC110695482 [Chenopodium quinoa]	83.8
GCIB01002736.1	GCIB01002736.1	0.61	5.89	2.67e-04	3.90e-02				XP_003956520	hypothetical protein KAFR_0C03940 [Kazachstania africana CBS 2517]	36.2				XP_020869191	AP-5 complex subunit beta-1 [Arabidopsis lyrata subsp lyrata]	91.8
GCIB01007546.1	GCIB01007546.1	-0.57	6.58	2.69e-04	3.91e-02				XP_003685440	hypothetical protein TPHA_0D03710 [Tetrapisispora phaffii CBS	31.8				XP_010677417	PREDICTED: UPF0503 protein At3g09070, chloroplastic [Beta vulgaris	86.4
GCIB01111522.1	GCIB01111522.1	3.55	2.24	2.75e-04	4.00e-02
GCIB01087272.1	GCIB01087272.1	2.68	2.54	2.78e-04	4.04e-02							1120966.AUBU01000030_gene2984	None	184.9	YP_009526585	PsaC (chloroplast) [Dipsacus japonicus]	66.7
GCIB01003327.1	GCIB01003327.1	1.04	6.68	2.86e-04	4.14e-02
[truncated: 115 more rows]

## Sheet: S2 vs S3
DEGs all kingdoms
[truncated: 1,406 more rows]
