# Supplementary material for: Exploring the molecular landscape of environmental responses in the Antarctic plant Colobanthus quitensis: insights from metatranscriptomic analysis
Source: Front Plant Sci. 2026 Mar 16;17:1774223. doi: 10.3389/fpls.2026.1774223 (PMC13034057; doi:10.3389/fpls.2026.1774223)
Supplement: Supplementary file 11 [file Table5.xlsx]

## Sheet: Table S5
DEGs distribution among kingdoms
	Sample	Percentage	Domain	Average of percentages/site	Domain	Average of percentages/site	Domain
SITE1	610591	93.48	Plant	93.3767	Plant	94.0011	Plant
		5.89082	Bacteria	5.87691	Bacteria	5.76187	Bacteria
		0.402936	Fungi	0.425321	Fungi	0.513559	Fungi
		0.00326	Viruses	0.00282533	Viruses	0.00318756	Viruses
		0.223636	Other	0.21516	Other	0.241457	Other
SITE1	610592	93.92	Plant
		5.7865	Bacteria
		0.49552	Fungi
		0.00326	Viruses
		0.23472	Other
SITE1	610593	92.73	Plant
		5.95341	Bacteria
		0.377508	Fungi
		0.001956	Viruses
		0.187124	Other
SITE2	610594	95.04	Plant	95.0167	Plant
		5.48919	Bacteria	5.54287	Bacteria
		0.709376	Fungi	0.679384	Fungi
		0.003912	Viruses	0.00347733	Viruses
		0.317524	Other	0.294269	Other
SITE2	610595	94.74	Plant
		5.50223	Bacteria
		0.702856	Fungi
		0.003912	Viruses
		0.311656	Other
SITE2	610596	95.27	Plant
		5.63719	Bacteria
		0.62592	Fungi
		0.002608	Viruses
		0.253628	Other
SITE3	610597	92.87	Plant	93.61	Plant
		5.93385	Bacteria	5.86583	Bacteria
		0.37816	Fungi	0.435971	Fungi
		0.002608	Viruses	0.00326	Viruses
		0.20538	Other	0.214943	Other
SITE3	610598	94.32	Plant
		5.83996	Bacteria
		0.45966	Fungi
		0.00326	Viruses
		0.217116	Other
SITE3	610599	93.64	Plant
		5.82366	Bacteria
		0.470092	Fungi
		0.003912	Viruses
		0.222332	Other
