# Supplementary material for: Exploring the molecular landscape of environmental responses in the Antarctic plant Colobanthus quitensis: insights from metatranscriptomic analysis
Source: Front Plant Sci. 2026 Mar 16;17:1774223. doi: 10.3389/fpls.2026.1774223 (PMC13034057; doi:10.3389/fpls.2026.1774223)
Supplement: Supplementary file 12 [file Table6.xlsx]

## Sheet: DEGs S1 vs S2
genes	logFC	logCPM	PValue	FDR	plant	plant_infor	plantID
GCIB01053708.1	5.99	6.24	3.36e-86	9.08e-82	XP_020990109	sorcin isoform X3 [Arachis duranensis]	82.9
GCIB01094948.1	5.66	5.04	0.000136	0.011	XP_012857141	PREDICTED: probable glycosyltransferase At3g07620 isoform X1	82.9
GCIB01064448.1	4.52	11.27	2.25e-60	2.28e-56	XP_017610676	PREDICTED: RNA-binding protein 12-like [Gossypium arboreum]	72.5
GCIB01042439.1	4.33	8.66	1.18e-85	2.38e-81	XP_001698950	NADH dehydrogenase subunit 6 (chloroplast) [Burmeistera	86.2
GCIB01046103.1	4.31	10.98	1.59e-51	1.17e-47	XP_005650152		80
GCIB01006622.1	4.27	3.9	0.000109	0.0091	XP_020990106	uncharacterized protein LOC107475841 [Arachis duranensis]	79.5
GCIB01035198.1	4.24	3.89	2.53e-16	2.16e-13	XP_020999426	interactor of constitutive active ROPs 3 [Arachis duranensis]	61.9
GCIB01038759.1	4.23	7.39	1.33e-105	1.08e-100	YP_001312258	PSII 32 kDa protein (chloroplast) [Corynocarpus laevigatus]	58.9
GCIB01007421.1	4.23	3.15	0.000853	0.0512	XP_039017729	granule-bound starch synthase 1, chloroplastic/amyloplastic-like	53.3
GCIB01039114.1	4.02	3.39	1.33e-10	4.64e-08	XP_024924876	ubiquitin carboxyl-terminal hydrolase 4 [Citrus sinensis]	92
GCIB01006402.1	3.94	3.29	1.64e-09	4.62e-07	XP_034917842	60S ribosomal protein L21-1-like [Populus alba]	75.7
GCIB01037659.1	3.77	5.57	1.72e-42	9.94e-39	XP_015577855	uncharacterized protein LOC8263371 isoform X1 [Ricinus communis]	80
GCIB01007316.1	3.74	4.45	1.48e-11	5.98e-09	XP_020990123	uncharacterized protein LOC107475785 isoform X5 [Arachis	88
GCIB01120106.1	3.64	5.23	5.13e-37	1.89e-33	NP_817271	photosystem II cytochrome b559 alpha subunit (plastid) [Monsonia	60.7
GCIB01143763.1	3.25	4.25	1.88e-16	1.63e-13	YP_001152204	photosystem I assembly protein Ycf3 (chloroplast) [Cathaya	79.3
GCIB01064806.1	3.24	5.8	2.12e-48	1.43e-44	XP_039683460	cationic amino acid transporter 1 isoform X1 [Medicago truncatula]	40.2
GCIB01109326.1	3.22	4.25	1.04e-16	9.2e-14	YP_009526585	PsaC (chloroplast) [Dipsacus japonicus]	61.1
GCIB01108996.1	3.2	4.77	4.38e-23	7.09e-20	XP_040944804	protein virilizer homolog [Gossypium hirsutum]	83.3
GCIB01077795.1	3.14	6.79	3.15e-68	4.25e-64	YP_009526585	PsaC (chloroplast) [Dipsacus japonicus]	70.2
GCIB01001122.1	3.07	7.96	6.34e-37	2.23e-33	XP_020990123	uncharacterized protein LOC107475785 isoform X5 [Arachis	82.4
GCIB01029379.1	3.04	2.42	0.00073	0.0452	YP_001152204	photosystem I assembly protein Ycf3 (chloroplast) [Cathaya	92
GCIB01012533.1	2.97	5.6	9.55e-27	2.15e-23	XP_027192640	cytochrome b561 and DOMON domain-containing protein At4g17280-like	70
GCIB01097098.1	2.97	4.12	5.22e-11	1.97e-08	XP_028785740	serine acetyltransferase 5-like [Prosopis alba]	80
GCIB01150386.1	2.94	4.55	1.64e-18	1.75e-15	YP_001152215	ribosomal protein L14 (chloroplast) [Cathaya argyrophylla]	64.1
GCIB01028508.1	2.94	3.73	1.07e-08	2.54e-06	XP_040966487	uncharacterized protein LOC107927468 isoform X3 [Gossypium	57.1
GCIB01095539.1	2.86	3.56	7.56e-09	1.85e-06	YP_001152215	ribosomal protein L14 (chloroplast) [Cathaya argyrophylla]	64.1
GCIB01019631.1	2.85	4.01	1.85e-12	8.84e-10	YP_001152204	photosystem I assembly protein Ycf3 (chloroplast) [Cathaya	75
GCIB01002480.1	2.85	3.91	2.58e-09	7.03e-07	XP_020990123	uncharacterized protein LOC107475785 isoform X5 [Arachis	100
GCIB01039538.1	2.76	8.45	0.000487	0.0321	XP_021717697	phosphatidate cytidylyltransferase 4, chloroplastic-like isoform X1	61.9
GCIB01019622.1	2.72	3.56	2.75e-08	6.05e-06	YP_009526534	Ycf3 (chloroplast) [Dipsacus japonicus]	71.9
GCIB01047398.1	2.63	5.11	3.94e-24	6.94e-21	XP_031474902	uncharacterized protein LOC116267780 [Nymphaea colorata]	71.9
GCIB01001486.1	2.59	5.85	2.27e-37	9.19e-34	XP_017610684	PREDICTED: alpha-xylosidase 1-like [Gossypium arboreum]	100
GCIB01034591.1	2.53	2.64	0.000913	0.0538	YP_009526585	PsaC (chloroplast) [Dipsacus japonicus]	66.7
GCIB01003778.1	2.52	5.33	1.76e-26	3.76e-23	XP_021760806	uncharacterized protein LOC110735065 isoform X3 [Chenopodium	76.5
GCIB01063327.1	2.48	5.95	5.05e-38	2.27e-34	XP_007161040	NADH dehydrogenase subunit 2 (chloroplast) [Chrysobalanus icaco]	66.7
GCIB01011217.1	2.47	4.96	8.94e-20	1.07e-16	YP_001152215	ribosomal protein L14 (chloroplast) [Cathaya argyrophylla]	66.7
GCIB01077097.1	2.47	3.42	1.17e-06	0.000173	YP_009463605	ATP-dependent DNA helicase PIF1-like [Eutrema salsugineum]	73.8
GCIB01001879.1	2.39	2.54	0.00149	0.0782	YP_001152215	ribosomal protein L14 (chloroplast) [Cathaya argyrophylla]	58.5
GCIB01038127.1	2.39	2.64	0.00155	0.0802	YP_009463605	ATP-dependent DNA helicase PIF1-like [Eutrema salsugineum]	68.8
GCIB01150262.1	2.35	5.78	1.59e-30	4.6e-27	XP_001698950	NADH dehydrogenase subunit 6 (chloroplast) [Burmeistera	75.9
GCIB01009620.1	2.3	6.58	1.76e-43	1.1e-39	YP_001152219	ribosomal protein S11 (chloroplast) [Cathaya argyrophylla]	74.5
GCIB01019137.1	2.3	3.79	6.31e-08	1.3e-05	XP_015082180	aconitate hydratase, cytoplasmic [Solanum pennellii]	88.5
GCIB01005996.1	2.25	6.1	7.66e-33	2.48e-29	XP_021860182	uncharacterized protein LOC110777349 [Spinacia oleracea]	67.4
GCIB01090573.1	2.25	3.22	1.52e-05	0.00168	YP_001152219	ribosomal protein S11 (chloroplast) [Cathaya argyrophylla]	75.4
GCIB01073394.1	2.24	4.78	3.66e-15	2.58e-12	YP_001152219	ribosomal protein S11 (chloroplast) [Cathaya argyrophylla]	81.8
GCIB01054014.1	2.18	6.52	3.62e-40	1.72e-36	YP_001152215	ribosomal protein L14 (chloroplast) [Cathaya argyrophylla]	68.3
GCIB01063722.1	2.18	4.53	2.09e-12	9.88e-10	XP_035841499	dof zinc finger protein DOF15 [Helianthus annuus]	100
GCIB01004845.1	2.15	4.53	3.39e-12	1.53e-09	XP_021855560	uncharacterized protein LOC110804627 [Spinacia oleracea]	69.3
GCIB01104993.1	2.14	3.69	7.55e-07	0.000118	YP_009729355	cytochrome b6 (chloroplast) [Juglans microcarpa]	75
GCIB01045830.1	2.11	5.14	3.99e-18	4.14e-15	YP_001152219	ribosomal protein S11 (chloroplast) [Cathaya argyrophylla]	78.6
GCIB01036424.1	2.11	3.06	0.000192	0.0146	YP_009306384	PREDICTED: haloacid dehalogenase-like hydrolase domain-containing	75
GCIB01056516.1	2.07	4.94	2.14e-15	1.6e-12	YP_001152219	ribosomal protein S11 (chloroplast) [Cathaya argyrophylla]	84.2
GCIB01014305.1	2.04	3.76	1.46e-05	0.00163	XP_017638765	PREDICTED: 14 kDa proline-rich protein DC215-like [Gossypium	81.6
GCIB01001578.1	2.03	3.23	6.91e-05	0.00615	YP_001152219	ribosomal protein S11 (chloroplast) [Cathaya argyrophylla]	80
GCIB01004502.1	2.03	4.85	0.000825	0.0499	XP_022975619	protein C2-DOMAIN ABA-RELATED 7-like, partial [Cucurbita pepo	67.4
GCIB01032515.1	1.99	4.43	1.54e-10	5.3e-08	YP_001152218	ribosomal protein L36 (chloroplast) [Cathaya argyrophylla]	88.9
GCIB01128131.1	1.97	3.27	0.000107	0.00896	XP_007144559	hypothetical protein PHAVU_005G149200g [Phaseolus vulgaris]	67.5
GCIB01003085.1	1.97	3.19	0.000183	0.0141	XP_021855562	probable E3 ubiquitin-protein ligase RHG1A [Spinacia oleracea]	75.1
GCIB01040917.1	1.96	4.3	1.76e-09	4.92e-07	YP_001152214	ribosomal protein L16 (chloroplast) [Cathaya argyrophylla]	46.1
GCIB01059010.1	1.96	3.24	0.000171	0.0133	YP_009526585	PsaC (chloroplast) [Dipsacus japonicus]	52.7
GCIB01118273.1	1.95	2.94	0.00132	0.0715	XP_011013113	nucleoside diphosphate kinase 3-like isoform X1 [Hevea	51.4
GCIB01005734.1	1.94	3.8	1.59e-06	0.000227	XP_001698950	NADH dehydrogenase subunit 6 (chloroplast) [Burmeistera	69.2
GCIB01008883.1	1.93	3.5	2.26e-05	0.00237	YP_001152204	photosystem I assembly protein Ycf3 (chloroplast) [Cathaya	79.3
GCIB01017247.1	1.91	6.49	1.42e-18	1.54e-15	XP_011013113	nucleoside diphosphate kinase 3-like isoform X1 [Hevea	76.9
GCIB01002371.1	1.9	3.14	0.000295	0.0212	XP_012832849	PREDICTED: adenylyltransferase and sulfurtransferase MOCS3	73.6
GCIB01012588.1	1.88	4.35	3.9e-09	1.02e-06	XP_015082180	aconitate hydratase, cytoplasmic [Solanum pennellii]	89.1
GCIB01006930.1	1.88	3.79	2.65e-06	0.000359	XP_021725654	transcription factor ORG2-like [Chenopodium quinoa]	68.3
GCIB01003898.1	1.85	4.45	1.36e-09	3.91e-07	XP_021762432	uncharacterized protein LOC110736570 [Chenopodium quinoa]	93.1
GCIB01111056.1	1.78	5.32	6.52e-16	5.23e-13	XP_005646643		94
GCIB01021384.1	1.78	4.19	2.31e-07	4.09e-05	XP_024925474	uncharacterized protein LOC107407073 isoform X2 [Ziziphus jujuba]	55.1
GCIB01026332.1	1.77	3.65	2.74e-05	0.00277	XP_039003132	RGG repeats nuclear RNA binding protein A-like [Hibiscus syriacus]	73
GCIB01000790.1	1.75	3.48	8.23e-05	0.00713	XP_007132739	hypothetical protein PHAVU_009G220300g [Phaseolus vulgaris]	91.3
GCIB01018648.1	1.73	6.75	1.06e-25	2.05e-22	XP_035551118	transcription factor PRE3-like [Juglans regia]	72.8
GCIB01034154.1	1.71	4.52	5.38e-09	1.34e-06	XP_020999426	interactor of constitutive active ROPs 3 [Arachis duranensis]	52.4
GCIB01023363.1	1.71	3.65	5.83e-05	0.00532	YP_009526585	PsaC (chloroplast) [Dipsacus japonicus]	79.3
GCIB01021258.1	1.69	5.18	1.45e-13	8e-11	XP_007141246	hypothetical protein PHAVU_006G094400g [Phaseolus vulgaris]	77.1
GCIB01100927.1	1.69	3.19	0.00146	0.0767	YP_001152215	ribosomal protein L14 (chloroplast) [Cathaya argyrophylla]	65
GCIB01039161.1	1.68	5.61	0.00194	0.096	XP_017609265	PREDICTED: nuclear transcription factor Y subunit C-9-like	95.5
GCIB01034515.1	1.67	3.18	0.00146	0.0767	YP_009463605	ATP-dependent DNA helicase PIF1-like [Eutrema salsugineum]	80
GCIB01003487.1	1.65	4.25	2.83e-07	4.9e-05	XP_005646551		94.9
GCIB01009278.1	1.62	3.93	9.9e-06	0.00116	XP_021845746	adenylyl-sulfate kinase 3 [Spinacia oleracea]	51.6
GCIB01002752.1	1.6	7.58	1.29e-28	3.47e-25	XP_030499118	uncharacterized protein LOC115717725 [Cannabis sativa]	81.8
GCIB01027623.1	1.58	4.46	1.32e-07	2.49e-05	XP_021760425	uncharacterized protein LOC110734667 [Chenopodium quinoa]	55
GCIB01062360.1	1.56	4.04	5.04e-06	0.000633	NP_817271	photosystem II cytochrome b559 alpha subunit (plastid) [Monsonia	57.7
GCIB01010308.1	1.56	3.45	0.000624	0.0395	YP_009532855	photosystem II 47 kDa protein (chloroplast) [Vitis thunbergii]	69
GCIB01007506.1	1.54	4.01	1.14e-05	0.00132	XP_021735379	ubiquitin carboxyl-terminal hydrolase 2-like [Chenopodium quinoa]	83.5
GCIB01140228.1	1.54	3.93	2.96e-05	0.00296	XP_024925474	uncharacterized protein LOC107407073 isoform X2 [Ziziphus jujuba]	78.9
GCIB01023824.1	1.52	5.32	1.07e-12	5.28e-10	XP_010693099	PREDICTED: uncharacterized protein LOC104891888 isoform X2 [Beta	79.3
GCIB01063548.1	1.52	4	1.71e-05	0.00187	YP_001152218	ribosomal protein L36 (chloroplast) [Cathaya argyrophylla]	81.5
GCIB01002090.1	1.5	4.94	8.05e-10	2.43e-07	XP_004144029	hexokinase-1 [Cucumis sativus]	76.1
GCIB01036415.1	1.5	3.4	0.000941	0.0549	XP_039683460	cationic amino acid transporter 1 isoform X1 [Medicago truncatula]	44.2
GCIB01050608.1	1.5	3.32	0.00165	0.0842	XP_021843811	chromatin remodeling protein EBS-like [Spinacia oleracea]	66.7
GCIB01010851.1	1.49	3.72	0.000153	0.0122	YP_001152215	ribosomal protein L14 (chloroplast) [Cathaya argyrophylla]	65.9
GCIB01004902.1	1.48	3.6	0.000776	0.0473	XP_020999426	interactor of constitutive active ROPs 3 [Arachis duranensis]	86.5
GCIB01007000.1	1.47	4.99	8.94e-10	2.67e-07	NP_817271	photosystem II cytochrome b559 alpha subunit (plastid) [Monsonia	80
GCIB01009279.1	1.47	4.16	9.52e-06	0.00112	XP_021845746	adenylyl-sulfate kinase 3 [Spinacia oleracea]	51
GCIB01058859.1	1.45	4.42	1.77e-06	0.000249	XP_020990106	uncharacterized protein LOC107475841 [Arachis duranensis]	71.4
GCIB01085105.1	1.42	3.59	0.000867	0.0519	NP_817264	RNA polymerase alpha subunit (plastid) [Monsonia speciosa]	67.6
GCIB01027056.1	1.39	3.68	0.000903	0.0534	XP_010683231	PREDICTED: epidermal growth factor receptor substrate 15-like 1	76.5
GCIB01007301.1	1.38	4.69	3.47e-07	5.87e-05	XP_028079110	homocysteine S-methyltransferase 1-like [Camellia sinensis]	70.9
GCIB01002507.1	1.38	3.55	0.00127	0.0696	XP_031480641	probable polyol transporter 4 isoform X1 [Nymphaea colorata]	64.3
GCIB01005658.1	1.37	4.7	4.27e-07	6.99e-05	XP_021855560	uncharacterized protein LOC110804627 [Spinacia oleracea]	66.5
GCIB01004782.1	1.36	6.85	1.62e-20	2.02e-17	XP_030499118	uncharacterized protein LOC115717725 [Cannabis sativa]	81
GCIB01000041.1	1.35	5.04	5.81e-09	1.44e-06	XP_010268217	PREDICTED: leucine-rich repeat extensin-like protein 4 [Nelumbo	62.4
GCIB01007770.1	1.35	4.8	1.27e-07	2.44e-05	XP_004135291	AT-hook motif nuclear-localized protein 23 [Cucumis sativus]	54.9
GCIB01010975.1	1.35	3.73	0.000761	0.0465	XP_016689273	calcineurin B-like protein 10 isoform X2 [Gossypium hirsutum]	94.6
GCIB01019171.1	1.34	6.72	2.71e-15	1.96e-12	XP_040966333	protein PIN-LIKES 6-like isoform X2 [Gossypium hirsutum]	58.1
GCIB01018490.1	1.33	3.91	0.000316	0.0223	YP_001152214	ribosomal protein L16 (chloroplast) [Cathaya argyrophylla]	50.9
GCIB01016144.1	1.32	4.26	3.26e-05	0.00323	XP_020999426	interactor of constitutive active ROPs 3 [Arachis duranensis]	54.8
GCIB01005334.1	1.32	5.87	0.000372	0.0256	XP_042033618	formin-like protein 3 [Salvia splendens]	93.9
GCIB01006222.1	1.32	3.73	0.000761	0.0465	XP_010690121	PREDICTED: uncharacterized protein LOC104893927 isoform X1 [Beta	74.7
GCIB01022333.1	1.31	7.04	2.11e-19	2.38e-16	XP_020999426	interactor of constitutive active ROPs 3 [Arachis duranensis]	75
GCIB01003325.1	1.31	4.96	4.85e-08	1.03e-05	XP_021738721	elicitor-responsive protein 3-like isoform X2 [Chenopodium quinoa]	92.6
GCIB01012126.1	1.31	4.53	4.95e-06	0.000624	YP_001152219	ribosomal protein S11 (chloroplast) [Cathaya argyrophylla]	78.6
GCIB01025938.1	1.3	4.83	2.7e-07	4.73e-05	YP_009526585	PsaC (chloroplast) [Dipsacus japonicus]	56.8
GCIB01010225.1	1.3	4.69	8.77e-07	0.000135	XP_021732420	LOW QUALITY PROTEIN: sugar transporter ERD6-like 5 [Chenopodium	74.7
GCIB01004803.1	1.3	3.71	0.0011	0.062	XP_016689273	calcineurin B-like protein 10 isoform X2 [Gossypium hirsutum]	92.9
GCIB01015020.1	1.29	4.14	0.000134	0.0109	XP_021852843	oxidation resistance protein 1 isoform X3 [Spinacia oleracea]	86.7
GCIB01010981.1	1.28	4.78	6.45e-07	0.000102	XP_021769134	uncharacterized protein LOC110684030 isoform X1 [Chenopodium	73
GCIB01022077.1	1.28	3.96	0.000266	0.0194	XP_021844582	polynucleotide 5'-hydroxyl-kinase NOL9-like isoform X2 [Spinacia	73.7
GCIB01006270.1	1.28	3.9	0.000453	0.0303	XP_021990587	uncharacterized protein LOC110919111 [Helianthus annuus]	76.4
GCIB01000383.1	1.26	6.01	5.79e-14	3.28e-11	XP_017227280	ribosomal protein S19 (chloroplast) [Capillipedium venustum]	90.8
GCIB01017352.1	1.26	4.04	0.000269	0.0195	XP_021655582	scopoletin glucosyltransferase-like [Chenopodium quinoa]	62.4
GCIB01007821.1	1.26	3.73	0.0011	0.062	XP_030939011	receptor-like protein 35 [Quercus lobata]	76.4
GCIB01009159.1	1.25	4.75	1.08e-06	0.000162	XP_019238386	PREDICTED: uncharacterized protein LOC109230159 [Nicotiana	66.7
GCIB01005296.1	1.24	5.56	6.28e-11	2.34e-08	XP_017227280	ribosomal protein S19 (chloroplast) [Capillipedium venustum]	91.8
GCIB01006221.1	1.24	4.35	3.98e-05	0.00384	XP_010690121	PREDICTED: uncharacterized protein LOC104893927 isoform X1 [Beta	74.7
GCIB01002349.1	1.24	4.1	0.000159	0.0125	XP_021866119	serine--glyoxylate aminotransferase [Carica papaya]	68
GCIB01000706.1	1.24	3.69	0.00157	0.0809	XP_009784298	uncharacterized protein LOC107905331 isoform X4 [Gossypium	84.9
GCIB01040395.1	1.23	4.86	5.52e-07	8.79e-05	XP_027342789	myosin-12 [Abrus precatorius]	87.5
GCIB01003789.1	1.22	4.12	0.000268	0.0195	XP_021644915	zinc finger CCCH domain-containing protein 3-like isoform X1 [Hevea	88.8
GCIB01000347.1	1.2	4.99	2.81e-07	4.88e-05	XP_017227280	ribosomal protein S19 (chloroplast) [Capillipedium venustum]	91.8
GCIB01002052.1	1.19	6.75	5.88e-16	4.76e-13	XP_021899177	AP-4 complex subunit sigma [Carica papaya]	90
GCIB01002183.1	1.19	6.89	8.64e-15	5.74e-12	XP_010679848	PREDICTED: F-box/FBD/LRR-repeat protein At1g13570-like isoform X3	93.3
GCIB01003283.1	1.19	4.41	6.54e-05	0.00588	XP_019156878	PREDICTED: stress enhanced protein 1, chloroplastic isoform X1	54.9
GCIB01013756.1	1.18	6.22	1.03e-12	5.13e-10	XP_024462185	calcium/calmodulin-regulated receptor-like kinase 2 isoform X2	75.7
GCIB01003840.1	1.18	5.17	7.19e-08	1.47e-05	XP_007141246	hypothetical protein PHAVU_006G094400g [Phaseolus vulgaris]	77.1
GCIB01019401.1	1.18	5.03	2.79e-07	4.86e-05	XP_015577855	uncharacterized protein LOC8263371 isoform X1 [Ricinus communis]	85.7
GCIB01002573.1	1.17	7.48	2.55e-17	2.46e-14	XP_021757275	desumoylating isopeptidase 1-like [Chenopodium quinoa]	86
GCIB01003512.1	1.17	5.38	1.1e-08	2.59e-06	XP_021666937	uncharacterized protein LOC110662196 [Hevea brasiliensis]	80.8
GCIB01018805.1	1.17	5.21	5.98e-08	1.24e-05	XP_010248759	PREDICTED: subtilisin-like protease SBT19 [Nelumbo nucifera]	52.3
GCIB01004939.1	1.16	5.02	3.88e-07	6.47e-05	XP_016512409	PREDICTED: B3 domain-containing protein At3g19184-like [Nicotiana	95.3
GCIB01000330.1	1.16	4.15	0.000316	0.0223	XP_022038326	ATP-dependent DNA helicase pif1-like [Helianthus annuus]	93.5
GCIB01003443.1	1.15	6.92	3.05e-14	1.79e-11	XP_010682700	PREDICTED: uncharacterized protein LOC104903669 isoform X1 [Beta	68.4
GCIB01062903.1	1.15	4.3	0.000155	0.0123	XP_007144559	hypothetical protein PHAVU_005G149200g [Phaseolus vulgaris]	70.3
GCIB01005404.1	1.14	4.47	8.85e-05	0.00757	XP_010694853	PREDICTED: methanol O-anthraniloyltransferase-like [Beta vulgaris	83.3
GCIB01002397.1	1.11	8.06	1.52e-15	1.15e-12	XP_021769982	protein PXR1-like isoform X1 [Chenopodium quinoa]	79.5
GCIB01002564.1	1.11	5.58	2.6e-09	7.04e-07	XP_021856726	cryptochrome-1 [Spinacia oleracea]	91.2
GCIB01013651.1	1.11	5.05	1.16e-06	0.000171	XP_017253882	PREDICTED: uncharacterized protein LOC108208200 isoform X1 [Daucus	74.4
GCIB01001528.1	1.11	4.63	2.64e-05	0.00268	XP_021675220	inositol phosphorylceramide glucuronosyltransferase 1-like isoform	84.3
GCIB01032245.1	1.11	4.09	0.000854	0.0512	XP_021739941	methylthioribose-1-phosphate isomerase-like [Chenopodium quinoa]	72.9
GCIB01006679.1	1.1	7.49	5.65e-13	2.88e-10	XP_010678880	PREDICTED: repetitive proline-rich cell wall protein 2 [Beta	92.5
GCIB01009657.1	1.1	4.03	0.00141	0.0753	XP_023895935	disease resistance protein RPM1-like [Quercus suber]	74.4
GCIB01000771.1	1.09	5.92	1.27e-10	4.44e-08	XP_010686856	PREDICTED: wall-associated receptor kinase-like 8 [Beta vulgaris	87.4
GCIB01004895.1	1.08	7.38	1.29e-14	8.29e-12	XP_021739004	pentatricopeptide repeat-containing protein At4g14050,	88.8
GCIB01002453.1	1.07	6.38	6.82e-12	2.92e-09	XP_019456926	cytochrome f (plastid) [Pelargonium spinosum]	80.3
GCIB01002663.1	1.07	5.44	7.54e-08	1.53e-05	XP_010684074	PREDICTED: fasciclin-like arabinogalactan protein 2 [Camelina	74.6
GCIB01009153.1	1.07	5.13	1.67e-06	0.000237	XP_010271476	PREDICTED: interactor of constitutive active ROPs 4-like [Nelumbo	94.1
GCIB01011394.1	1.06	4.53	0.000134	0.0109	XP_010677415	PREDICTED: uncharacterized protein LOC104900002 [Beta vulgaris	82.5
GCIB01026218.1	1.06	4.18	0.000933	0.0546	XP_009349517	PREDICTED: uncharacterized protein LOC103973823 [Musa acuminata	75.4
GCIB01027314.1	1.05	4.55	0.000152	0.0122	XP_010688395	PREDICTED: uncharacterized protein LOC104891438 [Beta vulgaris	63.3
GCIB01004873.1	1.04	7.09	8.54e-12	3.63e-09	XP_010269369	PREDICTED: protein trichome birefringence-like 36 [Nelumbo	73
GCIB01007413.1	1.04	4.99	6.51e-06	0.000792	XP_020202947	UPF0481 protein At3g47200 [Cajanus cajan]	67.8
GCIB01088460.1	1.04	4.52	0.000182	0.0141	XP_010682593	PREDICTED: uncharacterized protein LOC104903620 [Beta vulgaris	57.2
GCIB01007035.1	1.03	6.27	7.09e-11	2.6e-08	XP_024462185	calcium/calmodulin-regulated receptor-like kinase 2 isoform X2	76.6
GCIB01000837.1	1.03	6.11	1.08e-10	3.87e-08	XP_028765674	thioredoxin domain-containing protein 9 homolog [Prosopis alba]	86.2
GCIB01034495.1	1.03	4.73	5.21e-05	0.00485	XP_021715488	protein FAR1-RELATED SEQUENCE 5-like isoform X1 [Chenopodium	70.4
GCIB01004596.1	1.03	4.34	0.000613	0.0389	YP_009526585	PsaC (chloroplast) [Dipsacus japonicus]	79.3
GCIB01007212.1	1.02	4.39	0.000577	0.037	XP_021750054	cytochrome P450 71A24-like [Prunus avium]	80.6
GCIB01003731.1	1.01	8.12	8.73e-14	4.84e-11	XP_021769039	F-box/FBD/LRR-repeat protein At1g16930-like [Chenopodium quinoa]	87.9
GCIB01007826.1	1	7.67	5.37e-12	2.38e-09	XP_021734020	uncharacterized protein LOC110725935 [Chenopodium quinoa]	91.5
GCIB01002182.1	1	5.12	6.24e-06	0.000761	XP_016512409	PREDICTED: B3 domain-containing protein At3g19184-like [Nicotiana	95.3
GCIB01026962.1	1	4.31	0.00112	0.0629	XP_021847997	uncharacterized protein LOC110797633 [Spinacia oleracea]	85.8
GCIB01010096.1	-1	6.76	2.1e-12	9.89e-10	XP_021866552	uncharacterized protein LOC110818769 isoform X2 [Carica papaya]	90
GCIB01012014.1	-1	6.25	2.57e-11	1e-08	XP_028102248	pentatricopeptide repeat-containing protein At3g60050-like isoform	89.9
GCIB01015423.1	-1	5.71	6.49e-09	1.6e-06	XP_021847062	uncharacterized protein LOC110796701 isoform X5 [Spinacia	79.9
GCIB01020515.1	-1	6.29	1.05e-08	2.5e-06	XP_010679830	PREDICTED: branched-chain-amino-acid aminotransferase 2,	81.8
GCIB01015125.1	-1	5.45	1.24e-07	2.38e-05	XP_021714393	UDP-galactose/UDP-glucose transporter 5-like isoform X2	80.8
GCIB01086841.1	-1	4.75	5.56e-05	0.00514	XP_021633025	uncharacterized protein LOC110605378 isoform X3 [Manihot	59.8
GCIB01047066.1	-1	4.5	0.000279	0.0202	XP_021718055	probable polygalacturonase [Chenopodium quinoa]	51.8
GCIB01047633.1	-1	8.39	0.00177	0.0894	XP_005644355		55.9
GCIB01003240.1	-1.01	7.84	5.41e-12	2.38e-09	XP_010683612	PREDICTED: uncharacterized protein LOC104773294 [Camelina sativa]	47
GCIB01023595.1	-1.01	11.41	2.68e-10	8.84e-08	XP_002535062	uncharacterized protein LOC8259362 [Ricinus communis]	78
GCIB01024167.1	-1.01	5.51	5.48e-08	1.15e-05	XP_021982355	remorin 41 [Helianthus annuus]	75.1
GCIB01089041.1	-1.01	5.09	2.13e-05	0.00225	XP_010683858	PREDICTED: homeobox-DDT domain protein RLT3, partial [Camelina	50.3
GCIB01081707.1	-1.01	4.23	0.000648	0.0407	XP_008228692	PREDICTED: protein SET DOMAIN GROUP 41 [Prunus mume]	68.6
GCIB01007789.1	-1.01	4.11	0.00153	0.0795	XP_021717315	2-methoxy-6-polyprenyl-1,4-benzoquinol methylase,	75.8
GCIB01022815.1	-1.02	5.28	3.46e-07	5.85e-05	XP_007141246	hypothetical protein PHAVU_006G094400g [Phaseolus vulgaris]	69.7
GCIB01048082.1	-1.02	4.76	4.12e-05	0.00397	XP_021856449	uncharacterized protein LOC110805534 [Spinacia oleracea]	55.6
GCIB01022726.1	-1.02	4.6	8.9e-05	0.0076	XP_002509790	uncharacterized protein LOC8287747 [Ricinus communis]	84.8
GCIB01035594.1	-1.02	4.5	0.000207	0.0156	XP_010676174	PREDICTED: protein trichome birefringence-like 11 [Beta vulgaris	82.4
GCIB01040871.1	-1.02	4.46	0.000218	0.0163	XP_002514268	boron transporter 4 [Ricinus communis]	68.5
GCIB01006851.1	-1.02	4.37	0.000314	0.0222	XP_010695029	PREDICTED: uncharacterized protein LOC104904732 isoform X1 [Beta	75.2
GCIB01017949.1	-1.03	5.82	1.15e-09	3.33e-07	XP_010677302	PREDICTED: F-box protein CPR30-like [Beta vulgaris subsp	64.7
GCIB01041018.1	-1.03	5.63	4.32e-09	1.11e-06	XP_021857871	thaumatin-like protein [Spinacia oleracea]	60.1
GCIB01034366.1	-1.03	4.82	2.14e-05	0.00226	XP_021740463	uncharacterized protein LOC110716325 isoform X4 [Chenopodium	75.4
GCIB01131740.1	-1.03	4.64	0.00034	0.0237	XP_021740822	ABC transporter A family member 9-like [Chenopodium quinoa]	65.5
GCIB01007583.1	-1.03	4.33	0.000511	0.0334	XP_010694548	PREDICTED: methyl-CpG-binding domain protein 2-like [Beta vulgaris	77.3
GCIB01002338.1	-1.03	4.07	0.00135	0.0725	XP_021841793	protein CUP-SHAPED COTYLEDON 3-like [Spinacia oleracea]	92.3
GCIB01014629.1	-1.04	5.65	3.06e-09	8.15e-07	XP_023918399	PREDICTED: pleiotropic drug resistance protein 1-like [Gossypium	35.9
GCIB01000942.1	-1.04	5.17	1.12e-06	0.000166	XP_021738349	DExH-box ATP-dependent RNA helicase DExH14-like isoform X2	66.9
GCIB01008174.1	-1.04	4.77	1.97e-05	0.00211	XP_017425939	PREDICTED: interactor of constitutive active ROPs 3 [Vigna	54.4
GCIB01035913.1	-1.04	4.53	8.2e-05	0.00713	XP_030465141	disease resistance protein LAZ5-like [Syzygium oleosum]	69.2
GCIB01026339.1	-1.04	4.37	0.000201	0.0152	XP_021839137	DNA repair RAD52-like protein 2, chloroplastic [Carica papaya]	93.3
GCIB01017719.1	-1.04	4.15	0.000933	0.0546	XP_021862666	uncharacterized protein LOC110779637 [Spinacia oleracea]	50.6
GCIB01038119.1	-1.04	3.96	0.0017	0.0864	XP_021861625	protein FAR1-RELATED SEQUENCE 5-like, partial [Spinacia oleracea]	43.2
GCIB01006220.1	-1.05	6.1	7.84e-11	2.85e-08	XP_010679794	PREDICTED: protein DETOXIFICATION 51 [Beta vulgaris subsp	77.1
GCIB01015254.1	-1.05	6.77	1.15e-09	3.33e-07	XP_021764398	uncharacterized protein LOC110738395 [Chenopodium quinoa]	61.5
GCIB01001460.1	-1.05	5.57	9.83e-09	2.36e-06	XP_021752970	pentatricopeptide repeat-containing protein At2g26790,	62.4
GCIB01012580.1	-1.05	5.37	1.07e-07	2.08e-05	XP_021758232	LRR receptor-like serine/threonine-protein kinase FEI 1 isoform X2	83.1
GCIB01005866.1	-1.05	5.18	3.93e-07	6.5e-05	XP_021861554	serine/arginine-rich splicing factor SR45-like, partial [Spinacia	71.6
GCIB01059563.1	-1.05	4.67	4.58e-05	0.00434	XP_021718052	NAD(P)H-quinone oxidoreductase subunit O, chloroplastic-like	70.4
GCIB01064746.1	-1.05	4.53	0.000112	0.00934	XP_030928621	probable amino acid permease 7 [Quercus lobata]	59.1
GCIB01006439.1	-1.05	4.42	0.000262	0.0192	XP_021851045	cyclin-dependent kinase E-1 [Spinacia oleracea]	57.9
GCIB01061647.1	-1.05	4.24	0.000474	0.0313	XP_010684536	PREDICTED: probably inactive leucine-rich repeat receptor-like	84.6
GCIB01026072.1	-1.05	5.26	0.000676	0.0424	XP_021864243	putative phospholipid:diacylglycerol acyltransferase 2 isoform X2	83.6
GCIB01066539.1	-1.05	4.12	0.000817	0.0496	XP_021850035	uncharacterized protein LOC110799445 [Spinacia oleracea]	89.7
GCIB01024719.1	-1.05	4.04	0.00118	0.0658	XP_010674072	PREDICTED: uncharacterized protein LOC104896894 [Beta vulgaris	93.8
GCIB01062972.1	-1.05	3.98	0.00194	0.096	XP_010687711	PREDICTED: uncharacterized protein LOC104736055 [Camelina sativa]	67.1
GCIB01002271.1	-1.06	7.73	7.87e-15	5.27e-12	XP_021729206	pentatricopeptide repeat-containing protein At3g53170-like	86.6
GCIB01004993.1	-1.06	5.84	2.82e-10	9.24e-08	XP_010666555	PREDICTED: uncharacterized protein LOC104886528 isoform X1 [Beta	73.7
GCIB01083348.1	-1.06	4.91	4.38e-06	0.00056	XP_021731672	embryo-specific protein ATS3A-like isoform X2 [Chenopodium quinoa]	56.3
GCIB01010524.1	-1.06	4.77	1.45e-05	0.00162	XP_010689001	PREDICTED: probable DNA helicase MCM9 [Camelina sativa]	75.5
GCIB01027158.1	-1.06	4.3	0.000288	0.0208	XP_010676362	PREDICTED: putative wall-associated receptor kinase-like 16 [Beta	57.3
GCIB01000029.1	-1.07	7.21	1.88e-14	1.16e-11	XP_030551684	protein GRIM REAPER [Rhodamnia argentea]	67.6
GCIB01058246.1	-1.07	6.48	1.32e-12	6.46e-10	XP_021734397	uncharacterized protein LOC110710506 isoform X6 [Chenopodium	78.1
GCIB01032063.1	-1.07	4.56	4.35e-05	0.00414	XP_021722928	uncharacterized protein LOC110699725 [Chenopodium quinoa]	55.7
GCIB01002667.1	-1.08	8.57	3.97e-13	2.08e-10	XP_010692567	PREDICTED: FHA domain-containing protein PS1 isoform X2 [Beta	66.9
GCIB01006453.1	-1.08	6.57	4.1e-12	1.85e-09	XP_021766818	NF-kappa-B-activating protein-like [Chenopodium quinoa]	87.7
GCIB01008064.1	-1.08	6.12	5.94e-12	2.57e-09	XP_021723167	LOW QUALITY PROTEIN: scarecrow-like protein 23 [Chenopodium	79.5
GCIB01026549.1	-1.08	5.99	2.79e-11	1.09e-08	XP_021723167	LOW QUALITY PROTEIN: scarecrow-like protein 23 [Chenopodium	74.1
GCIB01024481.1	-1.08	5.51	4.35e-09	1.11e-06	XP_027081731	LRR receptor-like serine/threonine-protein kinase EFR [Coffea	92.2
GCIB01003102.1	-1.08	9.73	1.46e-07	2.74e-05	YP_009472118	ribosomal protein S3 (chloroplast) [Solanum usambarense]	73.3
GCIB01000464.1	-1.08	4.72	1.5e-05	0.00167	XP_010684292	PREDICTED: receptor-like cytosolic serine/threonine-protein kinase	75.1
GCIB01047558.1	-1.08	4.61	4.19e-05	0.00403	XP_021734665	gamma-interferon-inducible lysosomal thiol reductase-like	72.5
GCIB01026010.1	-1.08	4.6	4.19e-05	0.00403	XP_009590568	uncharacterized protein LOC104100882 isoform X2 [Nicotiana	89.2
GCIB01005020.1	-1.08	4.48	8.54e-05	0.00736	XP_023745558	ethylene-responsive transcription factor ERF022-like [Lactuca	70.2
GCIB01000845.1	-1.08	4.34	0.000175	0.0136	XP_022770395	uncharacterized protein LOC111276649 isoform X2 [Durio zibethinus]	77.5
GCIB01012838.1	-1.09	6.03	8.51e-12	3.63e-09	XP_021768081	SNW/SKI-interacting protein-like [Chenopodium quinoa]	81.3
GCIB01004028.1	-1.09	5.52	3.17e-09	8.38e-07	XP_009627921	NADH-ubiquinone oxidoreductase chain 1 [Nicotiana tomentosiformis]	72.7
GCIB01011010.1	-1.09	5.52	5.01e-09	1.26e-06	XP_021768081	SNW/SKI-interacting protein-like [Chenopodium quinoa]	81.7
GCIB01026629.1	-1.09	5.35	3.84e-08	8.3e-06	XP_021717615	GDSL esterase/lipase EXL3-like [Chenopodium quinoa]	39.5
GCIB01000545.1	-1.09	4.95	1.96e-06	0.000272	XP_021846321	26S proteasome regulatory subunit 6B homolog [Spinacia oleracea]	48.8
GCIB01003543.1	-1.09	4.87	3.31e-06	0.000434	XP_021772103	uncharacterized protein LOC110686814 isoform X2 [Chenopodium	76.1
GCIB01070067.1	-1.09	5.47	1.23e-05	0.0014	XP_010671317	PREDICTED: uncharacterized protein LOC104896543 [Beta vulgaris	60.8
GCIB01010028.1	-1.09	4.75	1.26e-05	0.00143	XP_021846321	26S proteasome regulatory subunit 6B homolog [Spinacia oleracea]	52
GCIB01067597.1	-1.09	4.71	1.3e-05	0.00147	XP_015082134	65-kDa microtubule-associated protein 1-like [Solanum pennellii]	52.6
GCIB01016151.1	-1.1	6.79	2.66e-14	1.59e-11	XP_010676380	PREDICTED: small nuclear ribonucleoprotein Sm D2 isoform X2 [Beta	83.9
GCIB01006796.1	-1.1	6.39	1.78e-13	9.68e-11	XP_021866552	uncharacterized protein LOC110818769 isoform X2 [Carica papaya]	81.4
GCIB01009052.1	-1.1	7	4.24e-13	2.2e-10	XP_010675716	PREDICTED: WAT1-related protein At1g68170-like [Beta vulgaris	83.1
GCIB01035760.1	-1.1	6	1.64e-11	6.62e-09	XP_010680584	PREDICTED: uncharacterized protein LOC109136005 [Beta vulgaris	78
GCIB01056478.1	-1.1	5.21	1.12e-07	2.17e-05	XP_021769194	uncharacterized protein LOC110684081 [Chenopodium quinoa]	84.3
GCIB01033062.1	-1.1	5.02	8.44e-07	0.000131	XP_004134235	uncharacterized protein LOC101205302 [Cucumis sativus]	40.8
GCIB01064642.1	-1.1	3.92	0.00148	0.0776	XP_021725006	uncharacterized protein LOC110701709 [Chenopodium quinoa]	74.4
GCIB01114103.1	-1.11	4.62	2.21e-05	0.00233	XP_010680950	PREDICTED: uncharacterized protein LOC104905023 [Beta vulgaris	68.8
GCIB01016391.1	-1.11	4.55	2.71e-05	0.00275	XP_021718743	acidic leucine-rich nuclear phosphoprotein 32 family member B-like	82.9
GCIB01023573.1	-1.11	4.53	3.76e-05	0.00368	XP_010692655	PREDICTED: transcription factor bHLH81 [Beta vulgaris subsp	65.1
GCIB01017518.1	-1.11	4.45	6.39e-05	0.00576	XP_021732306	pentatricopeptide repeat-containing protein At3g21470-like	59.9
GCIB01006352.1	-1.11	4.42	8.85e-05	0.00757	XP_002520028	probable beta-D-xylosidase 5 [Ricinus communis]	70.5
GCIB01021727.1	-1.11	4.19	0.000221	0.0165	XP_021772421	uncharacterized protein LOC110687113 [Chenopodium quinoa]	74.6
GCIB01000653.1	-1.11	4.09	0.000442	0.0298	XP_010672807	PREDICTED: uncharacterized protein LOC104894499 [Beta vulgaris	80.2
GCIB01015039.1	-1.11	4.02	0.000738	0.0454	XP_015573455	BTB/POZ and MATH domain-containing protein 2 isoform X1 [Ricinus	79.3
GCIB01003136.1	-1.11	4.02	0.000738	0.0454	XP_010677203	PREDICTED: coatomer subunit zeta-2 [Beta vulgaris subsp vulgaris]	47.2
GCIB01045976.1	-1.11	3.96	0.00123	0.0678	XP_019107403	PREDICTED: proline-rich receptor-like protein kinase PERK4	68.1
GCIB01001448.1	-1.11	3.91	0.00148	0.0776	XP_021863785	cellulose synthase A catalytic subunit 6 [UDP-forming]-like isoform	81.7
GCIB01014140.1	-1.11	3.79	0.00183	0.0918	XP_037408370	uncharacterized protein LOC119276112 [Triticum dicoccoides]	81.5
GCIB01000055.1	-1.12	6.61	3.02e-14	1.79e-11	XP_021759112	probable inactive serine/threonine-protein kinase bub1 isoform X2	71.4
GCIB01000139.1	-1.12	5.93	6.18e-12	2.66e-09	XP_021863785	cellulose synthase A catalytic subunit 6 [UDP-forming]-like isoform	73.7
GCIB01000654.1	-1.12	5.94	1.37e-11	5.59e-09	XP_021729655	ras-related protein RABC2a-like [Chenopodium quinoa]	73.8
GCIB01117393.1	-1.12	5.98	1.41e-11	5.76e-09	XP_010666607	PREDICTED: auxin-binding protein ABP19a-like [Beta vulgaris subsp	57.4
GCIB01005683.1	-1.12	5.19	9.62e-08	1.9e-05	XP_009594219	uncharacterized protein LOC104093108 isoform X1 [Nicotiana	47.4
GCIB01005563.1	-1.12	5.08	1.95e-07	3.56e-05	XP_021847062	uncharacterized protein LOC110796701 isoform X5 [Spinacia	80.6
GCIB01003266.1	-1.12	4.76	5.74e-06	0.000711	XP_021847062	uncharacterized protein LOC110796701 isoform X5 [Spinacia	79.7
GCIB01005101.1	-1.12	4.57	2.28e-05	0.00237	XP_010670735	PREDICTED: probable transcription factor KAN2 isoform X1 [Beta	51.2
GCIB01007552.1	-1.12	4.17	0.000309	0.022	XP_021842798	mitogen-activated protein kinase kinase kinase 18-like [Spinacia	68.5
GCIB01010522.1	-1.12	3.95	0.000758	0.0464	XP_021864414	BAG family molecular chaperone regulator 2-like [Carica papaya]	62.3
GCIB01035527.1	-1.13	6.93	3.51e-15	2.52e-12	XP_010668641	PREDICTED: putative nuclease HARBI1 [Beta vulgaris subsp	87.4
GCIB01008416.1	-1.13	6.35	7.14e-14	4.02e-11	XP_021847498	uncharacterized protein LOC110797130 [Spinacia oleracea]	72.4
GCIB01113314.1	-1.13	6.24	4.07e-07	6.71e-05	XP_021718444	activating signal cointegrator 1 complex subunit 2-like isoform X2	61.4
GCIB01001819.1	-1.13	4.2	0.000158	0.0124	XP_011046677	PREDICTED: uncharacterized protein LOC105112764 [Populus	70.3
GCIB01054383.1	-1.13	3.92	0.000908	0.0536	XP_042011980	3-oxoacyl-[acyl-carrier-protein] synthase I, chloroplastic-like	69.5
GCIB01068765.1	-1.13	3.76	0.00156	0.0805	XP_021745217	DAZ-associated protein 1 [Prunus avium]	56.9
GCIB01041182.1	-1.13	3.79	0.00183	0.0918	XP_010678288	PREDICTED: uncharacterized protein LOC104899879 [Beta vulgaris	82.7
GCIB01008460.1	-1.14	7.46	8.81e-16	6.93e-13	XP_021843892	uncharacterized protein LOC110793684 isoform X2 [Spinacia	73.1
GCIB01006253.1	-1.14	6.18	8.56e-14	4.78e-11	XP_010674363	PREDICTED: very-long-chain 3-oxoacyl-CoA reductase 1 [Beta vulgaris	66.7
GCIB01000184.1	-1.14	5.51	8.98e-10	2.68e-07	XP_022714742	protein SPIRAL1-like 1 [Durio zibethinus]	83.8
GCIB01065811.1	-1.14	4.39	4.68e-05	0.00441	XP_010685294	PREDICTED: small nuclear ribonucleoprotein-associated protein B,	73.7
GCIB01044741.1	-1.14	4.21	0.000185	0.0143	XP_021852108	GATA transcription factor 19-like isoform X4 [Spinacia oleracea]	72.9
GCIB01085712.1	-1.14	4.1	0.000316	0.0223	XP_021752945	probable purine permease 5 [Chenopodium quinoa]	59.2
GCIB01028821.1	-1.14	4.08	0.000442	0.0298	XP_021768418	protein plastid transcriptionally active 16, chloroplastic-like	71.2
GCIB01013475.1	-1.14	4.03	0.000738	0.0454	XP_021747028	cytochrome b-c1 complex subunit Rieske-4, mitochondrial-like	93.8
GCIB01028564.1	-1.14	3.75	0.00156	0.0805	XP_010688391	PREDICTED: LOW QUALITY PROTEIN: IQ domain-containing protein	85.8
GCIB01018769.1	-1.15	7.63	2.42e-13	1.29e-10	XP_021850472	dihydroorotate dehydrogenase (quinone), mitochondrial [Spinacia	53
GCIB01004218.1	-1.15	5.5	7.68e-10	2.35e-07	XP_021742501	YTH domain-containing family protein 1-like isoform X1 [Chenopodium	67.4
GCIB01022402.1	-1.15	4.59	1.18e-05	0.00136	XP_010671346	PREDICTED: uncharacterized protein LOC104896597 [Beta vulgaris	50.2
GCIB01009428.1	-1.15	4.5	1.98e-05	0.00211	XP_021764341	RNA polymerase-associated protein LEO1-like [Chenopodium quinoa]	80
GCIB01008218.1	-1.15	4.4	4.68e-05	0.00441	XP_010674627	PREDICTED: ethylene-responsive transcription factor ERF113 isoform	76.2
GCIB01012276.1	-1.15	4.18	0.000221	0.0165	XP_021756720	protein DETOXIFICATION 40-like [Chenopodium quinoa]	85.3
GCIB01002554.1	-1.16	6.2	1.65e-14	1.04e-11	XP_021837445	non-specific lipid-transfer protein 1-like [Carica papaya]	80.6
GCIB01047417.1	-1.16	4.29	7.92e-05	0.00689	XP_010691116	PREDICTED: 40S ribosomal protein S10-1 [Camelina sativa]	78.1
GCIB01027157.1	-1.16	3.8	0.0013	0.0711	XP_021728849	probable 28S rRNA (cytosine-C(5))-methyltransferase [Chenopodium	66.7
GCIB01024427.1	-1.17	4.94	3.92e-07	6.5e-05	XP_010690776	PREDICTED: uncharacterized protein LOC104891720 [Beta vulgaris	61
GCIB01006215.1	-1.17	4.89	4.67e-07	7.54e-05	XP_031392750	E3 ubiquitin-protein ligase RGLG5-like isoform X1 [Punica	47.5
GCIB01021908.1	-1.17	4.55	1.19e-05	0.00137	XP_021862113	protein FAR1-RELATED SEQUENCE 5-like [Spinacia oleracea]	67.3
GCIB01084369.1	-1.17	4.49	1.19e-05	0.00137	XP_039003132	RGG repeats nuclear RNA binding protein A-like [Hibiscus syriacus]	63.9
GCIB01011539.1	-1.17	4.43	2.81e-05	0.00282	XP_010690293	PREDICTED: chitin elicitor receptor kinase 1 isoform X2 [Camelina	68.9
GCIB01060655.1	-1.17	4.38	3.97e-05	0.00384	XP_022769390	protein SPA1-RELATED 3-like isoform X3 [Durio zibethinus]	36.6
GCIB01003916.1	-1.17	4.35	5.58e-05	0.00515	XP_010676890	PREDICTED: putative pentatricopeptide repeat-containing protein	86.2
GCIB01038795.1	-1.17	4.09	0.00019	0.0145	XP_021862988	replication factor C subunit 2 [Spinacia oleracea]	85.5
GCIB01039996.1	-1.17	3.96	0.000539	0.035	XP_021772932	spidroin-1-like [Chenopodium quinoa]	74
GCIB01043024.1	-1.18	6.92	2.29e-14	1.4e-11	XP_021852685	uncharacterized protein LOC110801940 isoform X1 [Spinacia	59.7
GCIB01053895.1	-1.18	5.5	3.38e-10	1.09e-07	XP_021864462	berberine bridge enzyme-like 17, partial [Carica papaya]	62.1
GCIB01000697.1	-1.18	4.95	3.92e-07	6.5e-05	XP_021862113	protein FAR1-RELATED SEQUENCE 5-like [Spinacia oleracea]	71.8
GCIB01025501.1	-1.18	4.81	7.77e-07	0.000121	XP_010696533	PREDICTED: glycerol-3-phosphate dehydrogenase [NAD(+)] 2,	72.9
GCIB01023872.1	-1.18	4.01	0.000451	0.0302	XP_010683125	PREDICTED: transcription factor bHLH121 [Beta vulgaris subsp	61.5
GCIB01005241.1	-1.18	3.96	0.000539	0.035	XP_010672665	PREDICTED: proteinaceous RNase P 2-like [Beta vulgaris subsp	44.9
GCIB01023232.1	-1.19	6.27	2.55e-15	1.88e-12	XP_021716461	protein SMG7L-like [Chenopodium quinoa]	73.5
GCIB01087266.1	-1.19	6.15	2.16e-09	5.92e-07	XP_021743165	eukaryotic translation initiation factor 3 subunit H [Prunus	63.7
GCIB01012926.1	-1.19	4.94	2.37e-07	4.19e-05	XP_021845510	flavonoid 3'-monooxygenase-like [Spinacia oleracea]	69.9
GCIB01048907.1	-1.19	4.63	4.27e-06	0.000547	XP_021765746	recQ-mediated genome instability protein 1-like [Chenopodium	78.6
GCIB01017117.1	-1.19	4.15	0.000189	0.0145	XP_021729958	uncharacterized protein LOC110706425 [Chenopodium quinoa]	84.4
GCIB01041606.1	-1.19	4.03	0.00032	0.0225	XP_021844060	probable ubiquitin receptor RAD23a [Spinacia oleracea]	76.3
GCIB01009610.1	-1.2	5.56	4.52e-11	1.73e-08	XP_010686665	PREDICTED: uncharacterized protein LOC109129243 [Camelina sativa]	82.4
GCIB01017938.1	-1.2	5.52	1.24e-10	4.36e-08	XP_021737225	pentatricopeptide repeat-containing protein At5g61370,	70.8
GCIB01037250.1	-1.2	4.68	3.03e-06	0.000404	XP_021851915	inactive beta-amylase 9 [Spinacia oleracea]	72
GCIB01038263.1	-1.2	5.24	9.21e-05	0.00784	XP_010695716	PREDICTED: uncharacterized protein LOC104893261 [Beta vulgaris	73.7
GCIB01008907.1	-1.2	3.86	0.00077	0.047	XP_038700758	pre-mRNA splicing factor SR-like 1 isoform X2 [Tripterygium	81.8
GCIB01000890.1	-1.2	3.68	0.0011	0.062	XP_021765635	uncharacterized protein LOC110739572 [Chenopodium quinoa]	72.3
GCIB01086993.1	-1.2	3.66	0.00157	0.0809	XP_021755334	26S proteasome non-ATPase regulatory subunit 11 homolog	65.9
GCIB01037511.1	-1.2	3.68	0.00157	0.0809	XP_021865412	sphingolipid C9-methyltransferase 2-like [Carica papaya]	55.3
GCIB01000234.1	-1.21	9.27	1.16e-17	1.17e-14	XP_021717348	protein TPLATE-like [Chenopodium quinoa]	67.4
GCIB01002670.1	-1.21	7.58	5.06e-17	4.63e-14	XP_010669196	PREDICTED: protein FAR1-RELATED SEQUENCE 5-like [Beta vulgaris	72.8
GCIB01009144.1	-1.21	6.4	1.08e-15	8.31e-13	XP_021732559	probable pectinesterase/pectinesterase inhibitor 21 [Chenopodium	82.1
GCIB01066921.1	-1.21	4.76	1.09e-06	0.000163	XP_021725187	thymidine kinase a-like [Chenopodium quinoa]	69.1
GCIB01079817.1	-1.21	3.74	0.00092	0.0541	XP_021836870	scarecrow-like protein 9 [Carica papaya]	59.5
GCIB01004254.1	-1.22	7.29	3.5e-16	2.89e-13	XP_021605622	translation initiation factor IF3-4, chloroplastic-like [Manihot	45.6
GCIB01034306.1	-1.22	4.95	1.2e-07	2.32e-05	XP_010683125	PREDICTED: transcription factor bHLH121 [Beta vulgaris subsp	60.9
GCIB01008970.1	-1.22	4.61	2.53e-06	0.000346	XP_021730039	uncharacterized protein LOC110706513 [Chenopodium quinoa]	72.7
GCIB01016941.1	-1.22	4.3	3.98e-05	0.00384	XP_010692437	PREDICTED: uncharacterized protein LOC109134715 [Beta vulgaris	56.3
GCIB01032293.1	-1.23	6.09	2.39e-14	1.45e-11	XP_021766965	serine/threonine-protein kinase TIO-like [Chenopodium quinoa]	61.9
GCIB01001063.1	-1.23	4.94	1e-07	1.97e-05	XP_021838317	uncharacterized protein LOC110808564 [Carica papaya]	63
GCIB01003810.1	-1.24	4.68	1.28e-06	0.000186	XP_024459606	ribonuclease H2 subunit A isoform X3 [Populus trichocarpa]	81.5
GCIB01064927.1	-1.24	4.49	4.95e-06	0.000624	XP_021855468	auxilin-like protein 1 isoform X1 [Spinacia oleracea]	61.2
GCIB01048608.1	-1.24	4.45	8.34e-06	0.000994	XP_021772780	uncharacterized protein LOC110687443 [Chenopodium quinoa]	61.7
GCIB01021154.1	-1.24	4.44	1.19e-05	0.00137	XP_010685294	PREDICTED: small nuclear ribonucleoprotein-associated protein B,	72.9
GCIB01004421.1	-1.24	6.33	9.45e-05	0.00803	XP_027190418	probable LRR receptor-like serine/threonine-protein kinase	63.4
GCIB01057867.1	-1.24	3.91	0.000381	0.0261	XP_010676107	PREDICTED: ATP-dependent DNA helicase PIF1-like [Beta vulgaris	65.1
GCIB01005353.1	-1.24	3.83	0.000648	0.0407	XP_021772778	U4/U6U5 tri-snRNP-associated protein 2-like isoform X2	60.6
GCIB01009263.1	-1.25	6.91	1.27e-14	8.29e-12	XP_021852800	ethylene-responsive transcription factor ERF098-like [Spinacia	64.7
GCIB01056186.1	-1.25	5.53	1.09e-11	4.54e-09	XP_021864716	putative pentatricopeptide repeat-containing protein At1g10330	73.4
GCIB01043477.1	-1.25	5.35	2.68e-10	8.84e-08	XP_021769194	uncharacterized protein LOC110684081 [Chenopodium quinoa]	75
GCIB01013385.1	-1.25	4.79	2.7e-07	4.73e-05	XP_021747048	putative E3 ubiquitin-protein ligase XBAT35 isoform X1 [Prunus	60.7
GCIB01009406.1	-1.25	4.75	4.54e-07	7.36e-05	XP_021865017	LOW QUALITY PROTEIN: uncharacterized protein LOC110825508, partial	83.6
GCIB01029317.1	-1.25	4.65	1.06e-06	0.00016	XP_021765744	uncharacterized protein LOC110739684 [Chenopodium quinoa]	81.6
GCIB01029251.1	-1.25	4.56	2.49e-06	0.00034	XP_017231668	PREDICTED: glutamate receptor 14-like isoform X1 [Daucus carota	57
GCIB01027456.1	-1.26	6.84	8.45e-18	8.67e-15	XP_021755727	uncharacterized protein LOC110730406 [Chenopodium quinoa]	65.6
GCIB01016464.1	-1.26	4.34	1.38e-05	0.00155	XP_018435667	PREDICTED: protein DETOXIFICATION 8-like [Raphanus sativus]	63.2
GCIB01071903.1	-1.26	4.23	3.26e-05	0.00323	XP_024156921	uncharacterized protein OsI_027940 isoform X3 [Rosa chinensis]	50.7
GCIB01044061.1	-1.26	3.96	0.000224	0.0167	XP_021721670	phosphatidylinositol/phosphatidylcholine transfer protein SFH8-like	40.5
GCIB01042766.1	-1.26	3.57	0.00156	0.0805	XP_011089543	MHF histone-fold complex subunit 1 isoform X2 [Phalaenopsis	75.3
GCIB01048575.1	-1.27	6.16	1.19e-15	9.06e-13	XP_021771619	U-box domain-containing protein 4-like [Chenopodium quinoa]	71.7
GCIB01003536.1	-1.27	5.84	4.94e-14	2.84e-11	XP_021837196	pentatricopeptide repeat-containing protein At1g08070,	88.4
GCIB01020865.1	-1.27	4.21	3.26e-05	0.00323	XP_010690379	PREDICTED: squalene synthase 1 isoform X1 [Camelina sativa]	68.6
GCIB01017462.1	-1.27	3.64	0.000903	0.0534	XP_010687260	PREDICTED: protein RADIALIS-like 4 [Camelina sativa]	60.2
GCIB01000242.1	-1.28	6.82	1.3e-17	1.3e-14	XP_010674738	PREDICTED: agamous-like MADS-box protein AGL9 homolog isoform X2	69.2
GCIB01031293.1	-1.28	6.13	5.72e-15	3.9e-12	XP_021856630	uncharacterized protein LOC110805710 [Spinacia oleracea]	47.9
GCIB01050007.1	-1.28	5.88	4.57e-14	2.65e-11	XP_021718957	uncharacterized protein LOC110695986 isoform X2 [Chenopodium	64.4
GCIB01001902.1	-1.28	5.82	5.47e-14	3.12e-11	XP_021744921	uncharacterized protein LOC110726956 [Chenopodium quinoa]	80.7
GCIB01032335.1	-1.28	5.24	4.95e-10	1.59e-07	XP_021742046	CBL-interacting serine/threonine-protein kinase 1-like [Chenopodium	51
GCIB01009053.1	-1.28	4.79	1.56e-07	2.89e-05	XP_017413105	PREDICTED: uncharacterized protein LOC108330303 [Vigna angularis]	51.2
GCIB01010242.1	-1.28	4.6	1.03e-06	0.000156	XP_021860488	plastid-lipid-associated protein, chloroplastic-like [Spinacia	70.4
GCIB01002471.1	-1.28	4.61	1.03e-06	0.000156	XP_022714742	protein SPIRAL1-like 1 [Durio zibethinus]	83.8
GCIB01022154.1	-1.28	4.28	1.92e-05	0.00208	XP_038905076	serine/threonine-protein kinase ATM isoform X3 [Benincasa hispida]	81.7
GCIB01010279.1	-1.28	4.06	6.34e-05	0.00573	XP_013613744	PREDICTED: uncharacterized protein LOC106321497 [Brassica oleracea	56.5
GCIB01009168.1	-1.28	3.65	0.000903	0.0534	XP_021853538	uncharacterized protein LOC110802759 [Spinacia oleracea]	100
GCIB01010939.1	-1.28	3.61	0.00131	0.0712	XP_010690616	PREDICTED: probable inactive ATP-dependent zinc metalloprotease	90.5
GCIB01024786.1	-1.29	6.22	5.89e-17	5.24e-14	XP_021861705	protein NUCLEAR FUSION DEFECTIVE 4-like [Spinacia oleracea]	66.9
GCIB01007160.1	-1.29	5.63	7.16e-13	3.6e-10	XP_010671967	PREDICTED: transcription factor-like protein DPB [Beta vulgaris	41.1
GCIB01021240.1	-1.29	5.54	2.17e-12	1.01e-09	XP_010541181	PREDICTED: exonuclease DPD1, chloroplastic/mitochondrial isoform X1	62.4
GCIB01008794.1	-1.29	5	1.46e-08	3.41e-06	XP_010669296	PREDICTED: glucan endo-1,3-beta-glucosidase [Beta vulgaris subsp	61.8
GCIB01007572.1	-1.29	4.69	3.63e-07	6.11e-05	XP_016448168	PREDICTED: uncharacterized protein LOC107775715 [Nicotiana	66.8
GCIB01005781.1	-1.29	4.18	3.86e-05	0.00376	XP_019078068	PREDICTED: serine/threonine-protein kinase haspin homolog [Vitis	67.7
GCIB01031412.1	-1.29	4.09	5.38e-05	0.00499	XP_002522466	floral homeotic protein AGAMOUS [Ricinus communis]	63.5
GCIB01014838.1	-1.29	3.98	0.000156	0.0124	XP_021842887	putative disease resistance protein At1g50180 [Spinacia oleracea]	84.5
GCIB01007723.1	-1.29	3.91	0.000266	0.0194	XP_021753650	uncharacterized protein LOC110728474 [Chenopodium quinoa]	66.3
GCIB01013001.1	-1.29	3.73	0.00092	0.0541	XP_021722928	uncharacterized protein LOC110699725 [Chenopodium quinoa]	64.8
GCIB01008764.1	-1.29	3.5	0.00185	0.0923	XP_016716434	probable ubiquitin-like-specific protease 2B isoform X2 [Gossypium	51.2
GCIB01007698.1	-1.3	6.38	1.82e-18	1.91e-15	XP_010674363	PREDICTED: very-long-chain 3-oxoacyl-CoA reductase 1 [Beta vulgaris	66.7
GCIB01036005.1	-1.3	4.72	2.15e-07	3.88e-05	XP_021866657	WD and tetratricopeptide repeats protein 1 isoform X3 [Carica	95.2
GCIB01036189.1	-1.3	4.6	8.47e-07	0.000131	XP_022557511	gibberellin 20 oxidase 4-like [Brassica napus]	69.8
GCIB01038082.1	-1.3	3.97	8.81e-05	0.00756	XP_021858363	protein Brevis radix-like 4 [Spinacia oleracea]	68.9
GCIB01056384.1	-1.3	3.63	0.000903	0.0534	XP_021842768	uncharacterized protein LOC110792642 [Spinacia oleracea]	75.3
GCIB01002988.1	-1.31	4.93	1.65e-08	3.77e-06	XP_021837864	NADP-dependent D-sorbitol-6-phosphate dehydrogenase-like [Carica	77.4
GCIB01073956.1	-1.31	3.81	0.000209	0.0157	XP_010672217	PREDICTED: cinnamoyl-CoA reductase 1 isoform X2 [Beta vulgaris	79.2
GCIB01013227.1	-1.31	3.79	0.000306	0.0218	XP_019106713	PREDICTED: ubiquitin-like-conjugating enzyme ATG10 isoform X3	54.4
GCIB01038622.1	-1.31	3.55	0.00156	0.0805	XP_021840400	uncharacterized protein LOC110791224 [Spinacia oleracea]	74.7
GCIB01018334.1	-1.32	5.08	1.75e-09	4.91e-07	XP_021717315	2-methoxy-6-polyprenyl-1,4-benzoquinol methylase,	71.3
GCIB01036609.1	-1.33	5.83	2.42e-15	1.8e-12	XP_010676380	PREDICTED: small nuclear ribonucleoprotein Sm D2 isoform X2 [Beta	83.9
GCIB01000696.1	-1.33	5.8	4.15e-15	2.87e-12	XP_022714742	protein SPIRAL1-like 1 [Durio zibethinus]	84.1
GCIB01021113.1	-1.33	5.17	4.52e-10	1.46e-07	XP_021764195	uncharacterized protein LOC110738200 [Chenopodium quinoa]	71.1
GCIB01048005.1	-1.33	4.03	5.14e-05	0.0048	XP_021835418	ras-related protein RABA4c, partial [Carica papaya]	82.1
GCIB01007373.1	-1.34	5.75	1.03e-14	6.77e-12	XP_028064720	uncharacterized protein LOC114269159 [Camellia sinensis]	68.9
GCIB01043708.1	-1.34	4.66	1.66e-07	3.07e-05	XP_019254993	PREDICTED: ent-kaurene oxidase, chloroplastic-like [Lupinus	37.7
GCIB01113319.1	-1.34	5.27	2.96e-07	5.11e-05	XP_040966487	uncharacterized protein LOC107927468 isoform X3 [Gossypium	71.8
GCIB01020266.1	-1.34	4.28	5.14e-06	0.000643	XP_027185088	transcription termination factor MTERF4, chloroplastic [Coffea	64.9
GCIB01016627.1	-1.34	4.12	2.56e-05	0.00261	XP_021716461	protein SMG7L-like [Chenopodium quinoa]	72.5
GCIB01009678.1	-1.34	3.79	0.000306	0.0218	XP_006495063	kunitz trypsin inhibitor 2-like [Citrus sinensis]	33.8
GCIB01017779.1	-1.34	3.74	0.000361	0.0249	XP_021768080	probable protein phosphatase 2C 50 [Chenopodium quinoa]	83
GCIB01075268.1	-1.34	3.66	0.000621	0.0394	XP_021769194	uncharacterized protein LOC110684081 [Chenopodium quinoa]	87
GCIB01002949.1	-1.35	6.4	3.44e-16	2.87e-13	XP_024949475	heterochromatin protein 1-like [Citrus sinensis]	82.5
GCIB01001196.1	-1.35	5.4	4.18e-12	1.87e-09	XP_010694173	PREDICTED: uncharacterized protein LOC109135274 [Beta vulgaris	81.6
GCIB01007591.1	-1.35	5.11	5.81e-10	1.85e-07	XP_010694547	PREDICTED: uncharacterized protein LOC104897534 [Beta vulgaris	71.3
GCIB01001867.1	-1.35	4.97	3.8e-09	9.93e-07	XP_009594219	uncharacterized protein LOC104093108 isoform X1 [Nicotiana	64.7
GCIB01037231.1	-1.35	4.5	1.37e-06	0.000199	XP_019076311	PREDICTED: uncharacterized protein LOC104905906 isoform X1 [Beta	76.8
GCIB01020134.1	-1.35	4.42	2.73e-06	0.000369	XP_021843360	uncharacterized protein LOC110787777 [Spinacia oleracea]	42.9
GCIB01050711.1	-1.35	3.98	6.04e-05	0.00551	XP_010690583	PREDICTED: MLP-like protein 328 [Camelina sativa]	71.1
GCIB01007695.1	-1.35	3.84	0.000178	0.0138	XP_021749770	uncharacterized protein LOC110751251 [Prunus avium]	77.1
GCIB01015527.1	-1.35	3.42	0.0012	0.0665	XP_010682575	PREDICTED: antiviral protein alpha isoform X2 [Beta vulgaris subsp	81.7
GCIB01009057.1	-1.36	6.88	2.59e-21	3.62e-18	XP_034711383	uncharacterized protein LOC117906547 isoform X1 [Vitis riparia]	83.7
GCIB01018753.1	-1.36	6.86	4.34e-21	5.77e-18	XP_021755864	protein YIPF1 homolog isoform X1 [Chenopodium quinoa]	73.8
GCIB01007454.1	-1.36	5.67	1.84e-14	1.14e-11	XP_010673662	PREDICTED: tetraspanin-8-like [Beta vulgaris subsp vulgaris]	66.7
GCIB01029068.1	-1.36	4.89	8.73e-09	2.11e-06	XP_031402499	nuclear transcription factor Y subunit C-1-like isoform X2 [Punica	84.9
GCIB01024621.1	-1.36	3.55	0.000588	0.0376	XP_010688171	PREDICTED: uncharacterized protein LOC104891436 [Beta vulgaris	67.1
GCIB01041469.1	-1.36	4.07	0.000636	0.0402	XP_021767245	mitogen-activated protein kinase kinase kinase 5-like [Chenopodium	83
GCIB01042006.1	-1.36	3.38	0.00178	0.0897	XP_010680628	PREDICTED: uncharacterized protein LOC104903309 [Beta vulgaris	76.3
GCIB01001149.1	-1.37	6.75	1.25e-21	1.82e-18	XP_021730039	uncharacterized protein LOC110706513 [Chenopodium quinoa]	70.9
GCIB01012734.1	-1.37	5.13	2.37e-10	7.94e-08	XP_004144433	mediator of RNA polymerase II transcription subunit 11 [Cucumis	43.8
GCIB01090895.1	-1.37	3.39	0.00178	0.0897	XP_010670843	PREDICTED: glutathione S-transferase U9 [Beta vulgaris subsp	68.1
GCIB01004501.1	-1.37	3.39	0.00178	0.0897	XP_023879558	double-stranded RNA-binding protein 1-like [Quercus suber]	75.3
GCIB01052963.1	-1.38	5.78	1.01e-15	7.84e-13	XP_021755727	uncharacterized protein LOC110730406 [Chenopodium quinoa]	65.9
GCIB01026545.1	-1.38	5.23	2.32e-11	9.17e-09	XP_021866572	ATP-dependent Clp protease proteolytic subunit-related protein 4,	53.4
GCIB01029755.1	-1.38	4.97	1.43e-09	4.08e-07	XP_021748384	mitochondrial fission protein ELM1-like [Prunus avium]	49.1
GCIB01029793.1	-1.38	4.87	6.98e-09	1.71e-06	XP_022923937	pentatricopeptide repeat-containing protein At5g08305 isoform X1	64.6
GCIB01000687.1	-1.38	4.68	7.83e-08	1.57e-05	XP_021753174	ABC transporter C family member 5-like [Chenopodium quinoa]	90
GCIB01022736.1	-1.38	4.5	5.22e-07	8.35e-05	XP_010685305	PREDICTED: uncharacterized protein LOC109132089, partial [Camelina	80
GCIB01081177.1	-1.38	3.9	5.63e-05	0.00518	XP_021718407	uncharacterized protein LOC110695482 [Chenopodium quinoa]	83.8
GCIB01066459.1	-1.39	4.26	4.1e-06	0.000529	XP_021728693	protein MAIN-LIKE 2-like isoform X3 [Chenopodium quinoa]	67.1
GCIB01041682.1	-1.39	4.94	0.000549	0.0354	XP_010683702	PREDICTED: scar-like domain-containing protein WAVE 5 isoform X1	69.5
GCIB01039775.1	-1.4	4.92	1.93e-09	5.31e-07	XP_016496798	PREDICTED: ras-related protein RABH1e-like [Nicotiana tabacum]	78.7
GCIB01015186.1	-1.4	5.53	2.59e-09	7.04e-07	XP_021846236	protein MAIN-LIKE 1-like isoform X1 [Spinacia oleracea]	65.2
GCIB01001790.1	-1.4	3.7	0.000289	0.0208	XP_006429871	protein CYPRO4 [Citrus clementina]	58.1
GCIB01015080.1	-1.4	3.52	0.000463	0.0308	XP_021727037	probable alpha-amylase 2 isoform X1 [Chenopodium quinoa]	69
GCIB01086050.1	-1.4	3.34	0.00141	0.0751	XP_040944804	protein virilizer homolog [Gossypium hirsutum]	54.4
GCIB01007170.1	-1.41	5.14	6.08e-11	2.28e-08	XP_010679794	PREDICTED: protein DETOXIFICATION 51 [Beta vulgaris subsp	76.5
GCIB01042523.1	-1.41	3.68	0.000153	0.0122	XP_021759904	galactinol synthase 2-like [Chenopodium quinoa]	80
GCIB01054641.1	-1.41	3.41	0.0012	0.0665	XP_010691833	PREDICTED: protein FAR1-RELATED SEQUENCE 5-like [Beta vulgaris	86.2
GCIB01036172.1	-1.42	4.52	2.43e-07	4.28e-05	XP_021758779	UPF0415 protein C7orf25-like [Chenopodium quinoa]	63.2
GCIB01051399.1	-1.42	3.85	6.56e-05	0.00588	XP_028083060	zinc finger protein CONSTANS-LIKE 9-like [Camellia sinensis]	75.6
GCIB01027856.1	-1.42	3.75	0.000132	0.0107	XP_010675320	PREDICTED: acetolactate synthase small subunit 1, chloroplastic	64.3
GCIB01044613.1	-1.43	5.3	1.76e-12	8.54e-10	XP_021722666	uncharacterized protein LOC110699515 [Chenopodium quinoa]	77.6
GCIB01005201.1	-1.43	4.16	8.18e-06	0.000979	XP_021714566	tRNase Z TRZ2, chloroplastic-like [Chenopodium quinoa]	71.7
GCIB01032574.1	-1.43	4.06	1.63e-05	0.00179	XP_021766794	uncharacterized WD repeat-containing protein C34304c-like	69.6
GCIB01036239.1	-1.43	3.62	0.000339	0.0237	XP_010683140	PREDICTED: diphthine--ammonia ligase isoform X1 [Beta vulgaris	71.7
GCIB01000824.1	-1.44	7.42	2.27e-22	3.53e-19	XP_010674638	PREDICTED: protein PLASTID REDOX INSENSITIVE 2-like isoform X2	74.1
GCIB01002754.1	-1.44	5.67	2.69e-15	1.96e-12	XP_021857885	uncharacterized protein LOC110789458 [Spinacia oleracea]	72.7
GCIB01005621.1	-1.44	5.59	3.6e-15	2.56e-12	XP_021864414	BAG family molecular chaperone regulator 2-like [Carica papaya]	60.6
GCIB01014786.1	-1.44	5.41	1.87e-13	1.01e-10	NP_001298118	protein ASPARTIC PROTEASE IN GUARD CELL 1 [Brassica rapa]	60.5
GCIB01024418.1	-1.44	4.92	7e-10	2.16e-07	XP_021767661	protein FAR1-RELATED SEQUENCE 5-like [Chenopodium quinoa]	73.7
GCIB01057347.1	-1.44	4	1.48e-05	0.00166	XP_010682783	PREDICTED: tRNA (adenine(58)-N(1))-methyltransferase catalytic	70.4
GCIB01003601.1	-1.44	3.88	4.42e-05	0.0042	XP_021764372	probable ADP-ribosylation factor GTPase-activating protein AGD11	43
GCIB01001256.1	-1.45	6.43	3.25e-22	4.87e-19	XP_021772103	uncharacterized protein LOC110686814 isoform X2 [Chenopodium	68.3
GCIB01011272.1	-1.45	5.82	4.61e-17	4.35e-14	XP_021859333	probable cinnamyl alcohol dehydrogenase 6 isoform X1 [Spinacia	75.3
GCIB01006592.1	-1.45	4.77	4.56e-09	1.16e-06	XP_010694548	PREDICTED: methyl-CpG-binding domain protein 2-like [Beta vulgaris	72.1
GCIB01047786.1	-1.45	3.98	2.21e-05	0.00232	XP_010669677	PREDICTED: GDT1-like protein 1, chloroplastic isoform X2 [Beta	89.3
GCIB01018747.1	-1.45	3.53	0.000463	0.0308	XP_041017158	BAG family molecular chaperone regulator 5, mitochondrial [Juglans	92.2
GCIB01005205.1	-1.46	7.05	4.25e-23	7.03e-20	XP_010669196	PREDICTED: protein FAR1-RELATED SEQUENCE 5-like [Beta vulgaris	72.9
GCIB01023931.1	-1.46	5.03	9.64e-11	3.46e-08	XP_026429226	uncharacterized protein LOC113346939 isoform X3 [Papaver	40.5
GCIB01007709.1	-1.46	4.74	5.24e-09	1.31e-06	XP_010533275	PREDICTED: arabinosyltransferase XEG113-like [Tarenaya	79.1
GCIB01040742.1	-1.46	4.25	1.47e-06	0.000213	XP_021851427	long chain base biosynthesis protein 1 [Spinacia oleracea]	83.6
GCIB01007136.1	-1.46	3.94	2.56e-05	0.00261	XP_022898551	E3 ubiquitin-protein ligase BRE1A-like [Olea europaea var	82.2
GCIB01000649.1	-1.47	7.81	3.89e-26	8.09e-23	XP_020575315	putative pentatricopeptide repeat-containing protein At3g13770,	73.8
GCIB01105158.1	-1.47	4.89	6.24e-10	1.96e-07	XP_021764642	50S ribosomal protein L18, chloroplastic [Chenopodium quinoa]	77.2
GCIB01006593.1	-1.47	4.78	3.08e-09	8.15e-07	XP_010694548	PREDICTED: methyl-CpG-binding domain protein 2-like [Beta vulgaris	63.4
GCIB01039164.1	-1.47	4.46	2.21e-07	3.94e-05	XP_021854989	WD repeat-containing protein 44-like [Spinacia oleracea]	51.3
GCIB01109512.1	-1.47	4.02	9.95e-06	0.00116	XP_027073189	uncharacterized protein LOC113698366 isoform X1 [Coffea arabica]	92.6
GCIB01077058.1	-1.47	3.6	0.000266	0.0194	XP_021858059	protein FLX-like 1 [Spinacia oleracea]	62.5
GCIB01010336.1	-1.48	3.9	1.97e-05	0.00211	XP_010691671	PREDICTED: increased DNA methylation 1 [Camelina sativa]	82.6
GCIB01035856.1	-1.48	3.38	0.000624	0.0395	XP_010258362	PREDICTED: GDSL esterase/lipase EXL3-like isoform X1 [Nelumbo	51.8
GCIB01041575.1	-1.49	5.41	3.49e-14	2.03e-11	XP_020867873	26S proteasome non-ATPase regulatory subunit 6 homolog [Arabidopsis	70.9
GCIB01005224.1	-1.49	5.01	5.01e-11	1.9e-08	XP_021742260	uncharacterized protein LOC110717950 [Chenopodium quinoa]	80
GCIB01015800.1	-1.49	4.13	2.24e-06	0.000307	XP_021766794	uncharacterized WD repeat-containing protein C34304c-like	66.1
GCIB01051016.1	-1.49	3.63	0.000118	0.00977	XP_016574137	PREDICTED: uncharacterized protein LOC107878337 [Capsicum annuum]	64.4
GCIB01105143.1	-1.49	3.64	0.000118	0.00977	XP_011081181	hypothetical chloroplast RF1 (chloroplast) [Choricystis	52.5
GCIB01007669.1	-1.51	4.73	2.71e-09	7.3e-07	XP_023883710	wall-associated receptor kinase 1-like [Quercus suber]	51.7
GCIB01040960.1	-1.51	3.54	0.000309	0.022	XP_001419182	predicted protein [Micromonas commoda]	94.4
GCIB01007251.1	-1.51	3.49	0.000357	0.0248	XP_010694951	PREDICTED: factor of DNA methylation 2-like [Beta vulgaris subsp	61.9
GCIB01007773.1	-1.52	5.12	3.07e-12	1.41e-09	XP_010671967	PREDICTED: transcription factor-like protein DPB [Beta vulgaris	39
GCIB01023337.1	-1.52	4.13	2.24e-06	0.000307	XP_017980519	photosystem II protein N (chloroplast) [Chasechloa egregia]	52.3
GCIB01000399.1	-1.52	4.05	2.92e-06	0.000394	XP_008343721	uncharacterized protein LOC103456366 [Malus domestica]	39.7
GCIB01004627.1	-1.52	4.04	4.41e-06	0.000563	XP_010675701	PREDICTED: probable nucleoredoxin 1 [Beta vulgaris subsp	64.3
GCIB01016002.1	-1.53	3.49	0.000236	0.0175	XP_021724743	protein ILITYHIA-like [Chenopodium quinoa]	55.4
GCIB01045635.1	-1.53	3.43	0.00027	0.0196	XP_010686369	PREDICTED: uncharacterized protein LOC109125907 [Camelina sativa]	63.7
GCIB01022544.1	-1.54	4.38	7.54e-08	1.53e-05	XP_021741432	zinc finger BED domain-containing protein RICESLEEPER 1-like	76.7
GCIB01026053.1	-1.54	4.25	5.05e-07	8.12e-05	XP_010673879	PREDICTED: lipid phosphate phosphatase 2 [Beta vulgaris subsp	70.6
GCIB01019528.1	-1.54	3.79	3.92e-05	0.00381	XP_010692437	PREDICTED: uncharacterized protein LOC109134715 [Beta vulgaris	58.5
GCIB01026821.1	-1.55	4.43	4.4e-08	9.36e-06	XP_021764941	cytochrome b5-like [Chenopodium quinoa]	77.2
GCIB01016778.1	-1.55	3.05	0.00166	0.0848	XP_010692655	PREDICTED: transcription factor bHLH81 [Beta vulgaris subsp	63.3
GCIB01021027.1	-1.56	4.71	6.84e-10	2.13e-07	XP_010673986	PREDICTED: probable mannitol dehydrogenase [Beta vulgaris subsp	95.2
GCIB01150180.1	-1.56	4.19	4.3e-07	7.01e-05	XP_011402156	uncharacterized protein LOC111204017 [Brassica napus]	80
GCIB01064387.1	-1.56	3.36	0.000308	0.0219	XP_020867873	26S proteasome non-ATPase regulatory subunit 6 homolog [Arabidopsis	72.2
GCIB01012951.1	-1.56	3.16	0.000944	0.0551	XP_021769591	chromatin modification-related protein eaf-1-like isoform X2	73
GCIB01005769.1	-1.57	6.59	4.27e-26	8.65e-23	XP_021863175	sterol 3-beta-glucosyltransferase UGT80B1 isoform X1 [Spinacia	70.5
GCIB01009773.1	-1.57	6.03	1.24e-21	1.82e-18	XP_021756316	receptor-like serine/threonine-protein kinase NCRK [Chenopodium	89.4
GCIB01010914.1	-1.57	4.73	6.06e-10	1.92e-07	XP_010672675	PREDICTED: protein CHROMATIN REMODELING 5 [Beta vulgaris subsp	81.5
GCIB01039842.1	-1.57	3.62	5.83e-05	0.00532	XP_022745636	Photosystem II Psb28, class 1 [Ostreococcus tauri]	41.1
GCIB01049722.1	-1.57	3.06	0.00166	0.0848	XP_010694171	PREDICTED: putative nuclease HARBI1 [Beta vulgaris subsp	52.8
GCIB01019101.1	-1.58	5.12	5.07e-13	2.6e-10	XP_010678975	PREDICTED: calcium-dependent protein kinase 2 [Beta vulgaris subsp	65.2
GCIB01019917.1	-1.58	3.91	6.5e-06	0.000792	XP_021766794	uncharacterized WD repeat-containing protein C34304c-like	67.2
GCIB01023479.1	-1.58	3.68	5.13e-05	0.0048	XP_019425079	PREDICTED: homeobox protein ATH1-like [Lupinus angustifolius]	52.2
GCIB01041144.1	-1.58	3.24	0.000828	0.05	XP_021756134	pentatricopeptide repeat-containing protein DOT4,	71.5
GCIB01001062.1	-1.6	5.76	1.2e-19	1.41e-16	XP_021837196	pentatricopeptide repeat-containing protein At1g08070,	89.5
GCIB01016502.1	-1.6	3.98	2.47e-06	0.000338	XP_010690293	PREDICTED: chitin elicitor receptor kinase 1 isoform X2 [Camelina	69.5
GCIB01125906.1	-1.6	3.75	1.94e-05	0.00209	XP_019106219	PREDICTED: transcription factor TCP16-like [Camelina sativa]	67.3
GCIB01003602.1	-1.6	3.65	2.46e-05	0.00253	XP_021843360	uncharacterized protein LOC110787777 [Spinacia oleracea]	42.2
GCIB01013351.1	-1.61	4.71	3.34e-10	1.09e-07	XP_031113337	nudix hydrolase 10-like [Ipomoea triloba]	83.6
GCIB01001992.1	-1.61	4.66	8.66e-10	2.61e-07	XP_021766794	uncharacterized WD repeat-containing protein C34304c-like	67.5
GCIB01034894.1	-1.61	3.56	6.58e-05	0.00589	XP_010666049	PREDICTED: egg cell-secreted protein 12-like [Beta vulgaris subsp	57.8
GCIB01025506.1	-1.62	5.27	6.81e-15	4.6e-12	XP_024026650	protein MON2 homolog isoform X1 [Citrus clementina]	56.9
GCIB01043872.1	-1.62	4.6	1.08e-09	3.19e-07	XP_021847043	WAT1-related protein At5g40240-like [Spinacia oleracea]	66.8
GCIB01048973.1	-1.62	4.05	9.36e-07	0.000143	XP_022866869	rho GDP-dissociation inhibitor 1-like [Olea europaea var	40.8
GCIB01053557.1	-1.62	3.14	0.00146	0.0767	XP_010679742	PREDICTED: ninja-family protein mc410 [Beta vulgaris subsp	49.4
GCIB01012548.1	-1.63	6.49	1.31e-22	2.08e-19	XP_021852800	ethylene-responsive transcription factor ERF098-like [Spinacia	70.6
GCIB01050755.1	-1.63	3.39	0.000199	0.0151	XP_021719629	B3 domain-containing protein At5g42700-like [Chenopodium quinoa]	60
GCIB01009059.1	-1.63	3.08	0.00107	0.0608	XP_021766677	uncharacterized protein LOC110681853 isoform X2 [Chenopodium	60.1
GCIB01071361.1	-1.64	3.85	7.33e-06	0.000883	XP_021746529	uncharacterized protein LOC110746103 isoform X3 [Prunus avium]	73.8
GCIB01000036.1	-1.65	4.77	3.59e-11	1.38e-08	XP_010672299	PREDICTED: peroxidase 72 [Beta vulgaris subsp vulgaris]	79.7
GCIB01003740.1	-1.66	5.45	1.51e-17	1.49e-14	XP_021775446	uncharacterized protein LOC110689848 [Chenopodium quinoa]	82.7
GCIB01018613.1	-1.66	5.18	2.42e-14	1.45e-11	XP_021772778	U4/U6U5 tri-snRNP-associated protein 2-like isoform X2	52.9
GCIB01066978.1	-1.66	3	0.0012	0.0664	XP_021850619	uncharacterized protein LOC110800007 [Spinacia oleracea]	66.7
GCIB01016117.1	-1.67	4	1.05e-06	0.000158	XP_030488551	ankyrin repeat protein SKIP35 [Cannabis sativa]	65.8
GCIB01009076.1	-1.68	3.45	8.23e-05	0.00713	XP_008219544	PREDICTED: serine hydroxymethyltransferase 3, chloroplastic-like	75.9
GCIB01021354.1	-1.68	3.34	0.000143	0.0115	XP_017630303	PREDICTED: serine/threonine-protein phosphatase 6 regulatory	79.4
GCIB01025751.1	-1.69	4.15	1.49e-07	2.78e-05	XP_021744977	protein TRIGALACTOSYLDIACYLGLYCEROL 4, chloroplastic [Prunus	59.7
GCIB01019680.1	-1.7	3.76	5.92e-06	0.000727	XP_023520575	ACT domain-containing protein ACR11-like [Cucurbita pepo subsp	66.7
GCIB01099267.1	-1.71	4.52	6.2e-10	1.96e-07	YP_001152214	ribosomal protein L16 (chloroplast) [Cathaya argyrophylla]	63
GCIB01097527.1	-1.71	4.42	2.78e-09	7.46e-07	XP_022717441	RNA polymerase II transcription factor B subunit 2-like isoform X3	72.2
GCIB01073022.1	-1.71	3.14	0.000433	0.0292	XP_021850358	benzyl alcohol O-benzoyltransferase-like, partial [Spinacia	100
GCIB01000677.1	-1.71	3.99	0.00125	0.0688	XP_024949475	heterochromatin protein 1-like [Citrus sinensis]	89.7
GCIB01122150.1	-1.72	3.49	0.00124	0.0681	XP_021738647	SUPPRESSOR OF GAMMA RESPONSE 1-like [Chenopodium quinoa]	68.8
GCIB01025785.1	-1.73	4.01	3.1e-07	5.31e-05	XP_021763205	glutathione S-transferase T3-like [Chenopodium quinoa]	66
GCIB01001991.1	-1.73	3.56	1.93e-05	0.00208	XP_021766794	uncharacterized WD repeat-containing protein C34304c-like	69.3
GCIB01025758.1	-1.73	3.45	5.25e-05	0.00488	XP_021844415	anamorsin homolog [Spinacia oleracea]	82.4
GCIB01011696.1	-1.74	5.31	4.81e-17	4.48e-14	XP_021842767	protein CHROMATIN REMODELING 20 [Spinacia oleracea]	78.7
GCIB01010107.1	-1.74	4.91	3.86e-13	2.03e-10	XP_010104773	uncharacterized protein LOC18041556 [Citrus clementina]	49.3
GCIB01002558.1	-1.74	3.56	1.93e-05	0.00208	XP_021769672	ras-associated and pleckstrin homology domains-containing protein	70.2
GCIB01008612.1	-1.75	5.83	6.41e-24	1.1e-20	XP_021725874	uncharacterized protein LOC110702487 isoform X4 [Chenopodium	73.1
GCIB01024244.1	-1.75	5.13	4.1e-15	2.87e-12	XP_021739059	uncharacterized protein LOC110714971 [Chenopodium quinoa]	66.4
GCIB01003933.1	-1.78	3.06	0.000474	0.0313	XP_024028092	uncharacterized protein LOC18992808 [Eutrema salsugineum]	85.7
GCIB01000148.1	-1.79	6.05	2.13e-27	5.22e-24	XP_021776323	transcription termination factor MTEF1, chloroplastic-like	80
GCIB01033156.1	-1.79	5.23	4.19e-17	3.99e-14	XP_027182161	uncharacterized membrane protein At4g09580 [Coffea eugenioides]	62.6
GCIB01019144.1	-1.79	4.04	1.26e-07	2.41e-05	XP_019172334	PREDICTED: 15-cis-phytoene desaturase,	82.1
GCIB01024593.1	-1.81	4.45	3.26e-10	1.07e-07	XP_010679080	PREDICTED: NADH dehydrogenase [ubiquinone] 1 alpha subcomplex	75.7
GCIB01048813.1	-1.82	5.13	3.31e-16	2.79e-13	XP_021764764	stearoyl-[acyl-carrier-protein] 9-desaturase, chloroplastic-like	60.4
GCIB01052553.1	-1.82	3.67	4.52e-06	0.000574	XP_021749998	26S proteasome non-ATPase regulatory subunit 10 isoform X2 [Prunus	65.1
GCIB01073144.1	-1.82	2.98	0.0012	0.0664	XP_021755727	uncharacterized protein LOC110730406 [Chenopodium quinoa]	65.1
GCIB01024365.1	-1.83	3.41	3.61e-05	0.00355	XP_010685305	PREDICTED: uncharacterized protein LOC109132089, partial [Camelina	81.7
GCIB01009987.1	-1.84	5.17	5.09e-17	4.63e-14	XP_021749998	26S proteasome non-ATPase regulatory subunit 10 isoform X2 [Prunus	79.4
GCIB01020380.1	-1.85	3.03	0.000474	0.0313	XP_021728679	protein ENHANCED PSEUDOMONAS SUSCEPTIBILTY 1-like [Chenopodium	68.2
GCIB01048476.1	-1.87	3.63	3.05e-06	0.000404	XP_021745205	subtilisin-like protease SBT19 [Prunus avium]	69.4
GCIB01066373.1	-1.9	4	2.22e-08	4.93e-06	XP_006304375	peptide-N4-(N-acetyl-beta-glucosaminyl)asparagine amidase A	95.5
GCIB01010671.1	-1.9	2.82	0.00088	0.0524	XP_019172334	PREDICTED: 15-cis-phytoene desaturase,	81.8
GCIB01019128.1	-1.91	4.18	2.95e-09	7.89e-07	XP_010675701	PREDICTED: probable nucleoredoxin 1 [Beta vulgaris subsp	65.8
GCIB01041550.1	-1.91	4.14	4.94e-09	1.25e-06	XP_021725678	putative F-box protein At5g55150 [Chenopodium quinoa]	51.7
GCIB01014790.1	-1.93	4.49	1.36e-11	5.58e-09	XP_021740748	uncharacterized protein LOC110716606 isoform X3 [Chenopodium	66.9
GCIB01065032.1	-1.94	3.06	0.000117	0.00968	XP_021771539	UPF0496 protein 1-like [Chenopodium quinoa]	58.5
GCIB01016526.1	-1.96	4.03	8.54e-09	2.07e-06	XP_021649055	uncharacterized protein LOC110648907 [Hevea brasiliensis]	74.6
GCIB01070304.1	-1.97	3.31	1.53e-05	0.00169	XP_021862811	zinc finger MYM-type protein 1-like [Spinacia oleracea]	33.1
GCIB01045018.1	-1.99	3.51	3.34e-06	0.000439	XP_008440025	PREDICTED: uncharacterized protein LOC103485537 [Cucumis melo]	57.9
GCIB01007271.1	-2	5.49	3.33e-24	6e-21	XP_021845726	amino-acid permease BAT1 homolog [Spinacia oleracea]	64.5
GCIB01005937.1	-2.02	2.99	0.000314	0.0222	XP_004492858	ABC transporter A family member 8-like [Cicer arietinum]	92.9
GCIB01038730.1	-2.04	3.59	4.65e-07	7.51e-05	XP_021729150	3-hydroxyisobutyryl-CoA hydrolase-like protein 2, mitochondrial	72.4
GCIB01121796.1	-2.06	2.57	0.00155	0.0802	XP_021846810	auxin-responsive protein SAUR64-like [Spinacia oleracea]	60.8
GCIB01031912.1	-2.07	3.37	3.42e-06	0.000446	XP_021713870	14-3-3-like protein [Chenopodium quinoa]	37.5
GCIB01109839.1	-2.09	3.21	2.56e-05	0.00261	XP_008339890	exosome complex component RRP42-like [Malus domestica]	79.7
GCIB01013824.1	-2.12	5.95	3.93e-31	1.18e-27	XP_021861023	putative nuclease HARBI1 [Spinacia oleracea]	51.9
GCIB01074187.1	-2.12	3.39	3.42e-06	0.000446	XP_010675229	PREDICTED: serine/threonine-protein kinase STY46 [Beta vulgaris	69.6
GCIB01011710.1	-2.15	6.47	1.39e-28	3.65e-25	XP_021766049	protein LOW PSII ACCUMULATION 3, chloroplastic-like [Chenopodium	65.8
GCIB01025591.1	-2.19	5.01	1.23e-19	1.43e-16	XP_021717171	serine/threonine-protein phosphatase 7 long form homolog	81.8
GCIB01052820.1	-2.22	2.78	0.000326	0.0229	NP_001275604	ribosomal protein S12 (chloroplast) [Cymbopogon citratus]	89.8
GCIB01090211.1	-2.23	3.22	5.34e-06	0.000663	XP_010692296	PREDICTED: uncharacterized protein LOC104886247, partial [Beta	69.8
GCIB01001551.1	-2.32	5.05	2.33e-22	3.57e-19	XP_021717171	serine/threonine-protein phosphatase 7 long form homolog	81.2
GCIB01007557.1	-2.32	4.98	1.53e-21	2.18e-18	XP_021734496	helicase sen1-like [Chenopodium quinoa]	83.2
GCIB01104025.1	-2.37	3.93	2.31e-10	7.78e-08	XP_020259065	uncharacterized protein LOC109843207 [Asparagus officinalis]	53.4
GCIB01018963.1	-2.38	2.69	0.000312	0.0221	XP_015575755	364 kDa proline-rich protein [Ricinus communis]	87.1
GCIB01020861.1	-2.39	6.97	1.2e-53	9.72e-50	XP_010673059	PREDICTED: uncharacterized protein LOC104894129 isoform X4 [Beta	67.2
GCIB01013524.1	-2.39	5.12	2.08e-24	3.84e-21	YP_009306384	PREDICTED: haloacid dehalogenase-like hydrolase domain-containing	32.9
GCIB01062606.1	-2.42	3.7	4.11e-09	1.06e-06	XP_021820177	zinc finger MYM-type protein 1-like [Prunus avium]	52.1
GCIB01077057.1	-2.42	2.42	0.00149	0.0782	XP_042047941	probable polyribonucleotide nucleotidyltransferase 1, chloroplastic	90
GCIB01004283.1	-2.43	5.96	4.82e-42	2.6e-38	XP_010672578	PREDICTED: disease resistance protein RPS2 [Beta vulgaris subsp	68.4
GCIB01000672.1	-2.45	7.07	8.35e-58	7.52e-54	XP_010672578	PREDICTED: disease resistance protein RPS2 [Beta vulgaris subsp	70.4
GCIB01008684.1	-2.45	3.6	1.07e-08	2.54e-06	XP_021858839	protein FAR-RED ELONGATED HYPOCOTYL 3-like, partial [Spinacia	51.3
GCIB01124093.1	-2.48	2.83	3.41e-05	0.00336	XP_009388207	PREDICTED: receptor-like serine/threonine-protein kinase At1g78530	64.2
GCIB01019941.1	-2.52	5.08	9.01e-26	1.78e-22	XP_010692295	PREDICTED: uncharacterized protein LOC104886249, partial [Beta	62.9
GCIB01012524.1	-2.57	5.3	1.96e-05	0.0021	XP_001698950	NADH dehydrogenase subunit 6 (chloroplast) [Burmeistera	85.7
GCIB01000273.1	-2.59	2.37	0.00073	0.0452	XP_021729454	U-box domain-containing protein 12-like [Chenopodium quinoa]	69.4
GCIB01031605.1	-2.6	4.09	1.78e-13	9.68e-11	XP_020999426	interactor of constitutive active ROPs 3 [Arachis duranensis]	49.1
GCIB01019392.1	-2.67	2.73	2.75e-05	0.00278	XP_023870753	ribulose-phosphate 3-epimerase, cytoplasmic isoform [Quercus	84.9
GCIB01008568.1	-2.67	2.31	0.00131	0.0713	XP_018499623	PREDICTED: non-structural maintenance of chromosomes element 4	72.2
GCIB01031351.1	-2.7	3.28	1.02e-07	2e-05	XP_023907316	UPF0057 membrane protein At4g30660-like [Quercus suber]	94.7
GCIB01010791.1	-2.71	2.9	6.2e-06	0.000758	NP_817264	RNA polymerase alpha subunit (plastid) [Monsonia speciosa]	71.8
GCIB01087634.1	-2.72	2.64	8.83e-05	0.00757	XP_020999426	interactor of constitutive active ROPs 3 [Arachis duranensis]	63.3
GCIB01080996.1	-2.74	2.35	0.00073	0.0452	XP_018499623	PREDICTED: non-structural maintenance of chromosomes element 4	74.4
GCIB01151293.1	-2.76	2.28	0.00131	0.0713	XP_007141246	hypothetical protein PHAVU_006G094400g [Phaseolus vulgaris]	84.8
GCIB01015676.1	-2.77	2.32	0.00131	0.0713	XP_023878992	eukaryotic translation initiation factor 3 subunit M-like [Quercus	89.7
GCIB01000111.1	-2.8	5.36	1.71e-26	3.74e-23	XP_018499623	PREDICTED: non-structural maintenance of chromosomes element 4	73.7
GCIB01011835.1	-2.84	2.58	0.000157	0.0124	XP_023878989	small nuclear ribonucleoprotein-associated protein B-like [Quercus	73.7
GCIB01012382.1	-2.85	3.08	3.38e-07	5.73e-05	XP_023907019	uncharacterized protein LOC112025556 [Quercus suber]	93.1
GCIB01111532.1	-2.9	5.08	2.09e-19	2.38e-16	XP_003064993	ATP synthase CF1 alpha subunit (chloroplast) [Cuscuta gronovii]	87.5
GCIB01081042.1	-2.99	2.25	0.000275	0.0199	XP_023870752	mavicyanin [Quercus suber]	91.7
GCIB01072697.1	-3.03	9.89	1.16e-11	4.8e-09	XP_017610684	PREDICTED: alpha-xylosidase 1-like [Gossypium arboreum]	79.2
GCIB01063115.1	-3.03	2.76	8.47e-06	0.00101	XP_023888474	myosin-2 heavy chain-like [Quercus suber]	72
GCIB01041538.1	-3.04	3.75	1.37e-10	4.74e-08	XP_019457559	PREDICTED: RNA polymerase sigma factor sigA-like [Lupinus	50.4
GCIB01058382.1	-3.09	2.86	1.41e-06	0.000204	XP_023875420	short-chain dehydrogenase TIC 32, chloroplastic-like isoform X2	85.1
GCIB01003984.1	-3.11	3.51	3.56e-11	1.37e-08	XP_022871897	protein LEO1 homolog isoform X1 [Olea europaea var sylvestris]	70.5
GCIB01000370.1	-3.13	6.58	3.79e-23	6.41e-20	XP_022871897	protein LEO1 homolog isoform X1 [Olea europaea var sylvestris]	67.5
GCIB01063243.1	-3.14	2.12	0.00183	0.0918	XP_023926463	PREDICTED: secoisolariciresinol dehydrogenase-like [Gossypium	81.7
GCIB01113946.1	-3.21	2.29	0.000145	0.0117	YP_009463602	probable E3 ubiquitin-protein ligase RHC1A [Morus notabilis]	51.8
GCIB01067052.1	-3.22	2.44	2.1e-05	0.00223	XP_005850545	hypothetical chloroplast RF34 (chloroplast) [Penthorum chinense]	70.9
GCIB01089938.1	-3.28	2.07	0.00183	0.0918	XP_023915197	probable beta-D-xylosidase 7 [Quercus suber]	84.8
GCIB01017709.1	-3.3	2.76	3.49e-05	0.00344	XP_022728577	tRNA-dihydrouridine(16/17) synthase [NAD(P)(+)]-like [Durio	75
GCIB01045956.1	-3.32	2.71	3.05e-06	0.000404	XP_021852403	uncharacterized protein LOC110801671 isoform X4 [Spinacia	79.2
GCIB01086704.1	-3.42	2.13	0.000978	0.0566	YP_001152214	ribosomal protein L16 (chloroplast) [Cathaya argyrophylla]	40.2
GCIB01008670.1	-3.45	6.06	1.55e-07	2.89e-05	XP_024523773	S-adenosyl-L-methionine-dependent methyltransferase [Coccomyxa	26.9
GCIB01016360.1	-3.49	1.86	0.00195	0.0964	XP_024395469	protein SCAI-like [Physcomitrium patens]	35.4
GCIB01116483.1	-3.51	1.88	0.00195	0.0964	XP_016553460	PREDICTED: scarecrow-like protein 6 [Capsicum annuum]	69.1
GCIB01015148.1	-3.52	5.78	2.24e-12	1.04e-09	XP_022735763	respiratory burst oxidase homolog protein B [Durio zibethinus]	88
GCIB01009257.1	-3.57	4.17	2.19e-06	0.000302	XP_022767944	probable LRR receptor-like serine/threonine-protein kinase RFK1	70
GCIB01116529.1	-3.6	1.97	0.000977	0.0566	XP_039003132	RGG repeats nuclear RNA binding protein A-like [Hibiscus syriacus]	83.7
GCIB01150939.1	-3.61	2.09	0.00183	0.0918	YP_004376519	photosystem II 44 kDa protein (chloroplast) [Pachycladon enysii]	98.3
GCIB01009769.1	-3.65	4.99	1.07e-37	4.58e-34	XP_022767944	probable LRR receptor-like serine/threonine-protein kinase RFK1	70.3
GCIB01006015.1	-3.66	7.05	4.36e-89	1.77e-84	XP_020980766	coenzyme Q-binding protein COQ10 homolog, mitochondrial [Arachis	40
GCIB01044801.1	-3.66	2.27	0.000145	0.0117	XP_005843217	hypothetical protein CHLNCDRAFT_143023 [Chlorella variabilis]	55.8
GCIB01000516.1	-3.66	7.81	0.000997	0.0575	XP_022739106	Polyribonucleotide nucleotidyltransferase [Ostreococcus tauri]	92.6
GCIB01014712.1	-3.7	4.97	3.77e-37	1.45e-33	XP_020990123	uncharacterized protein LOC107475785 isoform X5 [Arachis	79.3
GCIB01046846.1	-3.72	2.72	2.17e-07	3.89e-05	XP_018505180	PREDICTED: E3 ubiquitin-protein ligase CHFR-like isoform X1 [Pyrus	47.1
GCIB01015112.1	-3.76	3.72	3.26e-09	8.58e-07	XP_002959765	hypothetical protein VOLCADRAFT_73549 [Volvox carteri f	80.4
GCIB01004562.1	-3.77	4.73	0.000419	0.0284	XP_022720746	plant intracellular Ras-group-related LRR protein 6-like [Durio	84.4
GCIB01000359.1	-3.83	4.75	1.68e-07	3.1e-05	XP_027191821	long chain acyl-CoA synthetase 4-like [Cicer arietinum]	63.4
GCIB01067175.1	-3.89	2.03	0.000244	0.018	XP_021840979	glycerol-3-phosphate dehydrogenase [NAD(+)] GPDHC1, cytosolic	85.7
GCIB01045799.1	-4.27	2.76	5.81e-08	1.21e-05	XP_001698950	NADH dehydrogenase subunit 6 (chloroplast) [Burmeistera	84
GCIB01006681.1	-4.28	2.27	1.53e-05	0.00169	XP_011402158	U-box domain-containing protein 51-like [Brassica napus]	87.7
GCIB01072529.1	-4.34	1.9	0.000977	0.0566	XP_011013113	nucleoside diphosphate kinase 3-like isoform X1 [Hevea	71
GCIB01038195.1	-4.36	2.91	4.11e-09	1.06e-06	YP_009647105	photosystem II protein K (chloroplast) [Rubus hybrid cultivar]	68
GCIB01019272.1	-4.48	2.05	0.000244	0.018	XP_030526856	uncharacterized protein LOC115740305 [Rhodamnia argentea]	98.1
GCIB01004265.1	-4.6	3.14	1.98e-11	7.95e-09	XP_019429394	PREDICTED: uncharacterized protein LOC109360893 isoform X3 [Lupinus	85.9
GCIB01034923.1	-4.63	2.44	9.57e-07	0.000146	YP_001152219	ribosomal protein S11 (chloroplast) [Cathaya argyrophylla]	62.5
GCIB01009249.1	-4.64	3.57	5.53e-17	4.98e-14	XP_022871897	protein LEO1 homolog isoform X1 [Olea europaea var sylvestris]	70
GCIB01006682.1	-4.82	4.28	3.57e-28	9.04e-25	XP_017609271	PREDICTED: glucan endo-1,3-beta-glucosidase 4-like isoform X1	96.7
GCIB01000605.1	-4.85	9.55	1.7e-10	5.79e-08	XP_022739106	Polyribonucleotide nucleotidyltransferase [Ostreococcus tauri]	78.5
GCIB01139812.1	-4.87	2.25	3.37e-05	0.00333	XP_020990120	uncharacterized protein LOC107475785 isoform X2 [Arachis	60.5
GCIB01013931.1	-4.98	4.39	5e-21	6.53e-18	XP_011013113	nucleoside diphosphate kinase 3-like isoform X1 [Hevea	60.3
GCIB01004407.1	-5.12	3.09	1.84e-12	8.83e-10	XP_020990123	uncharacterized protein LOC107475785 isoform X5 [Arachis	86
GCIB01071011.1	-5.37	4.76	5.14e-05	0.0048	XP_019425052	PREDICTED: aminopeptidase M1 [Lupinus angustifolius]	64.9
GCIB01005039.1	-5.42	4.91	8.53e-09	2.07e-06	XP_002959765	hypothetical protein VOLCADRAFT_73549 [Volvox carteri f	80.4
GCIB01109907.1	-5.46	2.17	0.000263	0.0192	XP_024925474	uncharacterized protein LOC107407073 isoform X2 [Ziziphus jujuba]	90
GCIB01001104.1	-5.56	5.09	4.46e-41	2.26e-37	XP_012857140	PREDICTED: wall-associated receptor kinase-like 8 [Erythranthe	76
GCIB01150093.1	-5.61	3.99	2.27e-05	0.00237	XP_017610684	PREDICTED: alpha-xylosidase 1-like [Gossypium arboreum]	67.5
GCIB01001418.1	-5.65	5.53	3.22e-31	1e-27	XP_005850831	photosystem I P700 apoprotein A1 (chloroplast) [Penthorum	86.8
GCIB01111766.1	-5.78	3.22	9.57e-10	2.84e-07	XP_001698950	NADH dehydrogenase subunit 6 (chloroplast) [Burmeistera	80
GCIB01011586.1	-5.8	2.52	0.000215	0.0162	YP_009430358	AP2-like ethylene-responsive transcription factor At1g79700 [Vigna	46.5
GCIB01001105.1	-5.81	5.29	2.39e-35	8.06e-32	XP_025798671	uncharacterized protein LOC112897130 [Panicum hallii]	73.8
GCIB01151848.1	-5.94	2.59	0.000107	0.00896	XP_018499623	PREDICTED: non-structural maintenance of chromosomes element 4	79.3
GCIB01018444.1	-6.38	4.93	7.58e-09	1.85e-06	XP_011013113	nucleoside diphosphate kinase 3-like isoform X1 [Hevea	56.5
GCIB01132047.1	-6.56	2.88	1.17e-10	4.18e-08	XP_005850543	photosystem I P700 apoprotein A2 (chloroplast) [Penthorum	73.1
GCIB01002948.1	-6.66	3.29	4.53e-07	7.36e-05	XP_022871897	protein LEO1 homolog isoform X1 [Olea europaea var sylvestris]	70.7
GCIB01128262.1	-7.31	3.56	1.4e-14	8.94e-12	XP_011013113	nucleoside diphosphate kinase 3-like isoform X1 [Hevea	62.1
GCIB01018938.1	-8.09	4.26	5.93e-20	7.18e-17	XP_020990106	uncharacterized protein LOC107475841 [Arachis duranensis]	74
GCIB01006502.1	-8.75	5.54	2.17e-12	1.01e-09	XP_010104773	uncharacterized protein LOC18041556 [Citrus clementina]	74.2
False Discovery Rate (FDR) of ≤ 0.1; log2(Fold Change) > |1|

## Sheet: DEGs S1 vs S2  ID>80
genes	logFC	logCPM	PValue	FDR	plant	plant_infor	plantID
GCIB01053708.1	5.99	6.24	3.36e-86	9.08e-82	XP_020990109	sorcin isoform X3 [Arachis duranensis]	82.9
GCIB01094948.1	5.66	5.04	1.36e-04	1.10e-02	XP_012857141	PREDICTED: probable glycosyltransferase At3g07620 isoform X1	82.9
GCIB01042439.1	4.33	8.66	1.18e-85	2.38e-81	XP_001698950	NADH dehydrogenase subunit 6 (chloroplast) [Burmeistera	86.2
GCIB01046103.1	4.31	10.98	1.59e-51	1.17e-47	XP_005650152		80
GCIB01039114.1	4.02	3.39	1.33e-10	4.64e-08	XP_024924876	ubiquitin carboxyl-terminal hydrolase 4 [Citrus sinensis]	92
GCIB01037659.1	3.77	5.57	1.72e-42	9.94e-39	XP_015577855	uncharacterized protein LOC8263371 isoform X1 [Ricinus communis]	80
GCIB01007316.1	3.74	4.45	1.48e-11	5.98e-09	XP_020990123	uncharacterized protein LOC107475785 isoform X5 [Arachis	88
GCIB01108996.1	3.2	4.77	4.38e-23	7.09e-20	XP_040944804	protein virilizer homolog [Gossypium hirsutum]	83.3
GCIB01001122.1	3.07	7.96	6.34e-37	2.23e-33	XP_020990123	uncharacterized protein LOC107475785 isoform X5 [Arachis	82.4
GCIB01029379.1	3.04	2.42	7.30e-04	4.52e-02	YP_001152204	photosystem I assembly protein Ycf3 (chloroplast) [Cathaya	92
GCIB01097098.1	2.97	4.12	5.22e-11	1.97e-08	XP_028785740	serine acetyltransferase 5-like [Prosopis alba]	80
GCIB01002480.1	2.85	3.91	2.58e-09	7.03e-07	XP_020990123	uncharacterized protein LOC107475785 isoform X5 [Arachis	100
GCIB01001486.1	2.59	5.85	2.27e-37	9.19e-34	XP_017610684	PREDICTED: alpha-xylosidase 1-like [Gossypium arboreum]	100
GCIB01019137.1	2.3	3.79	6.31e-08	1.30e-05	XP_015082180	aconitate hydratase, cytoplasmic [Solanum pennellii]	88.5
GCIB01073394.1	2.24	4.78	3.66e-15	2.58e-12	YP_001152219	ribosomal protein S11 (chloroplast) [Cathaya argyrophylla]	81.8
GCIB01063722.1	2.18	4.53	2.09e-12	9.88e-10	XP_035841499	dof zinc finger protein DOF15 [Helianthus annuus]	100
GCIB01056516.1	2.07	4.94	2.14e-15	1.60e-12	YP_001152219	ribosomal protein S11 (chloroplast) [Cathaya argyrophylla]	84.2
GCIB01014305.1	2.04	3.76	1.46e-05	1.63e-03	XP_017638765	PREDICTED: 14 kDa proline-rich protein DC215-like [Gossypium	81.6
GCIB01001578.1	2.03	3.23	6.91e-05	6.15e-03	YP_001152219	ribosomal protein S11 (chloroplast) [Cathaya argyrophylla]	80
GCIB01032515.1	1.99	4.43	1.54e-10	5.30e-08	YP_001152218	ribosomal protein L36 (chloroplast) [Cathaya argyrophylla]	88.9
GCIB01012588.1	1.88	4.35	3.90e-09	1.02e-06	XP_015082180	aconitate hydratase, cytoplasmic [Solanum pennellii]	89.1
GCIB01003898.1	1.85	4.45	1.36e-09	3.91e-07	XP_021762432	uncharacterized protein LOC110736570 [Chenopodium quinoa]	93.1
GCIB01111056.1	1.78	5.32	6.52e-16	5.23e-13	XP_005646643		94
GCIB01000790.1	1.75	3.48	8.23e-05	7.13e-03	XP_007132739	hypothetical protein PHAVU_009G220300g [Phaseolus vulgaris]	91.3
GCIB01039161.1	1.68	5.61	1.94e-03	9.60e-02	XP_017609265	PREDICTED: nuclear transcription factor Y subunit C-9-like	95.5
GCIB01034515.1	1.67	3.18	1.46e-03	7.67e-02	YP_009463605	ATP-dependent DNA helicase PIF1-like [Eutrema salsugineum]	80
GCIB01003487.1	1.65	4.25	2.83e-07	4.90e-05	XP_005646551		94.9
GCIB01002752.1	1.6	7.58	1.29e-28	3.47e-25	XP_030499118	uncharacterized protein LOC115717725 [Cannabis sativa]	81.8
GCIB01007506.1	1.54	4.01	1.14e-05	1.32e-03	XP_021735379	ubiquitin carboxyl-terminal hydrolase 2-like [Chenopodium quinoa]	83.5
GCIB01063548.1	1.52	4	1.71e-05	1.87e-03	YP_001152218	ribosomal protein L36 (chloroplast) [Cathaya argyrophylla]	81.5
GCIB01004902.1	1.48	3.6	7.76e-04	4.73e-02	XP_020999426	interactor of constitutive active ROPs 3 [Arachis duranensis]	86.5
GCIB01007000.1	1.47	4.99	8.94e-10	2.67e-07	NP_817271	photosystem II cytochrome b559 alpha subunit (plastid) [Monsonia	80
GCIB01004782.1	1.36	6.85	1.62e-20	2.02e-17	XP_030499118	uncharacterized protein LOC115717725 [Cannabis sativa]	81
GCIB01010975.1	1.35	3.73	7.61e-04	4.65e-02	XP_016689273	calcineurin B-like protein 10 isoform X2 [Gossypium hirsutum]	94.6
GCIB01005334.1	1.32	5.87	3.72e-04	2.56e-02	XP_042033618	formin-like protein 3 [Salvia splendens]	93.9
GCIB01003325.1	1.31	4.96	4.85e-08	1.03e-05	XP_021738721	elicitor-responsive protein 3-like isoform X2 [Chenopodium quinoa]	92.6
GCIB01004803.1	1.3	3.71	1.10e-03	6.20e-02	XP_016689273	calcineurin B-like protein 10 isoform X2 [Gossypium hirsutum]	92.9
GCIB01015020.1	1.29	4.14	1.34e-04	1.09e-02	XP_021852843	oxidation resistance protein 1 isoform X3 [Spinacia oleracea]	86.7
GCIB01000383.1	1.26	6.01	5.79e-14	3.28e-11	XP_017227280	ribosomal protein S19 (chloroplast) [Capillipedium venustum]	90.8
GCIB01005296.1	1.24	5.56	6.28e-11	2.34e-08	XP_017227280	ribosomal protein S19 (chloroplast) [Capillipedium venustum]	91.8
GCIB01000706.1	1.24	3.69	1.57e-03	8.09e-02	XP_009784298	uncharacterized protein LOC107905331 isoform X4 [Gossypium	84.9
GCIB01040395.1	1.23	4.86	5.52e-07	8.79e-05	XP_027342789	myosin-12 [Abrus precatorius]	87.5
GCIB01003789.1	1.22	4.12	2.68e-04	1.95e-02	XP_021644915	zinc finger CCCH domain-containing protein 3-like isoform X1 [Hevea	88.8
GCIB01000347.1	1.2	4.99	2.81e-07	4.88e-05	XP_017227280	ribosomal protein S19 (chloroplast) [Capillipedium venustum]	91.8
GCIB01002183.1	1.19	6.89	8.64e-15	5.74e-12	XP_010679848	PREDICTED: F-box/FBD/LRR-repeat protein At1g13570-like isoform X3	93.3
GCIB01002052.1	1.19	6.75	5.88e-16	4.76e-13	XP_021899177	AP-4 complex subunit sigma [Carica papaya]	90
GCIB01019401.1	1.18	5.03	2.79e-07	4.86e-05	XP_015577855	uncharacterized protein LOC8263371 isoform X1 [Ricinus communis]	85.7
GCIB01002573.1	1.17	7.48	2.55e-17	2.46e-14	XP_021757275	desumoylating isopeptidase 1-like [Chenopodium quinoa]	86
GCIB01003512.1	1.17	5.38	1.10e-08	2.59e-06	XP_021666937	uncharacterized protein LOC110662196 [Hevea brasiliensis]	80.8
GCIB01004939.1	1.16	5.02	3.88e-07	6.47e-05	XP_016512409	PREDICTED: B3 domain-containing protein At3g19184-like [Nicotiana	95.3
GCIB01000330.1	1.16	4.15	3.16e-04	2.23e-02	XP_022038326	ATP-dependent DNA helicase pif1-like [Helianthus annuus]	93.5
GCIB01005404.1	1.14	4.47	8.85e-05	7.57e-03	XP_010694853	PREDICTED: methanol O-anthraniloyltransferase-like [Beta vulgaris	83.3
GCIB01002564.1	1.11	5.58	2.60e-09	7.04e-07	XP_021856726	cryptochrome-1 [Spinacia oleracea]	91.2
GCIB01001528.1	1.11	4.63	2.64e-05	2.68e-03	XP_021675220	inositol phosphorylceramide glucuronosyltransferase 1-like isoform	84.3
GCIB01006679.1	1.1	7.49	5.65e-13	2.88e-10	XP_010678880	PREDICTED: repetitive proline-rich cell wall protein 2 [Beta	92.5
GCIB01000771.1	1.09	5.92	1.27e-10	4.44e-08	XP_010686856	PREDICTED: wall-associated receptor kinase-like 8 [Beta vulgaris	87.4
GCIB01004895.1	1.08	7.38	1.29e-14	8.29e-12	XP_021739004	pentatricopeptide repeat-containing protein At4g14050,	88.8
GCIB01009153.1	1.07	5.13	1.67e-06	2.37e-04	XP_010271476	PREDICTED: interactor of constitutive active ROPs 4-like [Nelumbo	94.1
GCIB01002453.1	1.07	6.38	6.82e-12	2.92e-09	XP_019456926	cytochrome f (plastid) [Pelargonium spinosum]	80.3
GCIB01011394.1	1.06	4.53	1.34e-04	1.09e-02	XP_010677415	PREDICTED: uncharacterized protein LOC104900002 [Beta vulgaris	82.5
GCIB01000837.1	1.03	6.11	1.08e-10	3.87e-08	XP_028765674	thioredoxin domain-containing protein 9 homolog [Prosopis alba]	86.2
GCIB01007212.1	1.02	4.39	5.77e-04	3.70e-02	XP_021750054	cytochrome P450 71A24-like [Prunus avium]	80.6
GCIB01003731.1	1.01	8.12	8.73e-14	4.84e-11	XP_021769039	F-box/FBD/LRR-repeat protein At1g16930-like [Chenopodium quinoa]	87.9
GCIB01002182.1	1	5.12	6.24e-06	7.61e-04	XP_016512409	PREDICTED: B3 domain-containing protein At3g19184-like [Nicotiana	95.3
GCIB01007826.1	1	7.67	5.37e-12	2.38e-09	XP_021734020	uncharacterized protein LOC110725935 [Chenopodium quinoa]	91.5
GCIB01026962.1	1	4.31	1.12e-03	6.29e-02	XP_021847997	uncharacterized protein LOC110797633 [Spinacia oleracea]	85.8
GCIB01010096.1	-1	6.76	2.10e-12	9.89e-10	XP_021866552	uncharacterized protein LOC110818769 isoform X2 [Carica papaya]	90
GCIB01012014.1	-1	6.25	2.57e-11	1.00e-08	XP_028102248	pentatricopeptide repeat-containing protein At3g60050-like isoform	89.9
GCIB01020515.1	-1	6.29	1.05e-08	2.50e-06	XP_010679830	PREDICTED: branched-chain-amino-acid aminotransferase 2,	81.8
GCIB01015125.1	-1	5.45	1.24e-07	2.38e-05	XP_021714393	UDP-galactose/UDP-glucose transporter 5-like isoform X2	80.8
GCIB01022726.1	-1.02	4.6	8.90e-05	7.60e-03	XP_002509790	uncharacterized protein LOC8287747 [Ricinus communis]	84.8
GCIB01035594.1	-1.02	4.5	2.07e-04	1.56e-02	XP_010676174	PREDICTED: protein trichome birefringence-like 11 [Beta vulgaris	82.4
GCIB01002338.1	-1.03	4.07	1.35e-03	7.25e-02	XP_021841793	protein CUP-SHAPED COTYLEDON 3-like [Spinacia oleracea]	92.3
GCIB01026339.1	-1.04	4.37	2.01e-04	1.52e-02	XP_021839137	DNA repair RAD52-like protein 2, chloroplastic [Carica papaya]	93.3
GCIB01024719.1	-1.05	4.04	1.18e-03	6.58e-02	XP_010674072	PREDICTED: uncharacterized protein LOC104896894 [Beta vulgaris	93.8
GCIB01066539.1	-1.05	4.12	8.17e-04	4.96e-02	XP_021850035	uncharacterized protein LOC110799445 [Spinacia oleracea]	89.7
GCIB01061647.1	-1.05	4.24	4.74e-04	3.13e-02	XP_010684536	PREDICTED: probably inactive leucine-rich repeat receptor-like	84.6
GCIB01026072.1	-1.05	5.26	6.76e-04	4.24e-02	XP_021864243	putative phospholipid:diacylglycerol acyltransferase 2 isoform X2	83.6
GCIB01012580.1	-1.05	5.37	1.07e-07	2.08e-05	XP_021758232	LRR receptor-like serine/threonine-protein kinase FEI 1 isoform X2	83.1
GCIB01002271.1	-1.06	7.73	7.87e-15	5.27e-12	XP_021729206	pentatricopeptide repeat-containing protein At3g53170-like	86.6
GCIB01024481.1	-1.08	5.51	4.35e-09	1.11e-06	XP_027081731	LRR receptor-like serine/threonine-protein kinase EFR [Coffea	92.2
GCIB01026010.1	-1.08	4.6	4.19e-05	4.03e-03	XP_009590568	uncharacterized protein LOC104100882 isoform X2 [Nicotiana	89.2
GCIB01006453.1	-1.08	6.57	4.10e-12	1.85e-09	XP_021766818	NF-kappa-B-activating protein-like [Chenopodium quinoa]	87.7
GCIB01011010.1	-1.09	5.52	5.01e-09	1.26e-06	XP_021768081	SNW/SKI-interacting protein-like [Chenopodium quinoa]	81.7
GCIB01012838.1	-1.09	6.03	8.51e-12	3.63e-09	XP_021768081	SNW/SKI-interacting protein-like [Chenopodium quinoa]	81.3
GCIB01056478.1	-1.1	5.21	1.12e-07	2.17e-05	XP_021769194	uncharacterized protein LOC110684081 [Chenopodium quinoa]	84.3
GCIB01016151.1	-1.1	6.79	2.66e-14	1.59e-11	XP_010676380	PREDICTED: small nuclear ribonucleoprotein Sm D2 isoform X2 [Beta	83.9
GCIB01009052.1	-1.1	7	4.24e-13	2.20e-10	XP_010675716	PREDICTED: WAT1-related protein At1g68170-like [Beta vulgaris	83.1
GCIB01006796.1	-1.1	6.39	1.78e-13	9.68e-11	XP_021866552	uncharacterized protein LOC110818769 isoform X2 [Carica papaya]	81.4
GCIB01016391.1	-1.11	4.55	2.71e-05	2.75e-03	XP_021718743	acidic leucine-rich nuclear phosphoprotein 32 family member B-like	82.9
GCIB01001448.1	-1.11	3.91	1.48e-03	7.76e-02	XP_021863785	cellulose synthase A catalytic subunit 6 [UDP-forming]-like isoform	81.7
GCIB01014140.1	-1.11	3.79	1.83e-03	9.18e-02	XP_037408370	uncharacterized protein LOC119276112 [Triticum dicoccoides]	81.5
GCIB01000653.1	-1.11	4.09	4.42e-04	2.98e-02	XP_010672807	PREDICTED: uncharacterized protein LOC104894499 [Beta vulgaris	80.2
GCIB01005563.1	-1.12	5.08	1.95e-07	3.56e-05	XP_021847062	uncharacterized protein LOC110796701 isoform X5 [Spinacia	80.6
GCIB01035527.1	-1.13	6.93	3.51e-15	2.52e-12	XP_010668641	PREDICTED: putative nuclease HARBI1 [Beta vulgaris subsp	87.4
GCIB01041182.1	-1.13	3.79	1.83e-03	9.18e-02	XP_010678288	PREDICTED: uncharacterized protein LOC104899879 [Beta vulgaris	82.7
GCIB01013475.1	-1.14	4.03	7.38e-04	4.54e-02	XP_021747028	cytochrome b-c1 complex subunit Rieske-4, mitochondrial-like	93.8
GCIB01028564.1	-1.14	3.75	1.56e-03	8.05e-02	XP_010688391	PREDICTED: LOW QUALITY PROTEIN: IQ domain-containing protein	85.8
GCIB01000184.1	-1.14	5.51	8.98e-10	2.68e-07	XP_022714742	protein SPIRAL1-like 1 [Durio zibethinus]	83.8
GCIB01012276.1	-1.15	4.18	2.21e-04	1.65e-02	XP_021756720	protein DETOXIFICATION 40-like [Chenopodium quinoa]	85.3
GCIB01009428.1	-1.15	4.5	1.98e-05	2.11e-03	XP_021764341	RNA polymerase-associated protein LEO1-like [Chenopodium quinoa]	80
GCIB01002554.1	-1.16	6.2	1.65e-14	1.04e-11	XP_021837445	non-specific lipid-transfer protein 1-like [Carica papaya]	80.6
GCIB01003916.1	-1.17	4.35	5.58e-05	5.15e-03	XP_010676890	PREDICTED: putative pentatricopeptide repeat-containing protein	86.2
GCIB01038795.1	-1.17	4.09	1.90e-04	1.45e-02	XP_021862988	replication factor C subunit 2 [Spinacia oleracea]	85.5
GCIB01017117.1	-1.19	4.15	1.89e-04	1.45e-02	XP_021729958	uncharacterized protein LOC110706425 [Chenopodium quinoa]	84.4
GCIB01009610.1	-1.2	5.56	4.52e-11	1.73e-08	XP_010686665	PREDICTED: uncharacterized protein LOC109129243 [Camelina sativa]	82.4
GCIB01008907.1	-1.2	3.86	7.70e-04	4.70e-02	XP_038700758	pre-mRNA splicing factor SR-like 1 isoform X2 [Tripterygium	81.8
GCIB01009144.1	-1.21	6.4	1.08e-15	8.31e-13	XP_021732559	probable pectinesterase/pectinesterase inhibitor 21 [Chenopodium	82.1
GCIB01003810.1	-1.24	4.68	1.28e-06	1.86e-04	XP_024459606	ribonuclease H2 subunit A isoform X3 [Populus trichocarpa]	81.5
GCIB01009406.1	-1.25	4.75	4.54e-07	7.36e-05	XP_021865017	LOW QUALITY PROTEIN: uncharacterized protein LOC110825508, partial	83.6
GCIB01029317.1	-1.25	4.65	1.06e-06	1.60e-04	XP_021765744	uncharacterized protein LOC110739684 [Chenopodium quinoa]	81.6
GCIB01003536.1	-1.27	5.84	4.94e-14	2.84e-11	XP_021837196	pentatricopeptide repeat-containing protein At1g08070,	88.4
GCIB01009168.1	-1.28	3.65	9.03e-04	5.34e-02	XP_021853538	uncharacterized protein LOC110802759 [Spinacia oleracea]	100
GCIB01010939.1	-1.28	3.61	1.31e-03	7.12e-02	XP_010690616	PREDICTED: probable inactive ATP-dependent zinc metalloprotease	90.5
GCIB01002471.1	-1.28	4.61	1.03e-06	1.56e-04	XP_022714742	protein SPIRAL1-like 1 [Durio zibethinus]	83.8
GCIB01022154.1	-1.28	4.28	1.92e-05	2.08e-03	XP_038905076	serine/threonine-protein kinase ATM isoform X3 [Benincasa hispida]	81.7
GCIB01001902.1	-1.28	5.82	5.47e-14	3.12e-11	XP_021744921	uncharacterized protein LOC110726956 [Chenopodium quinoa]	80.7
GCIB01014838.1	-1.29	3.98	1.56e-04	1.24e-02	XP_021842887	putative disease resistance protein At1g50180 [Spinacia oleracea]	84.5
GCIB01036005.1	-1.3	4.72	2.15e-07	3.88e-05	XP_021866657	WD and tetratricopeptide repeats protein 1 isoform X3 [Carica	95.2
GCIB01000696.1	-1.33	5.8	4.15e-15	2.87e-12	XP_022714742	protein SPIRAL1-like 1 [Durio zibethinus]	84.1
GCIB01036609.1	-1.33	5.83	2.42e-15	1.80e-12	XP_010676380	PREDICTED: small nuclear ribonucleoprotein Sm D2 isoform X2 [Beta	83.9
GCIB01048005.1	-1.33	4.03	5.14e-05	4.80e-03	XP_021835418	ras-related protein RABA4c, partial [Carica papaya]	82.1
GCIB01075268.1	-1.34	3.66	6.21e-04	3.94e-02	XP_021769194	uncharacterized protein LOC110684081 [Chenopodium quinoa]	87
GCIB01017779.1	-1.34	3.74	3.61e-04	2.49e-02	XP_021768080	probable protein phosphatase 2C 50 [Chenopodium quinoa]	83
GCIB01002949.1	-1.35	6.4	3.44e-16	2.87e-13	XP_024949475	heterochromatin protein 1-like [Citrus sinensis]	82.5
GCIB01015527.1	-1.35	3.42	1.20e-03	6.65e-02	XP_010682575	PREDICTED: antiviral protein alpha isoform X2 [Beta vulgaris subsp	81.7
GCIB01001196.1	-1.35	5.4	4.18e-12	1.87e-09	XP_010694173	PREDICTED: uncharacterized protein LOC109135274 [Beta vulgaris	81.6
GCIB01029068.1	-1.36	4.89	8.73e-09	2.11e-06	XP_031402499	nuclear transcription factor Y subunit C-1-like isoform X2 [Punica	84.9
GCIB01009057.1	-1.36	6.88	2.59e-21	3.62e-18	XP_034711383	uncharacterized protein LOC117906547 isoform X1 [Vitis riparia]	83.7
GCIB01041469.1	-1.36	4.07	6.36e-04	4.02e-02	XP_021767245	mitogen-activated protein kinase kinase kinase 5-like [Chenopodium	83
GCIB01000687.1	-1.38	4.68	7.83e-08	1.57e-05	XP_021753174	ABC transporter C family member 5-like [Chenopodium quinoa]	90
GCIB01081177.1	-1.38	3.9	5.63e-05	5.18e-03	XP_021718407	uncharacterized protein LOC110695482 [Chenopodium quinoa]	83.8
GCIB01022736.1	-1.38	4.5	5.22e-07	8.35e-05	XP_010685305	PREDICTED: uncharacterized protein LOC109132089, partial [Camelina	80
GCIB01054641.1	-1.41	3.41	1.20e-03	6.65e-02	XP_010691833	PREDICTED: protein FAR1-RELATED SEQUENCE 5-like [Beta vulgaris	86.2
GCIB01042523.1	-1.41	3.68	1.53e-04	1.22e-02	XP_021759904	galactinol synthase 2-like [Chenopodium quinoa]	80
GCIB01018747.1	-1.45	3.53	4.63e-04	3.08e-02	XP_041017158	BAG family molecular chaperone regulator 5, mitochondrial [Juglans	92.2
GCIB01047786.1	-1.45	3.98	2.21e-05	2.32e-03	XP_010669677	PREDICTED: GDT1-like protein 1, chloroplastic isoform X2 [Beta	89.3
GCIB01040742.1	-1.46	4.25	1.47e-06	2.13e-04	XP_021851427	long chain base biosynthesis protein 1 [Spinacia oleracea]	83.6
GCIB01007136.1	-1.46	3.94	2.56e-05	2.61e-03	XP_022898551	E3 ubiquitin-protein ligase BRE1A-like [Olea europaea var	82.2
GCIB01109512.1	-1.47	4.02	9.95e-06	1.16e-03	XP_027073189	uncharacterized protein LOC113698366 isoform X1 [Coffea arabica]	92.6
GCIB01010336.1	-1.48	3.9	1.97e-05	2.11e-03	XP_010691671	PREDICTED: increased DNA methylation 1 [Camelina sativa]	82.6
GCIB01005224.1	-1.49	5.01	5.01e-11	1.90e-08	XP_021742260	uncharacterized protein LOC110717950 [Chenopodium quinoa]	80
GCIB01040960.1	-1.51	3.54	3.09e-04	2.20e-02	XP_001419182	predicted protein [Micromonas commoda]	94.4
GCIB01021027.1	-1.56	4.71	6.84e-10	2.13e-07	XP_010673986	PREDICTED: probable mannitol dehydrogenase [Beta vulgaris subsp	95.2
GCIB01150180.1	-1.56	4.19	4.30e-07	7.01e-05	XP_011402156	uncharacterized protein LOC111204017 [Brassica napus]	80			145
GCIB01009773.1	-1.57	6.03	1.24e-21	1.82e-18	XP_021756316	receptor-like serine/threonine-protein kinase NCRK [Chenopodium	89.4
GCIB01010914.1	-1.57	4.73	6.06e-10	1.92e-07	XP_010672675	PREDICTED: protein CHROMATIN REMODELING 5 [Beta vulgaris subsp	81.5
GCIB01001062.1	-1.6	5.76	1.20e-19	1.41e-16	XP_021837196	pentatricopeptide repeat-containing protein At1g08070,	89.5
GCIB01013351.1	-1.61	4.71	3.34e-10	1.09e-07	XP_031113337	nudix hydrolase 10-like [Ipomoea triloba]	83.6
GCIB01003740.1	-1.66	5.45	1.51e-17	1.49e-14	XP_021775446	uncharacterized protein LOC110689848 [Chenopodium quinoa]	82.7
GCIB01073022.1	-1.71	3.14	4.33e-04	2.92e-02	XP_021850358	benzyl alcohol O-benzoyltransferase-like, partial [Spinacia	100
GCIB01000677.1	-1.71	3.99	1.25e-03	6.88e-02	XP_024949475	heterochromatin protein 1-like [Citrus sinensis]	89.7
GCIB01025758.1	-1.73	3.45	5.25e-05	4.88e-03	XP_021844415	anamorsin homolog [Spinacia oleracea]	82.4
GCIB01003933.1	-1.78	3.06	4.74e-04	3.13e-02	XP_024028092	uncharacterized protein LOC18992808 [Eutrema salsugineum]	85.7
GCIB01019144.1	-1.79	4.04	1.26e-07	2.41e-05	XP_019172334	PREDICTED: 15-cis-phytoene desaturase,	82.1
GCIB01000148.1	-1.79	6.05	2.13e-27	5.22e-24	XP_021776323	transcription termination factor MTEF1, chloroplastic-like	80
GCIB01024365.1	-1.83	3.41	3.61e-05	3.55e-03	XP_010685305	PREDICTED: uncharacterized protein LOC109132089, partial [Camelina	81.7
GCIB01066373.1	-1.9	4	2.22e-08	4.93e-06	XP_006304375	peptide-N4-(N-acetyl-beta-glucosaminyl)asparagine amidase A	95.5
GCIB01010671.1	-1.9	2.82	8.80e-04	5.24e-02	XP_019172334	PREDICTED: 15-cis-phytoene desaturase,	81.8
GCIB01005937.1	-2.02	2.99	3.14e-04	2.22e-02	XP_004492858	ABC transporter A family member 8-like [Cicer arietinum]	92.9
GCIB01025591.1	-2.19	5.01	1.23e-19	1.43e-16	XP_021717171	serine/threonine-protein phosphatase 7 long form homolog	81.8
GCIB01052820.1	-2.22	2.78	3.26e-04	2.29e-02	NP_001275604	ribosomal protein S12 (chloroplast) [Cymbopogon citratus]	89.8
GCIB01007557.1	-2.32	4.98	1.53e-21	2.18e-18	XP_021734496	helicase sen1-like [Chenopodium quinoa]	83.2
GCIB01001551.1	-2.32	5.05	2.33e-22	3.57e-19	XP_021717171	serine/threonine-protein phosphatase 7 long form homolog	81.2
GCIB01018963.1	-2.38	2.69	3.12e-04	2.21e-02	XP_015575755	364 kDa proline-rich protein [Ricinus communis]	87.1
GCIB01077057.1	-2.42	2.42	1.49e-03	7.82e-02	XP_042047941	probable polyribonucleotide nucleotidyltransferase 1, chloroplastic	90
GCIB01012524.1	-2.57	5.3	1.96e-05	2.10e-03	XP_001698950	NADH dehydrogenase subunit 6 (chloroplast) [Burmeistera	85.7
GCIB01019392.1	-2.67	2.73	2.75e-05	2.78e-03	XP_023870753	ribulose-phosphate 3-epimerase, cytoplasmic isoform [Quercus	84.9
GCIB01031351.1	-2.7	3.28	1.02e-07	2.00e-05	XP_023907316	UPF0057 membrane protein At4g30660-like [Quercus suber]	94.7
GCIB01151293.1	-2.76	2.28	1.31e-03	7.13e-02	XP_007141246	hypothetical protein PHAVU_006G094400g [Phaseolus vulgaris]	84.8
GCIB01015676.1	-2.77	2.32	1.31e-03	7.13e-02	XP_023878992	eukaryotic translation initiation factor 3 subunit M-like [Quercus	89.7
GCIB01012382.1	-2.85	3.08	3.38e-07	5.73e-05	XP_023907019	uncharacterized protein LOC112025556 [Quercus suber]	93.1
GCIB01111532.1	-2.9	5.08	2.09e-19	2.38e-16	XP_003064993	ATP synthase CF1 alpha subunit (chloroplast) [Cuscuta gronovii]	87.5
GCIB01081042.1	-2.99	2.25	2.75e-04	1.99e-02	XP_023870752	mavicyanin [Quercus suber]	91.7
GCIB01058382.1	-3.09	2.86	1.41e-06	2.04e-04	XP_023875420	short-chain dehydrogenase TIC 32, chloroplastic-like isoform X2	85.1
GCIB01063243.1	-3.14	2.12	1.83e-03	9.18e-02	XP_023926463	PREDICTED: secoisolariciresinol dehydrogenase-like [Gossypium	81.7
GCIB01089938.1	-3.28	2.07	1.83e-03	9.18e-02	XP_023915197	probable beta-D-xylosidase 7 [Quercus suber]	84.8
GCIB01015148.1	-3.52	5.78	2.24e-12	1.04e-09	XP_022735763	respiratory burst oxidase homolog protein B [Durio zibethinus]	88
GCIB01116529.1	-3.6	1.97	9.77e-04	5.66e-02	XP_039003132	RGG repeats nuclear RNA binding protein A-like [Hibiscus syriacus]	83.7
GCIB01150939.1	-3.61	2.09	1.83e-03	9.18e-02	YP_004376519	photosystem II 44 kDa protein (chloroplast) [Pachycladon enysii]	98.3
GCIB01000516.1	-3.66	7.81	9.97e-04	5.75e-02	XP_022739106	Polyribonucleotide nucleotidyltransferase [Ostreococcus tauri]	92.6
GCIB01015112.1	-3.76	3.72	3.26e-09	8.58e-07	XP_002959765	hypothetical protein VOLCADRAFT_73549 [Volvox carteri f	80.4
GCIB01004562.1	-3.77	4.73	4.19e-04	2.84e-02	XP_022720746	plant intracellular Ras-group-related LRR protein 6-like [Durio	84.4
GCIB01067175.1	-3.89	2.03	2.44e-04	1.80e-02	XP_021840979	glycerol-3-phosphate dehydrogenase [NAD(+)] GPDHC1, cytosolic	85.7
GCIB01045799.1	-4.27	2.76	5.81e-08	1.21e-05	XP_001698950	NADH dehydrogenase subunit 6 (chloroplast) [Burmeistera	84
GCIB01006681.1	-4.28	2.27	1.53e-05	1.69e-03	XP_011402158	U-box domain-containing protein 51-like [Brassica napus]	87.7
GCIB01019272.1	-4.48	2.05	2.44e-04	1.80e-02	XP_030526856	uncharacterized protein LOC115740305 [Rhodamnia argentea]	98.1
GCIB01004265.1	-4.6	3.14	1.98e-11	7.95e-09	XP_019429394	PREDICTED: uncharacterized protein LOC109360893 isoform X3 [Lupinus	85.9
GCIB01006682.1	-4.82	4.28	3.57e-28	9.04e-25	XP_017609271	PREDICTED: glucan endo-1,3-beta-glucosidase 4-like isoform X1	96.7
GCIB01004407.1	-5.12	3.09	1.84e-12	8.83e-10	XP_020990123	uncharacterized protein LOC107475785 isoform X5 [Arachis	86
GCIB01005039.1	-5.42	4.91	8.53e-09	2.07e-06	XP_002959765	hypothetical protein VOLCADRAFT_73549 [Volvox carteri f	80.4
GCIB01109907.1	-5.46	2.17	2.63e-04	1.92e-02	XP_024925474	uncharacterized protein LOC107407073 isoform X2 [Ziziphus jujuba]	90
GCIB01001418.1	-5.65	5.53	3.22e-31	1.00e-27	XP_005850831	photosystem I P700 apoprotein A1 (chloroplast) [Penthorum	86.8
GCIB01111766.1	-5.78	3.22	9.57e-10	2.84e-07	XP_001698950	NADH dehydrogenase subunit 6 (chloroplast) [Burmeistera	80
False Discovery Rate (FDR) of ≤ 0.1; log2(Fold Change) > |1|

## Sheet: DEGs S1 vs S2 with TAIR
report_rnaseq.knit	logFC	logCPM	PValue	FDR	plant	plant_infor	plantID	TAIR ortholog	TAIR description
GCIB01053708.1	5.99	6.24	3.36e-86	9.08e-82	XP_020990109	sorcin isoform X3 [Arachis duranensis]	82.9		uncharacterized protein LOC113219380
GCIB01094948.1	5.66	5.04	0.000136	0.011	XP_012857141	PREDICTED: probable glycosyltransferase At3g07620 isoform X1	82.9		putative plant senescence-associated protein
GCIB01042439.1	4.33	8.66	1.18e-85	2.38e-81	XP_001698950	NADH dehydrogenase subunit 6 (chloroplast) [Burmeistera	86.2
GCIB01046103.1	4.31	10.98	1.59e-51	1.17e-47	XP_005650152	hypothetical protein COCSUDRAFT_35901 [Coccomyxa subellipsoidea C-169]	80		uncharacterized protein
GCIB01039114.1	4.02	3.39	1.33e-10	4.64e-08	XP_024924876	ubiquitin carboxyl-terminal hydrolase 4 [Citrus sinensis]	92		\N
GCIB01037659.1	3.77	5.57	1.72e-42	9.94e-39	XP_015577855	uncharacterized protein LOC8263371 isoform X1 [Ricinus communis]	80		LOW QUALITY PROTEIN: uncharacterized protein LOC110988019
GCIB01007316.1	3.74	4.45	1.48e-11	5.98e-09	XP_020990123	uncharacterized protein LOC107475785 isoform X5 [Arachis	88		hypothetical protein
GCIB01108996.1	3.2	4.77	4.38e-23	7.09e-20	XP_040944804	protein virilizer homolog [Gossypium hirsutum]	83.3		\N
GCIB01001122.1	3.07	7.96	6.34e-37	2.23e-33	XP_020990123	uncharacterized protein LOC107475785 isoform X5 [Arachis	82.4		LOC108455181
GCIB01029379.1	3.04	2.42	0.00073	0.0452	YP_001152204	photosystem I assembly protein Ycf3 (chloroplast) [Cathaya	92
GCIB01097098.1	2.97	4.12	5.22e-11	1.97e-08	XP_028785740	serine acetyltransferase 5-like [Prosopis alba]	80		LOC110272781
GCIB01002480.1	2.85	3.91	2.58e-09	7.03e-07	XP_020990123	uncharacterized protein LOC107475785 isoform X5 [Arachis	100		uncharacterized protein LOC116757041
GCIB01001486.1	2.59	5.85	2.27e-37	9.19e-34	XP_017610684	PREDICTED: alpha-xylosidase 1-like [Gossypium arboreum]	100		hypothetical protein
GCIB01019137.1	2.3	3.79	6.31e-08	1.3e-05	XP_015082180	aconitate hydratase, cytoplasmic [Solanum pennellii]	88.5	AT4G26530	Fructose-bisphosphate aldolase
GCIB01073394.1	2.24	4.78	3.66e-15	2.58e-12	YP_001152219	ribosomal protein S11 (chloroplast) [Cathaya argyrophylla]	81.8		LOW QUALITY PROTEIN: uncharacterized protein LOC110988019
GCIB01063722.1	2.18	4.53	2.09e-12	9.88e-10	XP_035841499	dof zinc finger protein DOF15 [Helianthus annuus]	100		senescence-specific cysteine protease SAG12
GCIB01056516.1	2.07	4.94	2.14e-15	1.6e-12	YP_001152219	ribosomal protein S11 (chloroplast) [Cathaya argyrophylla]	84.2		LOW QUALITY PROTEIN: uncharacterized protein LOC110988019
GCIB01014305.1	2.04	3.76	1.46e-05	0.00163	XP_017638765	PREDICTED: 14 kDa proline-rich protein DC215-like [Gossypium	81.6		hypothetical protein
GCIB01001578.1	2.03	3.23	6.91e-05	0.00615	YP_001152219	ribosomal protein S11 (chloroplast) [Cathaya argyrophylla]	80		LOW QUALITY PROTEIN: uncharacterized protein LOC110988019
GCIB01032515.1	1.99	4.43	1.54e-10	5.3e-08	YP_001152218	ribosomal protein L36 (chloroplast) [Cathaya argyrophylla]	88.9		LOW QUALITY PROTEIN: uncharacterized protein LOC110988019
GCIB01012588.1	1.88	4.35	3.9e-09	1.02e-06	XP_015082180	aconitate hydratase, cytoplasmic [Solanum pennellii]	89.1	AT4G26530	Fructose-bisphosphate aldolase
GCIB01003898.1	1.85	4.45	1.36e-09	3.91e-07	XP_021762432	uncharacterized protein LOC110736570 [Chenopodium quinoa]	93.1	AT5G13930	Chalcone synthase
GCIB01111056.1	1.78	5.32	6.52e-16	5.23e-13	XP_005646643		94		LOC108455181
GCIB01000790.1	1.75	3.48	8.23e-05	0.00713	XP_007132739	hypothetical protein PHAVU_009G220300g [Phaseolus vulgaris]	91.3		uncharacterized protein
GCIB01039161.1	1.68	5.61	0.00194	0.096	XP_017609265	PREDICTED: nuclear transcription factor Y subunit C-9-like	95.5
GCIB01034515.1	1.67	3.18	0.00146	0.0767	YP_009463605	ATP-dependent DNA helicase PIF1-like [Eutrema salsugineum]	80
GCIB01003487.1	1.65	4.25	2.83e-07	4.9e-05	XP_005646551		94.9		PEROXIDASE_4 domain-containing protein
GCIB01002752.1	1.6	7.58	1.29e-28	3.47e-25	XP_030499118	uncharacterized protein LOC115717725 [Cannabis sativa]	81.8	AT5G38410	Ribulose bisphosphate carboxylase small chain
GCIB01007506.1	1.54	4.01	1.14e-05	0.00132	XP_021735379	ubiquitin carboxyl-terminal hydrolase 2-like [Chenopodium quinoa]	83.5	AT3G19820	Delta(24)-sterol reductase
GCIB01063548.1	1.52	4	1.71e-05	0.00187	YP_001152218	ribosomal protein L36 (chloroplast) [Cathaya argyrophylla]	81.5		LOW QUALITY PROTEIN: uncharacterized protein LOC110988019
GCIB01004902.1	1.48	3.6	0.000776	0.0473	XP_020999426	interactor of constitutive active ROPs 3 [Arachis duranensis]	86.5		senescence-specific cysteine protease SAG12
GCIB01007000.1	1.47	4.99	8.94e-10	2.67e-07	NP_817271	photosystem II cytochrome b559 alpha subunit (plastid) [Monsonia	80		hydrolase
GCIB01004782.1	1.36	6.85	1.62e-20	2.02e-17	XP_030499118	uncharacterized protein LOC115717725 [Cannabis sativa]	81	AT5G38410	Ribulose bisphosphate carboxylase small chain
GCIB01010975.1	1.35	3.73	0.000761	0.0465	XP_016689273	calcineurin B-like protein 10 isoform X2 [Gossypium hirsutum]	94.6	AT2G13360	Serine--glyoxylate aminotransferase
GCIB01005334.1	1.32	5.87	0.000372	0.0256	XP_042033618	formin-like protein 3 [Salvia splendens]	93.9	AT1G43670	Fructose-1,6-bisphosphatase, cytosolic
GCIB01003325.1	1.31	4.96	4.85e-08	1.03e-05	XP_021738721	elicitor-responsive protein 3-like isoform X2 [Chenopodium quinoa]	92.6	AT4G38970	Fructose-bisphosphate aldolase
GCIB01004803.1	1.3	3.71	0.0011	0.062	XP_016689273	calcineurin B-like protein 10 isoform X2 [Gossypium hirsutum]	92.9	AT2G13360	Serine--glyoxylate aminotransferase
GCIB01015020.1	1.29	4.14	0.000134	0.0109	XP_021852843	oxidation resistance protein 1 isoform X3 [Spinacia oleracea]	86.7	AT1G32470	Glycine cleavage system H protein
GCIB01000383.1	1.26	6.01	5.79e-14	3.28e-11	XP_017227280	ribosomal protein S19 (chloroplast) [Capillipedium venustum]	90.8	AT2G13360	Serine--glyoxylate aminotransferase
GCIB01005296.1	1.24	5.56	6.28e-11	2.34e-08	XP_017227280	ribosomal protein S19 (chloroplast) [Capillipedium venustum]	91.8	AT2G13360	Serine--glyoxylate aminotransferase
GCIB01000706.1	1.24	3.69	0.00157	0.0809	XP_009784298	uncharacterized protein LOC107905331 isoform X4 [Gossypium	84.9	AT3G27110	uncharacterized protein
GCIB01040395.1	1.23	4.86	5.52e-07	8.79e-05	XP_027342789	myosin-12 [Abrus precatorius]	87.5	AT1G03600	Photosystem II repair protein PSB27-H1, chloroplastic
GCIB01003789.1	1.22	4.12	0.000268	0.0195	XP_021644915	zinc finger CCCH domain-containing protein 3-like isoform X1 [Hevea	88.8	AT2G13360	Serine--glyoxylate aminotransferase
GCIB01000347.1	1.2	4.99	2.81e-07	4.88e-05	XP_017227280	ribosomal protein S19 (chloroplast) [Capillipedium venustum]	91.8	AT2G13360	Serine--glyoxylate aminotransferase
GCIB01002183.1	1.19	6.89	8.64e-15	5.74e-12	XP_010679848	PREDICTED: F-box/FBD/LRR-repeat protein At1g13570-like isoform X3	93.3	AT2G21330	Fructose-bisphosphate aldolase
GCIB01002052.1	1.19	6.75	5.88e-16	4.76e-13	XP_021899177	AP-4 complex subunit sigma [Carica papaya]	90	AT2G13360	Serine--glyoxylate aminotransferase
GCIB01019401.1	1.18	5.03	2.79e-07	4.86e-05	XP_015577855	uncharacterized protein LOC8263371 isoform X1 [Ricinus communis]	85.7		LOW QUALITY PROTEIN: uncharacterized protein LOC110988019
GCIB01002573.1	1.17	7.48	2.55e-17	2.46e-14	XP_021757275	desumoylating isopeptidase 1-like [Chenopodium quinoa]	86	AT2G39730	Ribulose bisphosphate carboxylase/oxygenase activase, chloroplastic
GCIB01003512.1	1.17	5.38	1.1e-08	2.59e-06	XP_021666937	uncharacterized protein LOC110662196 [Hevea brasiliensis]	80.8	AT1G71500	Rieske domain-containing protein
GCIB01004939.1	1.16	5.02	3.88e-07	6.47e-05	XP_016512409	PREDICTED: B3 domain-containing protein At3g19184-like [Nicotiana	95.3	AT4G38970	Fructose-bisphosphate aldolase
GCIB01000330.1	1.16	4.15	0.000316	0.0223	XP_022038326	ATP-dependent DNA helicase pif1-like [Helianthus annuus]	93.5	AT1G76100	Plastocyanin
GCIB01005404.1	1.14	4.47	8.85e-05	0.00757	XP_010694853	PREDICTED: methanol O-anthraniloyltransferase-like [Beta vulgaris	83.3	AT5G12470	Protein RETICULATA-RELATED 4, chloroplastic
GCIB01002564.1	1.11	5.58	2.6e-09	7.04e-07	XP_021856726	cryptochrome-1 [Spinacia oleracea]	91.2	AT1G44575	Photosystem II 22 kDa protein, chloroplastic
GCIB01001528.1	1.11	4.63	2.64e-05	0.00268	XP_021675220	inositol phosphorylceramide glucuronosyltransferase 1-like isoform	84.3	AT1G76080	Thioredoxin-like protein CDSP32, chloroplastic
GCIB01006679.1	1.1	7.49	5.65e-13	2.88e-10	XP_010678880	PREDICTED: repetitive proline-rich cell wall protein 2 [Beta	92.5	AT4G20360	Elongation factor Tu
GCIB01000771.1	1.09	5.92	1.27e-10	4.44e-08	XP_010686856	PREDICTED: wall-associated receptor kinase-like 8 [Beta vulgaris	87.4	AT1G42970	Glyceraldehyde-3-phosphate dehydrogenase
GCIB01004895.1	1.08	7.38	1.29e-14	8.29e-12	XP_021739004	pentatricopeptide repeat-containing protein At4g14050,	88.8	AT4G33010	Glycine dehydrogenase (decarboxylating), mitochondrial
GCIB01009153.1	1.07	5.13	1.67e-06	0.000237	XP_010271476	PREDICTED: interactor of constitutive active ROPs 4-like [Nelumbo	94.1	AT4G38970	Fructose-bisphosphate aldolase
GCIB01002453.1	1.07	6.38	6.82e-12	2.92e-09	XP_019456926	cytochrome f (plastid) [Pelargonium spinosum]	80.3	AT3G27850	50S ribosomal protein L12, chloroplastic
GCIB01011394.1	1.06	4.53	0.000134	0.0109	XP_010677415	PREDICTED: uncharacterized protein LOC104900002 [Beta vulgaris	82.5	AT1G32080	Plastidal glycolate/glycerate translocator 1, chloroplastic
GCIB01000837.1	1.03	6.11	1.08e-10	3.87e-08	XP_028765674	thioredoxin domain-containing protein 9 homolog [Prosopis alba]	86.2	AT4G38970	Fructose-bisphosphate aldolase
GCIB01007212.1	1.02	4.39	0.000577	0.037	XP_021750054	cytochrome P450 71A24-like [Prunus avium]	80.6	AT4G28080	Protein TSS
GCIB01003731.1	1.01	8.12	8.73e-14	4.84e-11	XP_021769039	F-box/FBD/LRR-repeat protein At1g16930-like [Chenopodium quinoa]	87.9	AT2G39730	Ribulose bisphosphate carboxylase/oxygenase activase, chloroplastic
GCIB01002182.1	1	5.12	6.24e-06	0.000761	XP_016512409	PREDICTED: B3 domain-containing protein At3g19184-like [Nicotiana	95.3	AT4G38970	Fructose-bisphosphate aldolase
GCIB01007826.1	1	7.67	5.37e-12	2.38e-09	XP_021734020	uncharacterized protein LOC110725935 [Chenopodium quinoa]	91.5	AT1G12900	Glyceraldehyde-3-phosphate dehydrogenase
GCIB01026962.1	1	4.31	0.00112	0.0629	XP_021847997	uncharacterized protein LOC110797633 [Spinacia oleracea]	85.8	AT2G29390	Methylsterol monooxygenase 2-2
GCIB01010096.1	-1	6.76	2.1e-12	9.89e-10	XP_021866552	uncharacterized protein LOC110818769 isoform X2 [Carica papaya]	90	AT4G24190	heat shock protein 90
GCIB01012014.1	-1	6.25	2.57e-11	1e-08	XP_028102248	pentatricopeptide repeat-containing protein At3g60050-like isoform	89.9	AT5G42020	Luminal-binding protein
GCIB01020515.1	-1	6.29	1.05e-08	2.5e-06	XP_010679830	PREDICTED: branched-chain-amino-acid aminotransferase 2,	81.8	AT5G39390	Leucine-rich repeat
GCIB01015125.1	-1	5.45	1.24e-07	2.38e-05	XP_021714393	UDP-galactose/UDP-glucose transporter 5-like isoform X2	80.8	AT2G14960	indole-3-acetic acid amido synthetase
GCIB01022726.1	-1.02	4.6	8.9e-05	0.0076	XP_002509790	uncharacterized protein LOC8287747 [Ricinus communis]	84.8	AT4G11600	Glutathione peroxidase
GCIB01035594.1	-1.02	4.5	0.000207	0.0156	XP_010676174	PREDICTED: protein trichome birefringence-like 11 [Beta vulgaris	82.4	AT1G62660	Beta-fructofuranosidase
GCIB01002338.1	-1.03	4.07	0.00135	0.0725	XP_021841793	protein CUP-SHAPED COTYLEDON 3-like [Spinacia oleracea]	92.3	AT1G21440	Carboxyvinyl-carboxyphosphonate phosphorylmutase, chloroplastic
GCIB01026339.1	-1.04	4.37	0.000201	0.0152	XP_021839137	DNA repair RAD52-like protein 2, chloroplastic [Carica papaya]	93.3	AT4G16480	Inositol transporter 4
GCIB01024719.1	-1.05	4.04	0.00118	0.0658	XP_010674072	PREDICTED: uncharacterized protein LOC104896894 [Beta vulgaris	93.8	AT3G05580	Serine/threonine-protein phosphatase
GCIB01066539.1	-1.05	4.12	0.000817	0.0496	XP_021850035	uncharacterized protein LOC110799445 [Spinacia oleracea]	89.7	AT5G13580	ABC transporter G family member 20
GCIB01061647.1	-1.05	4.24	0.000474	0.0313	XP_010684536	PREDICTED: probably inactive leucine-rich repeat receptor-like	84.6		RNA-directed DNA polymerase
GCIB01026072.1	-1.05	5.26	0.000676	0.0424	XP_021864243	putative phospholipid:diacylglycerol acyltransferase 2 isoform X2	83.6	AT4G39210	Glucose-1-phosphate adenylyltransferase
GCIB01012580.1	-1.05	5.37	1.07e-07	2.08e-05	XP_021758232	LRR receptor-like serine/threonine-protein kinase FEI 1 isoform X2	83.1	AT5G05270	Probable chalcone--flavonone isomerase 3
GCIB01002271.1	-1.06	7.73	7.87e-15	5.27e-12	XP_021729206	pentatricopeptide repeat-containing protein At3g53170-like	86.6	AT1G79750	Malic enzyme
GCIB01024481.1	-1.08	5.51	4.35e-09	1.11e-06	XP_027081731	LRR receptor-like serine/threonine-protein kinase EFR [Coffea	92.2	AT5G42020	Luminal-binding protein
GCIB01026010.1	-1.08	4.6	4.19e-05	0.00403	XP_009590568	uncharacterized protein LOC104100882 isoform X2 [Nicotiana	89.2	AT2G17890	Calcium-dependent protein kinase 28
GCIB01006453.1	-1.08	6.57	4.1e-12	1.85e-09	XP_021766818	NF-kappa-B-activating protein-like [Chenopodium quinoa]	87.7	AT1G05010	1-aminocyclopropane-1-carboxylate oxidase
GCIB01011010.1	-1.09	5.52	5.01e-09	1.26e-06	XP_021768081	SNW/SKI-interacting protein-like [Chenopodium quinoa]	81.7	AT4G17090	Beta-amylase
GCIB01012838.1	-1.09	6.03	8.51e-12	3.63e-09	XP_021768081	SNW/SKI-interacting protein-like [Chenopodium quinoa]	81.3	AT4G17090	Beta-amylase
GCIB01056478.1	-1.1	5.21	1.12e-07	2.17e-05	XP_021769194	uncharacterized protein LOC110684081 [Chenopodium quinoa]	84.3	AT5G05600	1-aminocyclopropane-1-carboxylate oxidase
GCIB01016151.1	-1.1	6.79	2.66e-14	1.59e-11	XP_010676380	PREDICTED: small nuclear ribonucleoprotein Sm D2 isoform X2 [Beta	83.9	AT3G17630	Cation/H(+) antiporter 18
GCIB01009052.1	-1.1	7	4.24e-13	2.2e-10	XP_010675716	PREDICTED: WAT1-related protein At1g68170-like [Beta vulgaris	83.1	AT3G20410	calcium-dependent protein kinase
GCIB01006796.1	-1.1	6.39	1.78e-13	9.68e-11	XP_021866552	uncharacterized protein LOC110818769 isoform X2 [Carica papaya]	81.4	AT4G24190	heat shock protein 90
GCIB01016391.1	-1.11	4.55	2.71e-05	0.00275	XP_021718743	acidic leucine-rich nuclear phosphoprotein 32 family member B-like	82.9	AT1G30755	Protein PSK SIMULATOR 2
GCIB01001448.1	-1.11	3.91	0.00148	0.0776	XP_021863785	cellulose synthase A catalytic subunit 6 [UDP-forming]-like isoform	81.7	AT4G34240	Aldehyde dehydrogenase
GCIB01014140.1	-1.11	3.79	0.00183	0.0918	XP_037408370	uncharacterized protein LOC119276112 [Triticum dicoccoides]	81.5	AT5G04080	cysteine-rich and transmembrane domain-containing protein A
GCIB01000653.1	-1.11	4.09	0.000442	0.0298	XP_010672807	PREDICTED: uncharacterized protein LOC104894499 [Beta vulgaris	80.2	AT1G67000	LEAF RUST 10 DISEASE-RESISTANCE LOCUS RECEPTOR-LIKE PROTEIN KINASE-like 2.1
GCIB01005563.1	-1.12	5.08	1.95e-07	3.56e-05	XP_021847062	uncharacterized protein LOC110796701 isoform X5 [Spinacia	80.6	AT5G58380	CBL-interacting protein kinase
GCIB01035527.1	-1.13	6.93	3.51e-15	2.52e-12	XP_010668641	PREDICTED: putative nuclease HARBI1 [Beta vulgaris subsp	87.4	AT1G79750	Malic enzyme
GCIB01041182.1	-1.13	3.79	0.00183	0.0918	XP_010678288	PREDICTED: uncharacterized protein LOC104899879 [Beta vulgaris	82.7	AT4G25010	Bidirectional sugar transporter SWEET
GCIB01013475.1	-1.14	4.03	0.000738	0.0454	XP_021747028	cytochrome b-c1 complex subunit Rieske-4, mitochondrial-like	93.8	AT1G69490	nac
GCIB01028564.1	-1.14	3.75	0.00156	0.0805	XP_010688391	PREDICTED: LOW QUALITY PROTEIN: IQ domain-containing protein	85.8	AT1G02520	ABC transporter B family member 11
GCIB01000184.1	-1.14	5.51	8.98e-10	2.68e-07	XP_022714742	protein SPIRAL1-like 1 [Durio zibethinus]	83.8	AT1G15950	cinnamoyl-CoA reductase
GCIB01012276.1	-1.15	4.18	0.000221	0.0165	XP_021756720	protein DETOXIFICATION 40-like [Chenopodium quinoa]	85.3	AT1G19230	cytochrome b-245 heavy chain
GCIB01009428.1	-1.15	4.5	1.98e-05	0.00211	XP_021764341	RNA polymerase-associated protein LEO1-like [Chenopodium quinoa]	80	AT3G63380	ATPase plasma membrane Ca2+ transporting 2
GCIB01002554.1	-1.16	6.2	1.65e-14	1.04e-11	XP_021837445	non-specific lipid-transfer protein 1-like [Carica papaya]	80.6	AT4G00980	HAD superfamily
GCIB01003916.1	-1.17	4.35	5.58e-05	0.00515	XP_010676890	PREDICTED: putative pentatricopeptide repeat-containing protein	86.2	AT5G65140	Trehalose-phosphate phosphatase A
GCIB01038795.1	-1.17	4.09	0.00019	0.0145	XP_021862988	replication factor C subunit 2 [Spinacia oleracea]	85.5	ATMG00810	uncharacterized protein LOC116122991
GCIB01017117.1	-1.19	4.15	0.000189	0.0145	XP_021729958	uncharacterized protein LOC110706425 [Chenopodium quinoa]	84.4	AT5G02540	Short-chain dehydrogenase TIC 32, chloroplastic
GCIB01009610.1	-1.2	5.56	4.52e-11	1.73e-08	XP_010686665	PREDICTED: uncharacterized protein LOC109129243 [Camelina sativa]	82.4	AT4G16480	Inositol transporter 4
GCIB01008907.1	-1.2	3.86	0.00077	0.047	XP_038700758	pre-mRNA splicing factor SR-like 1 isoform X2 [Tripterygium	81.8	AT1G60710	Aldo-keto reductase
GCIB01009144.1	-1.21	6.4	1.08e-15	8.31e-13	XP_021732559	probable pectinesterase/pectinesterase inhibitor 21 [Chenopodium	82.1	AT2G40370	Laccase
GCIB01003810.1	-1.24	4.68	1.28e-06	0.000186	XP_024459606	ribonuclease H2 subunit A isoform X3 [Populus trichocarpa]	81.5	AT1G05320	coiled-coil domain-containing protein 18
GCIB01009406.1	-1.25	4.75	4.54e-07	7.36e-05	XP_021865017	LOW QUALITY PROTEIN: uncharacterized protein LOC110825508, partial	83.6	AT1G06550	3-hydroxyisobutyryl-CoA hydrolase-like protein 5
GCIB01029317.1	-1.25	4.65	1.06e-06	0.00016	XP_021765744	uncharacterized protein LOC110739684 [Chenopodium quinoa]	81.6	AT4G17090	Beta-amylase
GCIB01003536.1	-1.27	5.84	4.94e-14	2.84e-11	XP_021837196	pentatricopeptide repeat-containing protein At1g08070,	88.4	AT5G13930	Chalcone synthase
GCIB01009168.1	-1.28	3.65	0.000903	0.0534	XP_021853538	4-coumarate--CoA ligase 1-like [Spinacia oleracea]	100	AT2G06530	Vacuolar protein sorting-associated protein 2 homolog 1
GCIB01010939.1	-1.28	3.61	0.00131	0.0712	XP_010690616	PREDICTED: probable inactive ATP-dependent zinc metalloprotease	90.5	AT4G34050
GCIB01002471.1	-1.28	4.61	1.03e-06	0.000156	XP_022714742	protein SPIRAL1-like 1 [Durio zibethinus]	83.8	AT1G15950	cinnamoyl-CoA reductase
GCIB01022154.1	-1.28	4.28	1.92e-05	0.00208	XP_038905076	serine/threonine-protein kinase ATM isoform X3 [Benincasa hispida]	81.7	AT3G29200	Chorismate mutase
GCIB01001902.1	-1.28	5.82	5.47e-14	3.12e-11	XP_021744921	uncharacterized protein LOC110726956 [Chenopodium quinoa]	80.7	AT1G24735	Caffeoyl-CoA O-methyltransferase
GCIB01014838.1	-1.29	3.98	0.000156	0.0124	XP_021842887	putative disease resistance protein At1g50180 [Spinacia oleracea]	84.5	AT1G30820	CTP synthase
GCIB01036005.1	-1.3	4.72	2.15e-07	3.88e-05	XP_021866657	WD and tetratricopeptide repeats protein 1 isoform X3 [Carica	95.2	AT1G80160	lactoylglutathione lyase
GCIB01000696.1	-1.33	5.8	4.15e-15	2.87e-12	XP_022714742	protein SPIRAL1-like 1 [Durio zibethinus]	84.1	AT1G15950	cinnamoyl-CoA reductase
GCIB01036609.1	-1.33	5.83	2.42e-15	1.8e-12	XP_010676380	PREDICTED: small nuclear ribonucleoprotein Sm D2 isoform X2 [Beta	83.9	AT3G17630	Cation/H(+) antiporter 18
GCIB01048005.1	-1.33	4.03	5.14e-05	0.0048	XP_021835418	ras-related protein RABA4c, partial [Carica papaya]	82.1	AT2G18750	GATA transcription factor 15
GCIB01075268.1	-1.34	3.66	0.000621	0.0394	XP_021769194	uncharacterized protein LOC110684081 [Chenopodium quinoa]	87	AT3G55970	1-aminocyclopropane-1-carboxylate oxidase
GCIB01017779.1	-1.34	3.74	0.000361	0.0249	XP_021768080	probable protein phosphatase 2C 50 [Chenopodium quinoa]	83	AT5G47070	protein kinase
GCIB01002949.1	-1.35	6.4	3.44e-16	2.87e-13	XP_024949475	heterochromatin protein 1-like [Citrus sinensis]	82.5		hypothetical protein
GCIB01015527.1	-1.35	3.42	0.0012	0.0665	XP_010682575	PREDICTED: antiviral protein alpha isoform X2 [Beta vulgaris subsp	81.7	AT1G23800	Aldehyde dehydrogenase family 2 member B7, mitochondrial
GCIB01001196.1	-1.35	5.4	4.18e-12	1.87e-09	XP_010694173	PREDICTED: uncharacterized protein LOC109135274 [Beta vulgaris	81.6		uncharacterized protein LOC110720995 isoform X1
GCIB01029068.1	-1.36	4.89	8.73e-09	2.11e-06	XP_031402499	nuclear transcription factor Y subunit C-1-like isoform X2 [Punica	84.9	AT1G08450	Calreticulin
GCIB01009057.1	-1.36	6.88	2.59e-21	3.62e-18	XP_034711383	uncharacterized protein LOC117906547 isoform X1 [Vitis riparia]	83.7	AT3G48990	Oxalate--CoA ligase
GCIB01041469.1	-1.36	4.07	0.000636	0.0402	XP_021767245	mitogen-activated protein kinase kinase kinase 5-like [Chenopodium	83	AT4G09570	calcium dependent protein kinase
GCIB01000687.1	-1.38	4.68	7.83e-08	1.57e-05	XP_021753174	ABC transporter C family member 5-like [Chenopodium quinoa]	90	AT5G17330	Glutamate decarboxylase
GCIB01081177.1	-1.38	3.9	5.63e-05	0.00518	XP_021718407	uncharacterized protein LOC110695482 [Chenopodium quinoa]	83.8	AT1G26560	Beta-glucosidase 40
GCIB01022736.1	-1.38	4.5	5.22e-07	8.35e-05	XP_010685305	PREDICTED: uncharacterized protein LOC109132089, partial [Camelina	80	AT5G07990	Cytochrome P450
GCIB01054641.1	-1.41	3.41	0.0012	0.0665	XP_010691833	PREDICTED: protein FAR1-RELATED SEQUENCE 5-like [Beta vulgaris	86.2	AT2G46710	rho GTPase-activating protein 39-like
GCIB01042523.1	-1.41	3.68	0.000153	0.0122	XP_021759904	galactinol synthase 2-like [Chenopodium quinoa]	80	AT1G75450	Cytokinin dehydrogenase
GCIB01018747.1	-1.45	3.53	0.000463	0.0308	XP_041017158	BAG family molecular chaperone regulator 5, mitochondrial [Juglans	92.2	AT1G08450	Calreticulin
GCIB01047786.1	-1.45	3.98	2.21e-05	0.00232	XP_010669677	PREDICTED: GDT1-like protein 1, chloroplastic isoform X2 [Beta	89.3	AT2G28500	LOB domain-containing protein
GCIB01040742.1	-1.46	4.25	1.47e-06	0.000213	XP_021851427	long chain base biosynthesis protein 1 [Spinacia oleracea]	83.6	AT3G17510	CBL-interacting protein kinase
GCIB01007136.1	-1.46	3.94	2.56e-05	0.00261	XP_022898551	E3 ubiquitin-protein ligase BRE1A-like [Olea europaea var	82.2	AT5G35700	Fimbrin-2
GCIB01109512.1	-1.47	4.02	9.95e-06	0.00116	XP_027073189	uncharacterized protein LOC113698366 isoform X1 [Coffea arabica]	92.6	AT5G40350	Transcription factor MYB21
GCIB01010336.1	-1.48	3.9	1.97e-05	0.00211	XP_010691671	PREDICTED: increased DNA methylation 1 [Camelina sativa]	82.6	AT3G19450	Probable cinnamyl alcohol dehydrogenase
GCIB01005224.1	-1.49	5.01	5.01e-11	1.9e-08	XP_021742260	uncharacterized protein LOC110717950 [Chenopodium quinoa]	80	AT3G04720	Wound-induced protein WIN1
GCIB01040960.1	-1.51	3.54	0.000309	0.022	XP_001419182	predicted protein [Micromonas commoda]	94.4		hypothetical protein
GCIB01021027.1	-1.56	4.71	6.84e-10	2.13e-07	XP_010673986	PREDICTED: probable mannitol dehydrogenase [Beta vulgaris subsp	95.2	AT3G45140	Lipoxygenase
GCIB01150180.1	-1.56	4.19	4.3e-07	7.01e-05	XP_011402156	uncharacterized protein LOC111204017 [Brassica napus]	80		LOC108455181
GCIB01009773.1	-1.57	6.03	1.24e-21	1.82e-18	XP_021756316	receptor-like serine/threonine-protein kinase NCRK [Chenopodium	89.4	AT5G13930	Chalcone synthase
GCIB01010914.1	-1.57	4.73	6.06e-10	1.92e-07	XP_010672675	PREDICTED: protein CHROMATIN REMODELING 5 [Beta vulgaris subsp	81.5	AT1G75450	Cytokinin dehydrogenase
GCIB01001062.1	-1.6	5.76	1.2e-19	1.41e-16	XP_021837196	pentatricopeptide repeat-containing protein At1g08070,	89.5	AT5G13930	Chalcone synthase
GCIB01013351.1	-1.61	4.71	3.34e-10	1.09e-07	XP_031113337	nudix hydrolase 10-like [Ipomoea triloba]	83.6	AT1G60710	Aldo-keto reductase
GCIB01003740.1	-1.66	5.45	1.51e-17	1.49e-14	XP_021775446	uncharacterized protein LOC110689848 [Chenopodium quinoa]	82.7	AT4G13420	Potassium transporter
GCIB01073022.1	-1.71	3.14	0.000433	0.0292	XP_021850358	benzyl alcohol O-benzoyltransferase-like, partial [Spinacia oleracea]	100
GCIB01000677.1	-1.71	3.99	0.00125	0.0688	XP_024949475	heterochromatin protein 1-like [Citrus sinensis]	89.7		hypothetical protein
GCIB01025758.1	-1.73	3.45	5.25e-05	0.00488	XP_021844415	anamorsin homolog [Spinacia oleracea]	82.4	AT1G06150	Transcription factor bHLH155
GCIB01003933.1	-1.78	3.06	0.000474	0.0313	XP_024028092	uncharacterized protein LOC18992808 [Eutrema salsugineum]	85.7	AT2G29090	abscisic acid 8'-hydroxylase 2
GCIB01019144.1	-1.79	4.04	1.26e-07	2.41e-05	XP_019172334	PREDICTED: 15-cis-phytoene desaturase,	82.1	AT4G28390	ADP,ATP carrier protein, mitochondrial
GCIB01000148.1	-1.79	6.05	2.13e-27	5.22e-24	XP_021776323	transcription termination factor MTEF1, chloroplastic-like	80	AT4G33720	Pathogenesis-related protein 1
GCIB01024365.1	-1.83	3.41	3.61e-05	0.00355	XP_010685305	PREDICTED: uncharacterized protein LOC109132089, partial [Camelina	81.7	AT5G07990	Cytochrome P450
GCIB01066373.1	-1.9	4	2.22e-08	4.93e-06	XP_006304375	peptide-N4-(N-acetyl-beta-glucosaminyl)asparagine amidase A	95.5	AT1G19890	Histone H3
GCIB01010671.1	-1.9	2.82	0.00088	0.0524	XP_019172334	PREDICTED: 15-cis-phytoene desaturase,	81.8	AT4G28390	ADP,ATP carrier protein, mitochondrial
GCIB01005937.1	-2.02	2.99	0.000314	0.0222	XP_004492858	ABC transporter A family member 8-like [Cicer arietinum]	92.9	AT1G08450	Calreticulin
GCIB01025591.1	-2.19	5.01	1.23e-19	1.43e-16	XP_021717171	serine/threonine-protein phosphatase 7 long form homolog	81.8	AT4G33720	Pathogenesis-related protein 1
GCIB01052820.1	-2.22	2.78	0.000326	0.0229	NP_001275604	ribosomal protein S12 (chloroplast) [Cymbopogon citratus]	89.8	AT5G13080	WRKY transcription factor
GCIB01007557.1	-2.32	4.98	1.53e-21	2.18e-18	XP_021734496	helicase sen1-like [Chenopodium quinoa]	83.2	AT2G47180	Galactinol synthase 2
GCIB01001551.1	-2.32	5.05	2.33e-22	3.57e-19	XP_021717171	serine/threonine-protein phosphatase 7 long form homolog	81.2	AT4G33720	Pathogenesis-related protein 1
GCIB01018963.1	-2.38	2.69	0.000312	0.0221	XP_015575755	364 kDa proline-rich protein [Ricinus communis]	87.1	AT3G56310	Alpha-galactosidase
GCIB01077057.1	-2.42	2.42	0.00149	0.0782	XP_042047941	probable polyribonucleotide nucleotidyltransferase 1, chloroplastic	90	AT5G62430	Cyclic dof factor 2
GCIB01012524.1	-2.57	5.3	1.96e-05	0.0021	XP_001698950	NADH dehydrogenase subunit 6 (chloroplast) [Burmeistera	85.7		predicted protein
GCIB01019392.1	-2.67	2.73	2.75e-05	0.00278	XP_023870753	ribulose-phosphate 3-epimerase, cytoplasmic isoform [Quercus	84.9		Plasma membrane ATPase
GCIB01031351.1	-2.7	3.28	1.02e-07	2e-05	XP_023907316	UPF0057 membrane protein At4g30660-like [Quercus suber]	94.7	AT1G07920	Elongation factor 1-alpha
GCIB01151293.1	-2.76	2.28	0.00131	0.0713	XP_007141246	hypothetical protein PHAVU_006G094400g [Phaseolus vulgaris]	84.8		LOC110272781
GCIB01015676.1	-2.77	2.32	0.00131	0.0713	XP_023878992	eukaryotic translation initiation factor 3 subunit M-like [Quercus	89.7	AT5G56010	heat shock protein 90 alpha family class B member 1
GCIB01012382.1	-2.85	3.08	3.38e-07	5.73e-05	XP_023907019	uncharacterized protein LOC112025556 [Quercus suber]	93.1	AT5G42020	hsp70
GCIB01111532.1	-2.9	5.08	2.09e-19	2.38e-16	XP_003064993	ATP synthase CF1 alpha subunit (chloroplast) [Cuscuta gronovii]	87.5		hypothetical protein
GCIB01081042.1	-2.99	2.25	0.000275	0.0199	XP_023870752	mavicyanin [Quercus suber]	91.7		acyl-CoA desaturase-like
GCIB01058382.1	-3.09	2.86	1.41e-06	0.000204	XP_023875420	short-chain dehydrogenase TIC 32, chloroplastic-like isoform X2	85.1		5-methyltetrahydropteroyltriglutamate--homocysteine methyltransferase
GCIB01063243.1	-3.14	2.12	0.00183	0.0918	XP_023926463	PREDICTED: secoisolariciresinol dehydrogenase-like [Gossypium	81.7	AT5G14780	Formate dehydrogenase
GCIB01089938.1	-3.28	2.07	0.00183	0.0918	XP_023915197	probable beta-D-xylosidase 7 [Quercus suber]	84.8	AT1G12230	Transaldolase
GCIB01015148.1	-3.52	5.78	2.24e-12	1.04e-09	XP_022735763	respiratory burst oxidase homolog protein B [Durio zibethinus]	88
GCIB01116529.1	-3.6	1.97	0.000977	0.0566	XP_039003132	RGG repeats nuclear RNA binding protein A-like [Hibiscus syriacus]	83.7		hypothetical protein
GCIB01150939.1	-3.61	2.09	0.00183	0.0918	YP_004376519	photosystem II 44 kDa protein (chloroplast) [Pachycladon enysii]	98.3	ATCG00490	Ribulose bisphosphate carboxylase large chain
GCIB01000516.1	-3.66	7.81	0.000997	0.0575	XP_022739106	Polyribonucleotide nucleotidyltransferase [Ostreococcus tauri]	92.6		uncharacterized protein
GCIB01015112.1	-3.76	3.72	3.26e-09	8.58e-07	XP_002959765	hypothetical protein VOLCADRAFT_73549 [Volvox carteri f	80.4		hypothetical protein
GCIB01004562.1	-3.77	4.73	0.000419	0.0284	XP_022720746	plant intracellular Ras-group-related LRR protein 6-like [Durio	84.4		uncharacterized protein
GCIB01067175.1	-3.89	2.03	0.000244	0.018	XP_021840979	glycerol-3-phosphate dehydrogenase [NAD(+)] GPDHC1, cytosolic	85.7		hypothetical protein
GCIB01045799.1	-4.27	2.76	5.81e-08	1.21e-05	XP_001698950	NADH dehydrogenase subunit 6 (chloroplast) [Burmeistera	84		Tar1p like protein
GCIB01006681.1	-4.28	2.27	1.53e-05	0.00169	XP_011402158	U-box domain-containing protein 51-like [Brassica napus]	87.7		uncharacterized protein
GCIB01019272.1	-4.48	2.05	0.000244	0.018	XP_030526856	uncharacterized protein LOC115740305 [Rhodamnia argentea]	98.1	AT3G12110	Actin
GCIB01004265.1	-4.6	3.14	1.98e-11	7.95e-09	XP_019429394	PREDICTED: uncharacterized protein LOC109360893 isoform X3 [Lupinus	85.9		LOW QUALITY PROTEIN: uncharacterized protein LOC108577999
GCIB01006682.1	-4.82	4.28	3.57e-28	9.04e-25	XP_017609271	PREDICTED: glucan endo-1,3-beta-glucosidase 4-like isoform X1 [Gossypium arboreum]	96.7		uncharacterized protein
GCIB01004407.1	-5.12	3.09	1.84e-12	8.83e-10	XP_020990123	uncharacterized protein LOC107475785 isoform X5 [Arachis	86		LOC108456105
GCIB01005039.1	-5.42	4.91	8.53e-09	2.07e-06	XP_002959765	hypothetical protein VOLCADRAFT_73549 [Volvox carteri f	80.4		PEROXIDASE_4 domain-containing protein
GCIB01109907.1	-5.46	2.17	0.000263	0.0192	XP_024925474	uncharacterized protein LOC107407073 isoform X2 [Ziziphus jujuba]	90		phosphopantothenoylcysteine decarboxylase subunit VHS3-like
GCIB01001418.1	-5.65	5.53	3.22e-31	1e-27	XP_005850831	photosystem I P700 apoprotein A1 (chloroplast) [Penthorum	86.8		hypothetical protein
GCIB01111766.1	-5.78	3.22	9.57e-10	2.84e-07	XP_001698950	NADH dehydrogenase subunit 6 (chloroplast) [Burmeistera	80		Tar1p like protein
False Discovery Rate (FDR) of ≤ 0.1; log2(Fold Change) > |1|

## Sheet: DEGs S1 vs S3
genes	logFC	logCPM	PValue	FDR	plant	plant_infor	plantID
GCIB01064448.1	10.65	11.21	1.53e-208	6.19e-204	XP_017610676	PREDICTED: RNA-binding protein 12-like [Gossypium arboreum]	72.5
GCIB01046103.1	10.65	10.9	4.21e-193	1.14e-188	XP_005650152		80
GCIB01042439.1	9.62	8.57	1.59e-158	3.22e-154	XP_001698950	NADH dehydrogenase subunit 6 (chloroplast) [Burmeistera	86.2
GCIB01134938.1	8.89	5.71	1.33e-07	4.58e-05	XP_022933354	probable pectinesterase/pectinesterase inhibitor 20 isoform X1	52.6
GCIB01094948.1	8.35	4.95	2.73e-07	8.82e-05	XP_012857141	PREDICTED: probable glycosyltransferase At3g07620 isoform X1	82.9
GCIB01006622.1	7.35	3.78	5.58e-06	1.38e-03	XP_020990106	uncharacterized protein LOC107475841 [Arachis duranensis]	79.5
GCIB01097098.1	7.27	3.91	2.26e-20	3.05e-17	XP_028785740	serine acetyltransferase 5-like [Prosopis alba]	80
GCIB01000558.1	7.17	4.55	5.09e-09	2.32e-06	XP_028554222	uncharacterized protein LOC110108390 isoform X1 [Dendrobium	72.7
GCIB01039114.1	6.87	3.25	1.45e-14	1.27e-11	XP_024924876	ubiquitin carboxyl-terminal hydrolase 4 [Citrus sinensis]	92
GCIB01007421.1	6.65	3.03	7.32e-05	1.29e-02	XP_039017729	granule-bound starch synthase 1, chloroplastic/amyloplastic-like	53.3
GCIB01152701.1	6.48	3.21	2.87e-12	2.02e-09	XP_018499623	PREDICTED: non-structural maintenance of chromosomes element 4	76.5
GCIB01140228.1	6.14	3.55	5.53e-17	5.74e-14	XP_024925474	uncharacterized protein LOC107407073 isoform X2 [Ziziphus jujuba]	78.9
GCIB01005787.1	6.04	3.79	3.33e-12	2.31e-09	YP_009867176	ribosomal protein S12 (chloroplast) [Calligonum juochiangense]	100
GCIB01073714.1	5.93	2.49	4.17e-06	1.07e-03	YP_009047331	cytochrome b6 (chloroplast) [Plinia cauliflora]	99.8
GCIB01006402.1	5.75	3.16	5.19e-12	3.50e-09	XP_034917842	60S ribosomal protein L21-1-like [Populus alba]	75.7
GCIB01150720.1	5.74	2.64	1.50e-08	6.10e-06	XP_022871897	protein LEO1 homolog isoform X1 [Olea europaea var sylvestris]	67.5
GCIB01017356.1	5.73	3.32	9.23e-14	7.79e-11	YP_009867191	photosystem I subunit IX (chloroplast) [Calligonum juochiangense]	99.8
GCIB01035018.1	5.72	4.14	1.74e-16	1.74e-13	YP_009867176	ribosomal protein S12 (chloroplast) [Calligonum juochiangense]	100
GCIB01143763.1	5.41	4.09	4.81e-25	8.67e-22	YP_001152204	photosystem I assembly protein Ycf3 (chloroplast) [Cathaya	79.3
GCIB01010080.1	5.41	2.21	1.53e-05	3.34e-03	YP_009179554	ribosomal protein L23 (chloroplast) [Woodwardia unigemmata]	62.3
GCIB01065181.1	5.33	2.95	1.09e-09	5.54e-07	YP_001152215	ribosomal protein L14 (chloroplast) [Cathaya argyrophylla]	66.7
GCIB01062903.1	5.32	3.84	4.15e-20	5.42e-17	XP_007144559	hypothetical protein PHAVU_005G149200g [Phaseolus vulgaris]	70.3
GCIB01106989.1	5.27	2.55	1.20e-07	4.15e-05	XP_027186898	uncharacterized protein LOC101493422 [Cicer arietinum]	63.6
GCIB01035198.1	5.21	3.79	3.06e-19	3.70e-16	XP_020999426	interactor of constitutive active ROPs 3 [Arachis duranensis]	61.9
GCIB01013524.1	5.18	2.93	1.09e-09	5.54e-07	YP_009306384	PREDICTED: haloacid dehalogenase-like hydrolase domain-containing	32.9
GCIB01126805.1	5.14	2.42	9.57e-07	2.81e-04	YP_009233131	hypothetical chloroplast RF19 (chloroplast) [Loropetalum	100
GCIB01037659.1	5.1	5.45	2.47e-58	1.43e-54	XP_015577855	uncharacterized protein LOC8263371 isoform X1 [Ricinus communis]	80
GCIB01059871.1	5.07	2.76	9.79e-08	3.47e-05	YP_009867265	photosystem I P700 apoprotein A1 (chloroplast) [Calligonum	100
GCIB01095539.1	4.81	3.39	1.68e-13	1.39e-10	YP_001152215	ribosomal protein L14 (chloroplast) [Cathaya argyrophylla]	64.1
GCIB01153727.1	4.66	3.38	3.24e-13	2.60e-10	XP_022889302	putative late blight resistance protein homolog R1A-10, partial	59.5
GCIB01150790.1	4.56	2.07	1.22e-04	1.99e-02	XP_021838469	ribulose-1,5 bisphosphate carboxylase/oxygenase large subunit	88
GCIB01064806.1	4.54	5.67	2.85e-66	2.31e-62	XP_039683460	cationic amino acid transporter 1 isoform X1 [Medicago truncatula]	40.2
GCIB01077992.1	4.5	2.04	1.22e-04	1.99e-02	XP_010104773	uncharacterized protein LOC18041556 [Citrus clementina]	60.5
GCIB01049723.1	4.48	2.25	1.53e-05	3.34e-03	YP_009867753	RNA polymerase beta' subunit (chloroplast) [Calligonum ebinuricum]	99.8
GCIB01141328.1	4.47	2.83	1.55e-08	6.27e-06	XP_007161040	NADH dehydrogenase subunit 2 (chloroplast) [Chrysobalanus icaco]	60.5
GCIB01045830.1	4.27	4.89	6.64e-38	2.44e-34	YP_001152219	ribosomal protein S11 (chloroplast) [Cathaya argyrophylla]	78.6
GCIB01054014.1	4.24	6.28	1.35e-81	1.37e-77	YP_001152215	ribosomal protein L14 (chloroplast) [Cathaya argyrophylla]	68.3
GCIB01150501.1	4.18	2	2.44e-04	3.63e-02	YP_001152214	ribosomal protein L16 (chloroplast) [Cathaya argyrophylla]	52.2
GCIB01150262.1	4.17	5.56	6.67e-57	3.38e-53	XP_001698950	NADH dehydrogenase subunit 6 (chloroplast) [Burmeistera	75.9
GCIB01084369.1	4.11	3.15	2.18e-10	1.23e-07	XP_039003132	RGG repeats nuclear RNA binding protein A-like [Hibiscus syriacus]	63.9
GCIB01038759.1	4.07	7.36	2.87e-93	3.87e-89	YP_001312258	PSII 32 kDa protein (chloroplast) [Corynocarpus laevigatus]	58.9
GCIB01077993.1	4	2.26	1.45e-04	2.31e-02	YP_009526534	Ycf3 (chloroplast) [Dipsacus japonicus]	72.5
GCIB01090573.1	3.87	3.03	2.87e-09	1.35e-06	YP_001152219	ribosomal protein S11 (chloroplast) [Cathaya argyrophylla]	75.4
GCIB01100927.1	3.87	2.92	3.70e-08	1.41e-05	YP_001152215	ribosomal protein L14 (chloroplast) [Cathaya argyrophylla]	65
GCIB01150029.1	3.81	4.81	1.54e-32	4.31e-29	XP_001698950	NADH dehydrogenase subunit 6 (chloroplast) [Burmeistera	72.4
GCIB01040917.1	3.78	4.05	6.08e-19	7.14e-16	YP_001152214	ribosomal protein L16 (chloroplast) [Cathaya argyrophylla]	46.1
GCIB01039538.1	3.77	8.33	1.01e-08	4.27e-06	XP_021717697	phosphatidate cytidylyltransferase 4, chloroplastic-like isoform X1	61.9
GCIB01053708.1	3.75	6.26	1.63e-57	8.78e-54	XP_020990109	sorcin isoform X3 [Arachis duranensis]	82.9
GCIB01025434.1	3.72	2.69	1.63e-06	4.59e-04	YP_001152219	ribosomal protein S11 (chloroplast) [Cathaya argyrophylla]	76.8
GCIB01063548.1	3.63	3.69	7.86e-14	6.70e-11	YP_001152218	ribosomal protein L36 (chloroplast) [Cathaya argyrophylla]	81.5
GCIB01036415.1	3.62	3.1	5.69e-09	2.56e-06	XP_039683460	cationic amino acid transporter 1 isoform X1 [Medicago truncatula]	44.2
GCIB01036424.1	3.62	2.86	1.32e-07	4.54e-05	YP_009306384	PREDICTED: haloacid dehalogenase-like hydrolase domain-containing	75
GCIB01058293.1	3.61	2.61	1.05e-05	2.42e-03	XP_007161040	NADH dehydrogenase subunit 2 (chloroplast) [Chrysobalanus icaco]	60.9
GCIB01047398.1	3.59	4.96	1.29e-34	3.88e-31	XP_031474902	uncharacterized protein LOC116267780 [Nymphaea colorata]	71.9
GCIB01077097.1	3.56	3.26	1.53e-09	7.67e-07	YP_009463605	ATP-dependent DNA helicase PIF1-like [Eutrema salsugineum]	73.8
GCIB01118273.1	3.56	2.73	1.63e-06	4.59e-04	XP_011013113	nucleoside diphosphate kinase 3-like isoform X1 [Hevea	51.4
GCIB01046676.1	3.53	2.69	3.05e-06	8.05e-04	XP_007141246	hypothetical protein PHAVU_006G094400g [Phaseolus vulgaris]	74.3
GCIB01120433.1	3.47	2.45	1.21e-04	1.99e-02	XP_022889302	putative late blight resistance protein homolog R1A-10, partial	60.9
GCIB01047633.1	3.43	6.98	2.13e-71	1.91e-67	XP_005644355		55.9
GCIB01150386.1	3.33	4.46	1.05e-22	1.60e-19	YP_001152215	ribosomal protein L14 (chloroplast) [Cathaya argyrophylla]	64.1
GCIB01059010.1	3.29	3.04	3.64e-08	1.39e-05	YP_009526585	PsaC (chloroplast) [Dipsacus japonicus]	52.7
GCIB01012533.1	3.26	5.52	2.04e-35	6.35e-32	XP_027192640	cytochrome b561 and DOMON domain-containing protein At4g17280-like	70
GCIB01031607.1	3.25	3.76	3.95e-13	3.05e-10	XP_020999426	interactor of constitutive active ROPs 3 [Arachis duranensis]	44.2
GCIB01083214.1	3.25	2.41	2.22e-04	3.37e-02	XP_039683460	cationic amino acid transporter 1 isoform X1 [Medicago truncatula]	54
GCIB01035205.1	3.21	3.07	1.03e-07	3.63e-05	XP_005842765	hypothetical protein CHLNCDRAFT_143789 [Chlorella variabilis]	84.8
GCIB01109326.1	3.19	4.19	9.92e-18	1.09e-14	YP_009526585	PsaC (chloroplast) [Dipsacus japonicus]	61.1
GCIB01034515.1	3.17	2.95	2.29e-07	7.54e-05	YP_009463605	ATP-dependent DNA helicase PIF1-like [Eutrema salsugineum]	80
GCIB01041700.1	3.08	2.18	5.20e-04	6.87e-02	XP_031474902	uncharacterized protein LOC116267780 [Nymphaea colorata]	83.9
GCIB01058951.1	3.05	6.89	8.06e-64	5.94e-60	XP_010104773	uncharacterized protein LOC18041556 [Citrus clementina]	42
GCIB01129090.1	3.05	2.74	8.47e-06	2.00e-03	YP_001152214	ribosomal protein L16 (chloroplast) [Cathaya argyrophylla]	45.2
GCIB01073394.1	3.04	4.63	2.45e-22	3.62e-19	YP_001152219	ribosomal protein S11 (chloroplast) [Cathaya argyrophylla]	81.8
GCIB01001122.1	3.03	7.93	4.79e-28	1.02e-24	XP_020990123	uncharacterized protein LOC107475785 isoform X5 [Arachis	82.4
GCIB01152577.1	2.98	3.67	5.87e-11	3.47e-08	XP_010104773	uncharacterized protein LOC18041556 [Citrus clementina]	39
GCIB01134446.1	2.96	2.86	6.20e-06	1.50e-03	YP_001152215	ribosomal protein L14 (chloroplast) [Cathaya argyrophylla]	62.5
GCIB01050338.1	2.9	3.66	1.04e-10	5.92e-08	XP_022767944	probable LRR receptor-like serine/threonine-protein kinase RFK1	72.5
GCIB01011217.1	2.89	4.86	2.86e-25	5.26e-22	YP_001152215	ribosomal protein L14 (chloroplast) [Cathaya argyrophylla]	66.7
GCIB01063327.1	2.85	5.85	6.72e-45	2.87e-41	XP_007161040	NADH dehydrogenase subunit 2 (chloroplast) [Chrysobalanus icaco]	66.7
GCIB01008883.1	2.83	3.33	1.85e-08	7.40e-06	YP_001152204	photosystem I assembly protein Ycf3 (chloroplast) [Cathaya	79.3
GCIB01028508.1	2.79	3.68	1.43e-09	7.27e-07	XP_040966487	uncharacterized protein LOC107927468 isoform X3 [Gossypium	57.1
GCIB01010832.1	2.76	2.67	4.94e-05	9.20e-03	XP_040966333	protein PIN-LIKES 6-like isoform X2 [Gossypium hirsutum]	72.2
GCIB01007000.1	2.71	4.73	4.66e-21	6.52e-18	NP_817271	photosystem II cytochrome b559 alpha subunit (plastid) [Monsonia	80
GCIB01087272.1	2.68	2.54	2.78e-04	4.04e-02	YP_009526585	PsaC (chloroplast) [Dipsacus japonicus]	66.7
GCIB01019622.1	2.67	3.5	9.19e-09	3.96e-06	YP_009526534	Ycf3 (chloroplast) [Dipsacus japonicus]	71.9
GCIB01055401.1	2.64	3.51	9.19e-09	3.96e-06	NP_817271	photosystem II cytochrome b559 alpha subunit (plastid) [Monsonia	66.7
GCIB01000950.1	2.63	3.46	2.75e-08	1.08e-05	YP_009526585	PsaC (chloroplast) [Dipsacus japonicus]	79.2
GCIB01104993.1	2.61	3.57	1.07e-08	4.46e-06	YP_009729355	cytochrome b6 (chloroplast) [Juglans microcarpa]	75
GCIB01046362.1	2.59	3.01	4.28e-06	1.09e-03	YP_001152204	photosystem I assembly protein Ycf3 (chloroplast) [Cathaya	79.3
GCIB01132241.1	2.58	4.96	3.35e-23	5.32e-20	XP_020418078	myosin-2 isoform X3 [Prunus persica]	69.8
GCIB01050172.1	2.57	5.11	8.62e-26	1.62e-22	NP_817271	photosystem II cytochrome b559 alpha subunit (plastid) [Monsonia	65.9
GCIB01056324.1	2.53	2.85	6.65e-05	1.18e-02	XP_023520575	ACT domain-containing protein ACR11-like [Cucurbita pepo subsp	71
GCIB01009303.1	2.52	2.59	5.35e-04	6.98e-02	YP_001152215	ribosomal protein L14 (chloroplast) [Cathaya argyrophylla]	70.7
GCIB01062360.1	2.49	3.84	3.57e-10	1.95e-07	NP_817271	photosystem II cytochrome b559 alpha subunit (plastid) [Monsonia	57.7
GCIB01023363.1	2.45	3.49	9.07e-08	3.27e-05	YP_009526585	PsaC (chloroplast) [Dipsacus japonicus]	79.3
GCIB01085105.1	2.44	3.37	4.08e-07	1.26e-04	NP_817264	RNA polymerase alpha subunit (plastid) [Monsonia speciosa]	67.6
GCIB01076213.1	2.44	2.99	2.45e-05	4.98e-03	XP_010104773	uncharacterized protein LOC18041556 [Citrus clementina]	50
GCIB01004596.1	2.4	4.02	3.10e-11	1.90e-08	YP_009526585	PsaC (chloroplast) [Dipsacus japonicus]	79.3
GCIB01002480.1	2.4	3.9	1.48e-06	4.23e-04	XP_020990123	uncharacterized protein LOC107475785 isoform X5 [Arachis	100
GCIB01013749.1	2.4	2.96	4.15e-05	7.91e-03	XP_011048232	PREDICTED: protein FLC EXPRESSOR [Populus euphratica]	69
GCIB01013651.1	2.37	4.76	3.05e-18	3.44e-15	XP_017253882	PREDICTED: uncharacterized protein LOC108208200 isoform X1 [Daucus	74.4
GCIB01013709.1	2.37	2.58	5.35e-04	6.98e-02	XP_012832849	PREDICTED: adenylyltransferase and sulfurtransferase MOCS3	79.4
GCIB01050298.1	2.36	2.93	6.99e-05	1.23e-02	NP_817271	photosystem II cytochrome b559 alpha subunit (plastid) [Monsonia	59.6
GCIB01003487.1	2.35	4.09	1.19e-11	7.71e-09	XP_005646551		94.9
GCIB01016144.1	2.33	4.03	9.45e-11	5.43e-08	XP_020999426	interactor of constitutive active ROPs 3 [Arachis duranensis]	54.8
GCIB01064922.1	2.32	2.81	1.14e-04	1.88e-02	YP_009526585	PsaC (chloroplast) [Dipsacus japonicus]	80
GCIB01047185.1	2.3	3.17	5.34e-06	1.33e-03	YP_001312258	PSII 32 kDa protein (chloroplast) [Corynocarpus laevigatus]	54.8
GCIB01007316.1	2.28	4.53	3.88e-06	1.00e-03	XP_020990123	uncharacterized protein LOC107475785 isoform X5 [Arachis	88
GCIB01012126.1	2.24	4.31	1.17e-12	8.56e-10	YP_001152219	ribosomal protein S11 (chloroplast) [Cathaya argyrophylla]	78.6
GCIB01054204.1	2.23	3.29	1.98e-06	5.44e-04	XP_037472074	rhomboid-like protein 11, chloroplastic [Triticum dicoccoides]	41.1
GCIB01153340.1	2.22	2.92	1.17e-04	1.93e-02	YP_001152204	photosystem I assembly protein Ycf3 (chloroplast) [Cathaya	64.9
GCIB01029690.1	2.19	4.64	3.60e-15	3.24e-12	YP_009526534	Ycf3 (chloroplast) [Dipsacus japonicus]	44.3
GCIB01017247.1	2.18	6.4	9.00e-24	1.46e-20	XP_011013113	nucleoside diphosphate kinase 3-like isoform X1 [Hevea	76.9
GCIB01128131.1	2.18	3.19	1.55e-05	3.36e-03	XP_007144559	hypothetical protein PHAVU_005G149200g [Phaseolus vulgaris]	67.5
GCIB01009620.1	2.17	6.56	2.67e-38	1.03e-34	YP_001152219	ribosomal protein S11 (chloroplast) [Cathaya argyrophylla]	74.5
GCIB01053275.1	2.17	4.45	4.80e-13	3.67e-10	YP_009463605	ATP-dependent DNA helicase PIF1-like [Eutrema salsugineum]	71.7
GCIB01001486.1	2.16	5.87	2.55e-30	6.46e-27	XP_017610684	PREDICTED: alpha-xylosidase 1-like [Gossypium arboreum]	100
GCIB01039161.1	2.16	5.48	7.01e-09	3.11e-06	XP_017609265	PREDICTED: nuclear transcription factor Y subunit C-9-like	95.5
GCIB01100899.1	2.16	3.12	4.22e-05	8.02e-03	XP_010104773	uncharacterized protein LOC18041556 [Citrus clementina]	47.5
GCIB01086930.1	2.15	3.81	2.37e-08	9.40e-06	YP_009162764	chlorophyll a-b binding protein of LHCII type 1 [Papaver	79.2
GCIB01040630.1	2.14	3.47	7.60e-07	2.29e-04	XP_010104773	uncharacterized protein LOC18041556 [Citrus clementina]	65.9
GCIB01147217.1	2.12	4.93	1.76e-17	1.90e-14	NP_817271	photosystem II cytochrome b559 alpha subunit (plastid) [Monsonia	61.4
GCIB01120106.1	2.07	5.34	1.57e-22	2.35e-19	NP_817271	photosystem II cytochrome b559 alpha subunit (plastid) [Monsonia	60.7
GCIB01114226.1	2.06	5.09	5.82e-19	6.94e-16	YP_001152214	ribosomal protein L16 (chloroplast) [Cathaya argyrophylla]	32.4
GCIB01001695.1	2.03	5.59	5.08e-23	7.92e-20	XP_020990123	uncharacterized protein LOC107475785 isoform X5 [Arachis	83.7
GCIB01000961.1	2.03	3.32	1.49e-05	3.27e-03	XP_020999426	interactor of constitutive active ROPs 3 [Arachis duranensis]	60.8
GCIB01021258.1	2	5.08	6.08e-18	6.75e-15	XP_007141246	hypothetical protein PHAVU_006G094400g [Phaseolus vulgaris]	77.1
GCIB01111056.1	1.99	5.24	7.64e-20	9.52e-17	XP_005646643		94
GCIB01056516.1	1.96	4.91	1.20e-15	1.14e-12	YP_001152219	ribosomal protein S11 (chloroplast) [Cathaya argyrophylla]	84.2
GCIB01061330.1	1.94	3.34	1.49e-05	3.27e-03	XP_039683460	cationic amino acid transporter 1 isoform X1 [Medicago truncatula]	44.4
GCIB01021261.1	1.93	4.77	5.65e-14	4.87e-11	XP_024317467	probable E3 ubiquitin-protein ligase HIP1 isoform X1 [Brachypodium	51
GCIB01021384.1	1.91	4.11	7.51e-09	3.27e-06	XP_024925474	uncharacterized protein LOC107407073 isoform X2 [Ziziphus jujuba]	55.1
GCIB01026332.1	1.91	3.57	4.87e-06	1.23e-03	XP_039003132	RGG repeats nuclear RNA binding protein A-like [Hibiscus syriacus]	73
GCIB01126621.1	1.89	4.71	5.94e-13	4.46e-10	YP_009463605	ATP-dependent DNA helicase PIF1-like [Eutrema salsugineum]	66.7
GCIB01025490.1	1.87	4.17	1.04e-08	4.36e-06	YP_009526585	PsaC (chloroplast) [Dipsacus japonicus]	59.6
GCIB01029133.1	1.86	4.75	5.23e-13	3.96e-10	XP_010104773	uncharacterized protein LOC18041556 [Citrus clementina]	50.8
GCIB01018490.1	1.85	3.76	1.55e-06	4.41e-04	YP_001152214	ribosomal protein L16 (chloroplast) [Cathaya argyrophylla]	50.9
GCIB01025174.1	1.81	3.55	2.21e-05	4.61e-03	XP_031263757	callose synthase 11-like isoform X2 [Pistacia vera]	79.2
GCIB01023359.1	1.8	5.49	1.26e-10	7.15e-08	XP_020980766	coenzyme Q-binding protein COQ10 homolog, mitochondrial [Arachis	45.9
GCIB01008882.1	1.78	4.13	6.21e-08	2.29e-05	YP_001152204	photosystem I assembly protein Ycf3 (chloroplast) [Cathaya	80.5
GCIB01095982.1	1.76	4.83	1.44e-12	1.03e-09	XP_007161040	NADH dehydrogenase subunit 2 (chloroplast) [Chrysobalanus icaco]	65.9
GCIB01019170.1	1.73	3.77	5.33e-06	1.33e-03	YP_001312258	PSII 32 kDa protein (chloroplast) [Corynocarpus laevigatus]	50.7
GCIB01076425.1	1.73	3.62	1.59e-05	3.43e-03	XP_005842765	hypothetical protein CHLNCDRAFT_143789 [Chlorella variabilis]	95.5
GCIB01019631.1	1.7	4.12	2.07e-07	6.90e-05	YP_001152204	photosystem I assembly protein Ycf3 (chloroplast) [Cathaya	75
GCIB01022333.1	1.66	6.93	5.08e-25	8.95e-22	XP_020999426	interactor of constitutive active ROPs 3 [Arachis duranensis]	75
GCIB01077795.1	1.65	6.97	6.18e-26	1.22e-22	YP_009526585	PsaC (chloroplast) [Dipsacus japonicus]	70.2
GCIB01108996.1	1.65	4.93	3.12e-12	2.18e-09	XP_040944804	protein virilizer homolog [Gossypium hirsutum]	83.3
GCIB01097967.1	1.64	3.61	2.46e-05	4.99e-03	YP_001152214	ribosomal protein L16 (chloroplast) [Cathaya argyrophylla]	51.9
GCIB01121317.1	1.64	3.45	1.55e-04	2.44e-02	YP_009105015	LOW QUALITY PROTEIN: nitrate reductase [NADH]-like, partial	99.5
GCIB01025180.1	1.62	6.01	1.32e-20	1.82e-17	YP_001152214	ribosomal protein L16 (chloroplast) [Cathaya argyrophylla]	30.1
GCIB01003840.1	1.61	5.03	1.75e-12	1.24e-09	XP_007141246	hypothetical protein PHAVU_006G094400g [Phaseolus vulgaris]	77.1
GCIB01058859.1	1.58	4.35	6.65e-08	2.44e-05	XP_020990106	uncharacterized protein LOC107475841 [Arachis duranensis]	71.4
GCIB01009159.1	1.56	4.64	1.56e-09	7.71e-07	XP_019238386	PREDICTED: uncharacterized protein LOC109230159 [Nicotiana	66.7
GCIB01008263.1	1.56	3.27	7.21e-04	8.94e-02	NP_817264	RNA polymerase alpha subunit (plastid) [Monsonia speciosa]	79.5
GCIB01002525.1	1.52	4.11	2.92e-06	7.78e-04	XP_007141246	hypothetical protein PHAVU_006G094400g [Phaseolus vulgaris]	81.8
GCIB01063722.1	1.49	4.61	5.53e-08	2.06e-05	XP_035841499	dof zinc finger protein DOF15 [Helianthus annuus]	100
GCIB01014541.1	1.46	5.8	1.67e-15	1.56e-12	XP_035841499	dof zinc finger protein DOF15 [Helianthus annuus]	100
GCIB01015989.1	1.45	3.8	6.56e-05	1.17e-02	XP_021762657	pentatricopeptide repeat-containing protein At5g18390,	95
GCIB01010296.1	1.43	3.64	2.89e-04	4.18e-02	YP_001152205	ribosomal protein S4 (chloroplast) [Cathaya argyrophylla]	86.2
GCIB01025938.1	1.42	4.77	9.42e-09	4.04e-06	YP_009526585	PsaC (chloroplast) [Dipsacus japonicus]	56.8
GCIB01074471.1	1.42	4.02	1.63e-05	3.50e-03	YP_009463605	ATP-dependent DNA helicase PIF1-like [Eutrema salsugineum]	83.3
GCIB01019401.1	1.4	4.94	1.55e-09	7.70e-07	XP_015577855	uncharacterized protein LOC8263371 isoform X1 [Ricinus communis]	85.7
GCIB01007937.1	1.38	4.37	1.04e-06	3.03e-04	XP_007141246	hypothetical protein PHAVU_006G094400g [Phaseolus vulgaris]	91.4
GCIB01001797.1	1.36	5.45	1.44e-12	1.03e-09	XP_018499623	PREDICTED: non-structural maintenance of chromosomes element 4	69.4
GCIB01024526.1	1.36	4.39	1.30e-06	3.75e-04	NP_817271	photosystem II cytochrome b559 alpha subunit (plastid) [Monsonia	65.9
GCIB01000138.1	1.35	4.93	3.26e-09	1.51e-06	XP_010686289	PREDICTED: agamous-like MADS-box protein AGL80 isoform X1 [Camelina	73
GCIB01032515.1	1.35	4.52	4.77e-07	1.46e-04	YP_001152218	ribosomal protein L36 (chloroplast) [Cathaya argyrophylla]	88.9
GCIB01008664.1	1.34	4.08	4.56e-05	8.59e-03	YP_001152215	ribosomal protein L14 (chloroplast) [Cathaya argyrophylla]	64.1
GCIB01088635.1	1.31	4.21	1.92e-05	4.07e-03	XP_010666945	PREDICTED: uncharacterized protein LOC104888609 [Beta vulgaris	56
GCIB01055707.1	1.29	4.43	4.95e-06	1.24e-03	XP_007161040	NADH dehydrogenase subunit 2 (chloroplast) [Chrysobalanus icaco]	63
GCIB01049850.1	1.28	4.49	2.05e-06	5.59e-04	XP_035841499	dof zinc finger protein DOF15 [Helianthus annuus]	91.3
GCIB01022815.1	1.28	4.3	9.62e-06	2.23e-03	XP_007141246	hypothetical protein PHAVU_006G094400g [Phaseolus vulgaris]	69.7
GCIB01034154.1	1.27	4.58	1.25e-06	3.64e-04	XP_020999426	interactor of constitutive active ROPs 3 [Arachis duranensis]	52.4
GCIB01005334.1	1.27	5.85	3.17e-04	4.48e-02	XP_042033618	formin-like protein 3 [Salvia splendens]	93.9
GCIB01018018.1	1.24	5.98	3.11e-13	2.52e-10	XP_010104773	uncharacterized protein LOC18041556 [Citrus clementina]	39.7
GCIB01001260.1	1.23	5.6	2.12e-11	1.34e-08	XP_034674136	chaperone protein dnaJ 11, chloroplastic [Vitis riparia]	50.8
GCIB01037614.1	1.23	4.9	8.49e-08	3.09e-05	NP_817264	RNA polymerase alpha subunit (plastid) [Monsonia speciosa]	66.7
GCIB01035634.1	1.22	4.2	6.69e-05	1.18e-02	XP_010685889	PREDICTED: ATP synthase gamma chain 1, chloroplastic-like, partial	82.1
GCIB01000180.1	1.2	5.43	7.30e-04	9.02e-02	XP_016576003	PREDICTED: uncharacterized protein LOC107838771 [Capsicum annuum]	63.2
GCIB01024921.1	1.18	5.65	6.93e-11	4.04e-08	YP_001152214	ribosomal protein L16 (chloroplast) [Cathaya argyrophylla]	37.6
GCIB01123993.1	1.15	6	2.66e-09	1.26e-06	XP_022132762	GATA transcription factor 16-like [Momordica charantia]	55.2
GCIB01006220.1	1.15	5.11	5.11e-08	1.92e-05	XP_010679794	PREDICTED: protein DETOXIFICATION 51 [Beta vulgaris subsp	77.1
GCIB01001670.1	1.14	5.35	4.34e-05	8.23e-03	XP_012857135	PREDICTED: E3 ubiquitin-protein ligase HERC2 [Erythranthe guttata]	80.9
GCIB01016530.1	1.13	5.16	9.38e-08	3.36e-05	YP_001152219	ribosomal protein S11 (chloroplast) [Cathaya argyrophylla]	71.4
GCIB01000327.1	1.13	4.17	2.99e-04	4.30e-02	XP_011013113	nucleoside diphosphate kinase 3-like isoform X1 [Hevea	95
GCIB01037650.1	1.12	4.16	1.85e-04	2.86e-02	XP_021765481	peroxisome biogenesis protein 1-like isoform X2 [Chenopodium	69.9
GCIB01012149.1	1.08	5.14	2.42e-07	7.90e-05	XP_016480499	PREDICTED: putative metallophosphoesterase At3g03305 isoform X1	62.1
GCIB01002357.1	1.07	7.73	8.79e-12	5.74e-09	XP_021740247	uncharacterized protein LOC110716079 [Chenopodium quinoa]	77
GCIB01008463.1	1.04	5.31	1.07e-07	3.73e-05	XP_021734268	trichohyalin-like [Chenopodium quinoa]	99.5
GCIB01072886.1	1.01	4.87	1.19e-05	2.68e-03	XP_021726461	F-box/LRR-repeat protein At1g55660-like, partial [Chenopodium	67.2
GCIB01004614.1	-1	8.34	7.40e-10	3.84e-07	YP_009493729	RNA polymerase beta subunit-2 (chloroplast) [Lonicera	82.8
GCIB01089041.1	-1	5.1	4.47e-06	1.13e-03	XP_010683858	PREDICTED: homeobox-DDT domain protein RLT3, partial [Camelina	50.3
GCIB01007317.1	-1.02	9.19	9.58e-09	4.09e-06	YP_010025139	probable inactive methyltransferase Os04g0175900 [Aegilops tauschii	99.7
GCIB01003514.1	-1.02	5.06	1.59e-06	4.51e-04	XP_010694547	PREDICTED: uncharacterized protein LOC104897534 [Beta vulgaris	62.8
GCIB01022293.1	-1.02	4.53	8.90e-05	1.52e-02	XP_010682760	PREDICTED: mediator of RNA polymerase II transcription subunit 27	69
GCIB01007883.1	-1.03	10.94	2.12e-09	1.01e-06	YP_010024940	uncharacterized protein LOC109773671 [Aegilops tauschii subsp	98.8
GCIB01004604.1	-1.03	12.47	6.45e-09	2.88e-06	YP_009172332	photosystem II cytochrome b559 beta subunit (chloroplast) [Picea	99.9
GCIB01008836.1	-1.04	5.24	2.77e-07	8.86e-05	XP_021747112	uncharacterized protein LOC110749019 [Prunus avium]	47.8
GCIB01040445.1	-1.04	4.63	2.81e-05	5.60e-03	XP_002518517	methylmalonate-semialdehyde dehydrogenase [acylating],	82.3
GCIB01014255.1	-1.05	9.17	3.30e-11	2.01e-08	YP_010025193	uncharacterized protein LOC109785403 [Aegilops tauschii subsp	99.2
GCIB01040009.1	-1.05	6.32	5.46e-11	3.25e-08	YP_009989374	60S ribosomal protein L21-1 [Medicago truncatula]	96.8
GCIB01007788.1	-1.05	9.92	2.69e-10	1.50e-07	YP_009172256	cytochrome b6/f complex subunit V (chloroplast) [Picea glauca]	100
GCIB01007069.1	-1.05	10.96	3.84e-08	1.45e-05	YP_009172318	cytochrome b/f complex 35 kDa subunit (chloroplast) [Picea	100
GCIB01026072.1	-1.05	5.28	3.15e-07	9.96e-05	XP_021864243	putative phospholipid:diacylglycerol acyltransferase 2 isoform X2	83.6
GCIB01000418.1	-1.05	4.09	6.81e-04	8.53e-02	XP_010672737	PREDICTED: uncharacterized protein LOC104890072 isoform X3 [Beta	60.1
GCIB01019267.1	-1.06	9.27	4.75e-11	2.85e-08	XP_021844838	receptor-like serine/threonine-protein kinase SD1-7 [Spinacia	82.1
GCIB01034876.1	-1.06	4.47	9.36e-05	1.59e-02	XP_021864243	putative phospholipid:diacylglycerol acyltransferase 2 isoform X2	80.7
GCIB01009057.1	-1.07	6.71	4.77e-12	3.25e-09	XP_034711383	uncharacterized protein LOC117906547 isoform X1 [Vitis riparia]	83.7
GCIB01024418.1	-1.07	4.71	1.06e-05	2.43e-03	XP_021767661	protein FAR1-RELATED SEQUENCE 5-like [Chenopodium quinoa]	73.7
GCIB01007591.1	-1.08	4.96	1.33e-06	3.85e-04	XP_010694547	PREDICTED: uncharacterized protein LOC104897534 [Beta vulgaris	71.3
GCIB01008812.1	-1.11	4.62	1.13e-05	2.55e-03	XP_010679084	PREDICTED: 30-kDa cleavage and polyadenylation specificity factor	45.3
GCIB01097527.1	-1.11	4.07	5.94e-04	7.59e-02	XP_022717441	RNA polymerase II transcription factor B subunit 2-like isoform X3	72.2
GCIB01000545.1	-1.13	5	3.14e-07	9.96e-05	XP_021846321	26S proteasome regulatory subunit 6B homolog [Spinacia oleracea]	48.8
GCIB01048733.1	-1.13	4.68	5.74e-06	1.41e-03	XP_013456102	GBF-interacting protein 1-like [Medicago truncatula]	93.4
GCIB01000148.1	-1.14	5.63	4.80e-10	2.59e-07	XP_021776323	transcription termination factor MTEF1, chloroplastic-like	80
GCIB01007160.1	-1.17	5.58	3.19e-10	1.76e-07	XP_010671967	PREDICTED: transcription factor-like protein DPB [Beta vulgaris	41.1
GCIB01006215.1	-1.21	4.93	1.02e-07	3.59e-05	XP_031392750	E3 ubiquitin-protein ligase RGLG5-like isoform X1 [Punica	47.5
GCIB01020266.1	-1.21	4.22	5.62e-05	1.03e-02	XP_027185088	transcription termination factor MTERF4, chloroplastic [Coffea	64.9
GCIB01020861.1	-1.22	6.13	1.64e-13	1.37e-10	XP_010673059	PREDICTED: uncharacterized protein LOC104894129 isoform X4 [Beta	67.2
GCIB01023337.1	-1.22	3.97	2.26e-04	3.42e-02	XP_017980519	photosystem II protein N (chloroplast) [Chasechloa egregia]	52.3
GCIB01081177.1	-1.25	3.85	2.66e-04	3.89e-02	XP_021718407	uncharacterized protein LOC110695482 [Chenopodium quinoa]	83.8
GCIB01019225.1	-1.26	7.67	6.31e-16	6.09e-13	YP_009758192	ribosomal protein S12 (chloroplast) [Bidens amplectens]	97.5
GCIB01022544.1	-1.27	4.23	1.63e-05	3.50e-03	XP_021741432	zinc finger BED domain-containing protein RICESLEEPER 1-like	76.7
GCIB01020042.1	-1.3	8.2	6.43e-13	4.78e-10	YP_009328246	PREDICTED: probable xyloglucan endotransglucosylase/hydrolase	76.9
GCIB01033156.1	-1.32	4.94	7.14e-09	3.14e-06	XP_027182161	uncharacterized membrane protein At4g09580 [Coffea eugenioides]	62.6
GCIB01041550.1	-1.32	3.78	1.78e-04	2.77e-02	XP_021725678	putative F-box protein At5g55150 [Chenopodium quinoa]	51.7
GCIB01007557.1	-1.33	4.31	3.20e-06	8.43e-04	XP_021734496	helicase sen1-like [Chenopodium quinoa]	83.2
GCIB01019528.1	-1.35	3.7	4.44e-04	6.05e-02	XP_010692437	PREDICTED: uncharacterized protein LOC109134715 [Beta vulgaris	58.5
GCIB01007773.1	-1.36	5.05	4.99e-10	2.68e-07	XP_010671967	PREDICTED: transcription factor-like protein DPB [Beta vulgaris	39
GCIB01000399.1	-1.39	3.99	1.63e-05	3.50e-03	XP_008343721	uncharacterized protein LOC103456366 [Malus domestica]	39.7
GCIB01038231.1	-1.4	4.12	7.02e-06	1.68e-03	XP_010685590	PREDICTED: uncharacterized protein LOC109131730, partial [Camelina	57.6
GCIB01044533.1	-1.44	5.87	8.87e-17	9.10e-14	XP_010696142	PREDICTED: uncharacterized protein LOC104886729 isoform X1 [Beta	79.9
GCIB01004058.1	-1.46	9.68	1.50e-14	1.31e-11	YP_009172281	ribosomal protein L14 (chloroplast) [Picea glauca]	99.6
GCIB01051016.1	-1.47	3.64	1.02e-04	1.71e-02	XP_016574137	PREDICTED: uncharacterized protein LOC107878337 [Capsicum annuum]	64.4
GCIB01006593.1	-1.49	4.83	5.44e-10	2.90e-07	XP_010694548	PREDICTED: methyl-CpG-binding domain protein 2-like [Beta vulgaris	63.4
GCIB01015003.1	-1.49	4.77	1.06e-09	5.48e-07	XP_017609271	PREDICTED: glucan endo-1,3-beta-glucosidase 4-like isoform X1	61.5
GCIB01021723.1	-1.49	3.36	8.06e-04	9.77e-02	XP_021856420	guanine nucleotide-binding protein subunit beta-1 [Spinacia	45.7
GCIB01019941.1	-1.5	4.38	1.15e-07	4.00e-05	XP_010692295	PREDICTED: uncharacterized protein LOC104886249, partial [Beta	62.9
GCIB01009779.1	-1.5	6.45	2.04e-06	5.58e-04	YP_009172323	photosystem II protein I (chloroplast) [Capsella grandiflora]	100
GCIB01024244.1	-1.54	5.02	5.22e-12	3.50e-09	XP_021739059	uncharacterized protein LOC110714971 [Chenopodium quinoa]	66.4
GCIB01001621.1	-1.54	3.89	1.14e-05	2.58e-03	XP_021748820	F-box/kelch-repeat protein At3g23880-like [Prunus avium]	55
GCIB01034017.1	-1.55	3.18	8.28e-04	9.97e-02	XP_021761600	uncharacterized protein LOC110735811 [Chenopodium quinoa]	81.1
GCIB01022241.1	-1.56	7.46	3.42e-20	4.55e-17	YP_010025046	uncharacterized protein LOC109758788 isoform X2 [Aegilops tauschii	98.6
GCIB01048646.1	-1.6	3.41	1.14e-04	1.90e-02	XP_021760819	pentatricopeptide repeat-containing protein At3g29290-like isoform	76.3
GCIB01011696.1	-1.7	5.31	8.43e-15	7.50e-12	XP_021842767	protein CHROMATIN REMODELING 20 [Spinacia oleracea]	78.7
GCIB01104025.1	-1.77	3.56	1.12e-05	2.55e-03	XP_020259065	uncharacterized protein LOC109843207 [Asparagus officinalis]	53.4
GCIB01036528.1	-1.86	5.12	4.79e-17	5.04e-14	XP_021866792	phytochrome A [Spinacia oleracea]	58
GCIB01002558.1	-1.93	3.71	2.71e-07	8.77e-05	XP_021769672	ras-associated and pleckstrin homology domains-containing protein	70.2
GCIB01009054.1	-1.94	4.08	3.08e-09	1.44e-06	XP_010696140	PREDICTED: DDB1- and CUL4-associated factor homolog 1 [Beta	77
GCIB01016117.1	-2.07	4.31	2.38e-11	1.49e-08	XP_030488551	ankyrin repeat protein SKIP35 [Cannabis sativa]	65.8
GCIB01006015.1	-2.08	5.75	7.02e-08	2.56e-05	XP_020980766	coenzyme Q-binding protein COQ10 homolog, mitochondrial [Arachis	40
GCIB01006292.1	-2.15	2.73	3.26e-04	4.60e-02	XP_031378159	pentatricopeptide repeat-containing protein At3g49170,	72.9
GCIB01011700.1	-2.29	2.84	6.65e-05	1.18e-02	XP_021849545	precursor of CEP9 [Spinacia oleracea]	51.9
GCIB01002383.1	-2.56	2.97	4.28e-06	1.09e-03	XP_025798671	uncharacterized protein LOC112897130 [Panicum hallii]	66
GCIB01000677.1	-3	5	9.48e-31	2.48e-27	XP_024949475	heterochromatin protein 1-like [Citrus sinensis]	89.7
GCIB01006682.1	-3.04	2.92	7.46e-04	9.18e-02	XP_017609271	PREDICTED: glucan endo-1,3-beta-glucosidase 4-like isoform X1	96.7
GCIB01067052.1	-3.13	2.4	1.21e-04	1.99e-02	XP_005850545	hypothetical chloroplast RF34 (chloroplast) [Penthorum chinense]	70.9
GCIB01000111.1	-3.36	5.88	1.27e-24	2.18e-21	XP_018499623	PREDICTED: non-structural maintenance of chromosomes element 4	73.7
GCIB01111532.1	-3.37	5.54	3.58e-33	1.04e-29	XP_003064993	ATP synthase CF1 alpha subunit (chloroplast) [Cuscuta gronovii]	87.5
GCIB01150049.1	-3.4	2.6	6.55e-05	1.17e-02	XP_022735763	respiratory burst oxidase homolog protein B [Durio zibethinus]	83.3
GCIB01000605.1	-3.67	8.45	3.06e-08	1.20e-05	XP_022739106	Polyribonucleotide nucleotidyltransferase [Ostreococcus tauri]	78.5
GCIB01116145.1	-3.84	2.27	7.65e-05	1.34e-02	XP_002959976	hypothetical protein VOLCADRAFT_72439 [Volvox carteri f	73.8
GCIB01104550.1	-4.31	1.93	4.89e-04	6.50e-02	YP_009526534	Ycf3 (chloroplast) [Dipsacus japonicus]	81.6
GCIB01009257.1	-4.9	5.4	3.01e-29	7.17e-26	XP_022767944	probable LRR receptor-like serine/threonine-protein kinase RFK1	70
GCIB01011586.1	-4.91	1.96	2.44e-04	3.63e-02	YP_009430358	AP2-like ethylene-responsive transcription factor At1g79700 [Vigna	46.5
GCIB01000359.1	-5.26	6.12	1.02e-36	3.44e-33	XP_027191821	long chain acyl-CoA synthetase 4-like [Cicer arietinum]	63.4
GCIB01002810.1	-5.49	5.14	1.17e-55	5.56e-52	XP_005842765	hypothetical protein CHLNCDRAFT_143789 [Chlorella variabilis]	71.7
GCIB01018444.1	-5.88	4.53	2.44e-16	2.41e-13	XP_011013113	nucleoside diphosphate kinase 3-like isoform X1 [Hevea	56.5
GCIB01015112.1	-6.24	6.01	5.94e-90	6.88e-86	XP_002959765	hypothetical protein VOLCADRAFT_73549 [Volvox carteri f	80.4
GCIB01005039.1	-7.15	6.63	1.30e-98	2.10e-94	XP_002959765	hypothetical protein VOLCADRAFT_73549 [Volvox carteri f	80.4
GCIB01017709.1	-7.15	6.11	5.04e-62	3.40e-58	XP_022728577	tRNA-dihydrouridine(16/17) synthase [NAD(P)(+)]-like [Durio	75
GCIB01071011.1	-7.46	6.83	6.16e-04	7.80e-02	XP_019425052	PREDICTED: aminopeptidase M1 [Lupinus angustifolius]	64.9
GCIB01006502.1	-8.06	4.9	6.74e-54	3.03e-50	XP_010104773	uncharacterized protein LOC18041556 [Citrus clementina]	74.2
False Discovery Rate (FDR) of ≤ 0.1; log2(Fold Change) > |1|

## Sheet: DEGs S1 vs S3 ID>80
genes	logFC	logCPM	PValue	FDR	plant	plant_infor	plantID
GCIB01046103.1	10.65	10.9	4.21e-193	1.14e-188	XP_005650152		80
GCIB01042439.1	9.62	8.57	1.59e-158	3.22e-154	XP_001698950	NADH dehydrogenase subunit 6 (chloroplast) [Burmeistera	86.2
GCIB01094948.1	8.35	4.95	2.73e-07	8.82e-05	XP_012857141	PREDICTED: probable glycosyltransferase At3g07620 isoform X1	82.9
GCIB01097098.1	7.27	3.91	2.26e-20	3.05e-17	XP_028785740	serine acetyltransferase 5-like [Prosopis alba]	80
GCIB01039114.1	6.87	3.25	1.45e-14	1.27e-11	XP_024924876	ubiquitin carboxyl-terminal hydrolase 4 [Citrus sinensis]	92
GCIB01005787.1	6.04	3.79	3.33e-12	2.31e-09	YP_009867176	ribosomal protein S12 (chloroplast) [Calligonum juochiangense]	100
GCIB01073714.1	5.93	2.49	4.17e-06	1.07e-03	YP_009047331	cytochrome b6 (chloroplast) [Plinia cauliflora]	99.8
GCIB01017356.1	5.73	3.32	9.23e-14	7.79e-11	YP_009867191	photosystem I subunit IX (chloroplast) [Calligonum juochiangense]	99.8
GCIB01035018.1	5.72	4.14	1.74e-16	1.74e-13	YP_009867176	ribosomal protein S12 (chloroplast) [Calligonum juochiangense]	100
GCIB01126805.1	5.14	2.42	9.57e-07	2.81e-04	YP_009233131	hypothetical chloroplast RF19 (chloroplast) [Loropetalum	100
GCIB01037659.1	5.1	5.45	2.47e-58	1.43e-54	XP_015577855	uncharacterized protein LOC8263371 isoform X1 [Ricinus communis]	80
GCIB01059871.1	5.07	2.76	9.79e-08	3.47e-05	YP_009867265	photosystem I P700 apoprotein A1 (chloroplast) [Calligonum	100
GCIB01150790.1	4.56	2.07	1.22e-04	1.99e-02	XP_021838469	ribulose-1,5 bisphosphate carboxylase/oxygenase large subunit	88
GCIB01049723.1	4.48	2.25	1.53e-05	3.34e-03	YP_009867753	RNA polymerase beta' subunit (chloroplast) [Calligonum ebinuricum]	99.8
GCIB01053708.1	3.75	6.26	1.63e-57	8.78e-54	XP_020990109	sorcin isoform X3 [Arachis duranensis]	82.9
GCIB01063548.1	3.63	3.69	7.86e-14	6.70e-11	YP_001152218	ribosomal protein L36 (chloroplast) [Cathaya argyrophylla]	81.5
GCIB01035205.1	3.21	3.07	1.03e-07	3.63e-05	XP_005842765	hypothetical protein CHLNCDRAFT_143789 [Chlorella variabilis]	84.8
GCIB01034515.1	3.17	2.95	2.29e-07	7.54e-05	YP_009463605	ATP-dependent DNA helicase PIF1-like [Eutrema salsugineum]	80
GCIB01041700.1	3.08	2.18	5.20e-04	6.87e-02	XP_031474902	uncharacterized protein LOC116267780 [Nymphaea colorata]	83.9
GCIB01073394.1	3.04	4.63	2.45e-22	3.62e-19	YP_001152219	ribosomal protein S11 (chloroplast) [Cathaya argyrophylla]	81.8
GCIB01001122.1	3.03	7.93	4.79e-28	1.02e-24	XP_020990123	uncharacterized protein LOC107475785 isoform X5 [Arachis	82.4
GCIB01007000.1	2.71	4.73	4.66e-21	6.52e-18	NP_817271	photosystem II cytochrome b559 alpha subunit (plastid) [Monsonia	80
GCIB01002480.1	2.4	3.9	1.48e-06	4.23e-04	XP_020990123	uncharacterized protein LOC107475785 isoform X5 [Arachis	100
GCIB01003487.1	2.35	4.09	1.19e-11	7.71e-09	XP_005646551		94.9
GCIB01064922.1	2.32	2.81	1.14e-04	1.88e-02	YP_009526585	PsaC (chloroplast) [Dipsacus japonicus]	80
GCIB01007316.1	2.28	4.53	3.88e-06	1.00e-03	XP_020990123	uncharacterized protein LOC107475785 isoform X5 [Arachis	88
GCIB01001486.1	2.16	5.87	2.55e-30	6.46e-27	XP_017610684	PREDICTED: alpha-xylosidase 1-like [Gossypium arboreum]	100
GCIB01039161.1	2.16	5.48	7.01e-09	3.11e-06	XP_017609265	PREDICTED: nuclear transcription factor Y subunit C-9-like	95.5
GCIB01001695.1	2.03	5.59	5.08e-23	7.92e-20	XP_020990123	uncharacterized protein LOC107475785 isoform X5 [Arachis	83.7
GCIB01111056.1	1.99	5.24	7.64e-20	9.52e-17	XP_005646643		94
GCIB01056516.1	1.96	4.91	1.20e-15	1.14e-12	YP_001152219	ribosomal protein S11 (chloroplast) [Cathaya argyrophylla]	84.2
GCIB01008882.1	1.78	4.13	6.21e-08	2.29e-05	YP_001152204	photosystem I assembly protein Ycf3 (chloroplast) [Cathaya	80.5
GCIB01076425.1	1.73	3.62	1.59e-05	3.43e-03	XP_005842765	hypothetical protein CHLNCDRAFT_143789 [Chlorella variabilis]	95.5
GCIB01108996.1	1.65	4.93	3.12e-12	2.18e-09	XP_040944804	protein virilizer homolog [Gossypium hirsutum]	83.3
GCIB01121317.1	1.64	3.45	1.55e-04	2.44e-02	YP_009105015	LOW QUALITY PROTEIN: nitrate reductase [NADH]-like, partial	99.5
GCIB01002525.1	1.52	4.11	2.92e-06	7.78e-04	XP_007141246	hypothetical protein PHAVU_006G094400g [Phaseolus vulgaris]	81.8
GCIB01063722.1	1.49	4.61	5.53e-08	2.06e-05	XP_035841499	dof zinc finger protein DOF15 [Helianthus annuus]	100
GCIB01014541.1	1.46	5.8	1.67e-15	1.56e-12	XP_035841499	dof zinc finger protein DOF15 [Helianthus annuus]	100
GCIB01015989.1	1.45	3.8	6.56e-05	1.17e-02	XP_021762657	pentatricopeptide repeat-containing protein At5g18390,	95
GCIB01010296.1	1.43	3.64	2.89e-04	4.18e-02	YP_001152205	ribosomal protein S4 (chloroplast) [Cathaya argyrophylla]	86.2
GCIB01074471.1	1.42	4.02	1.63e-05	3.50e-03	YP_009463605	ATP-dependent DNA helicase PIF1-like [Eutrema salsugineum]	83.3
GCIB01019401.1	1.4	4.94	1.55e-09	7.70e-07	XP_015577855	uncharacterized protein LOC8263371 isoform X1 [Ricinus communis]	85.7
GCIB01007937.1	1.38	4.37	1.04e-06	3.03e-04	XP_007141246	hypothetical protein PHAVU_006G094400g [Phaseolus vulgaris]	91.4
GCIB01032515.1	1.35	4.52	4.77e-07	1.46e-04	YP_001152218	ribosomal protein L36 (chloroplast) [Cathaya argyrophylla]	88.9
GCIB01049850.1	1.28	4.49	2.05e-06	5.59e-04	XP_035841499	dof zinc finger protein DOF15 [Helianthus annuus]	91.3
GCIB01005334.1	1.27	5.85	3.17e-04	4.48e-02	XP_042033618	formin-like protein 3 [Salvia splendens]	93.9
GCIB01035634.1	1.22	4.2	6.69e-05	1.18e-02	XP_010685889	PREDICTED: ATP synthase gamma chain 1, chloroplastic-like, partial	82.1
GCIB01001670.1	1.14	5.35	4.34e-05	8.23e-03	XP_012857135	PREDICTED: E3 ubiquitin-protein ligase HERC2 [Erythranthe guttata]	80.9
GCIB01000327.1	1.13	4.17	2.99e-04	4.30e-02	XP_011013113	nucleoside diphosphate kinase 3-like isoform X1 [Hevea	95
GCIB01008463.1	1.04	5.31	1.07e-07	3.73e-05	XP_021734268	trichohyalin-like [Chenopodium quinoa]	99.5
GCIB01004614.1	-1	8.34	7.40e-10	3.84e-07	YP_009493729	RNA polymerase beta subunit-2 (chloroplast) [Lonicera	82.8
GCIB01007317.1	-1.02	9.19	9.58e-09	4.09e-06	YP_010025139	probable inactive methyltransferase Os04g0175900 [Aegilops tauschii	99.7
GCIB01004604.1	-1.03	12.47	6.45e-09	2.88e-06	YP_009172332	photosystem II cytochrome b559 beta subunit (chloroplast) [Picea	99.9
GCIB01007883.1	-1.03	10.94	2.12e-09	1.01e-06	YP_010024940	uncharacterized protein LOC109773671 [Aegilops tauschii subsp	98.8
GCIB01040445.1	-1.04	4.63	2.81e-05	5.60e-03	XP_002518517	methylmalonate-semialdehyde dehydrogenase [acylating],	82.3
GCIB01007788.1	-1.05	9.92	2.69e-10	1.50e-07	YP_009172256	cytochrome b6/f complex subunit V (chloroplast) [Picea glauca]	100
GCIB01007069.1	-1.05	10.96	3.84e-08	1.45e-05	YP_009172318	cytochrome b/f complex 35 kDa subunit (chloroplast) [Picea	100
GCIB01014255.1	-1.05	9.17	3.30e-11	2.01e-08	YP_010025193	uncharacterized protein LOC109785403 [Aegilops tauschii subsp	99.2
GCIB01040009.1	-1.05	6.32	5.46e-11	3.25e-08	YP_009989374	60S ribosomal protein L21-1 [Medicago truncatula]	96.8
GCIB01026072.1	-1.05	5.28	3.15e-07	9.96e-05	XP_021864243	putative phospholipid:diacylglycerol acyltransferase 2 isoform X2	83.6
GCIB01019267.1	-1.06	9.27	4.75e-11	2.85e-08	XP_021844838	receptor-like serine/threonine-protein kinase SD1-7 [Spinacia	82.1
GCIB01034876.1	-1.06	4.47	9.36e-05	1.59e-02	XP_021864243	putative phospholipid:diacylglycerol acyltransferase 2 isoform X2	80.7
GCIB01009057.1	-1.07	6.71	4.77e-12	3.25e-09	XP_034711383	uncharacterized protein LOC117906547 isoform X1 [Vitis riparia]	83.7
GCIB01048733.1	-1.13	4.68	5.74e-06	1.41e-03	XP_013456102	GBF-interacting protein 1-like [Medicago truncatula]	93.4
GCIB01000148.1	-1.14	5.63	4.80e-10	2.59e-07	XP_021776323	transcription termination factor MTEF1, chloroplastic-like	80
GCIB01081177.1	-1.25	3.85	2.66e-04	3.89e-02	XP_021718407	uncharacterized protein LOC110695482 [Chenopodium quinoa]	83.8
GCIB01019225.1	-1.26	7.67	6.31e-16	6.09e-13	YP_009758192	ribosomal protein S12 (chloroplast) [Bidens amplectens]	97.5
GCIB01007557.1	-1.33	4.31	3.20e-06	8.43e-04	XP_021734496	helicase sen1-like [Chenopodium quinoa]	83.2
GCIB01004058.1	-1.46	9.68	1.50e-14	1.31e-11	YP_009172281	ribosomal protein L14 (chloroplast) [Picea glauca]	99.6
GCIB01009779.1	-1.5	6.45	2.04e-06	5.58e-04	YP_009172323	photosystem II protein I (chloroplast) [Capsella grandiflora]	100
GCIB01034017.1	-1.55	3.18	8.28e-04	9.97e-02	XP_021761600	uncharacterized protein LOC110735811 [Chenopodium quinoa]	81.1
GCIB01022241.1	-1.56	7.46	3.42e-20	4.55e-17	YP_010025046	uncharacterized protein LOC109758788 isoform X2 [Aegilops tauschii	98.6
GCIB01000677.1	-3	5	9.48e-31	2.48e-27	XP_024949475	heterochromatin protein 1-like [Citrus sinensis]	89.7
GCIB01006682.1	-3.04	2.92	7.46e-04	9.18e-02	XP_017609271	PREDICTED: glucan endo-1,3-beta-glucosidase 4-like isoform X1	96.7
GCIB01111532.1	-3.37	5.54	3.58e-33	1.04e-29	XP_003064993	ATP synthase CF1 alpha subunit (chloroplast) [Cuscuta gronovii]	87.5
GCIB01150049.1	-3.4	2.6	6.55e-05	1.17e-02	XP_022735763	respiratory burst oxidase homolog protein B [Durio zibethinus]	83.3
GCIB01104550.1	-4.31	1.93	4.89e-04	6.50e-02	YP_009526534	Ycf3 (chloroplast) [Dipsacus japonicus]	81.6
GCIB01015112.1	-6.24	6.01	5.94e-90	6.88e-86	XP_002959765	hypothetical protein VOLCADRAFT_73549 [Volvox carteri f	80.4
GCIB01005039.1	-7.15	6.63	1.30e-98	2.10e-94	XP_002959765	hypothetical protein VOLCADRAFT_73549 [Volvox carteri f	80.4
False Discovery Rate (FDR) of ≤ 0.1; log2(Fold Change) > |1|

## Sheet: DEGs S1 vs S3 with TAIR
report_rnaseq.knit	logFC	logCPM	PValue	FDR	plant	plant_infor	plantID	TAIR ortholog	description
GCIB01046103.1	10.65	10.9	4.21e-193	1.14e-188	XP_005650152		80		uncharacterized protein
GCIB01042439.1	9.62	8.57	1.59e-158	3.22e-154	XP_001698950	NADH dehydrogenase subunit 6 (chloroplast) [Burmeistera	86.2		472368_0:008f34
GCIB01094948.1	8.35	4.95	2.73e-07	8.82e-05	XP_012857141	PREDICTED: probable glycosyltransferase At3g07620 isoform X1	82.9		putative plant senescence-associated protein
GCIB01097098.1	7.27	3.91	2.26e-20	3.05e-17	XP_028785740	serine acetyltransferase 5-like [Prosopis alba]	80		LOC110272781
GCIB01039114.1	6.87	3.25	1.45e-14	1.27e-11	XP_024924876	ubiquitin carboxyl-terminal hydrolase 4 [Citrus sinensis]	92
GCIB01005787.1	6.04	3.79	3.33e-12	2.31e-09	YP_009867176	ribosomal protein S12 (chloroplast) [Calligonum juochiangense]	100	ATCG00020	Photosystem II protein D1
GCIB01073714.1	5.93	2.49	4.17e-06	0.00107	YP_009047331	cytochrome b6 (chloroplast) [Plinia cauliflora]	99.8	ATMG01360	Cytochrome c oxidase subunit 1
GCIB01017356.1	5.73	3.32	9.23e-14	7.79e-11	YP_009867191	photosystem I subunit IX (chloroplast) [Calligonum juochiangense]	99.8	ATCG00490	Ribulose bisphosphate carboxylase large chain
GCIB01035018.1	5.72	4.14	1.74e-16	1.74e-13	YP_009867176	ribosomal protein S12 (chloroplast) [Calligonum juochiangense]	100	ATCG00020	Photosystem II protein D1
GCIB01126805.1	5.14	2.42	9.57e-07	0.000281	YP_009233131	hypothetical chloroplast RF19 (chloroplast) [Loropetalum	100	ATCG00020	Photosystem II protein D1
GCIB01037659.1	5.1	5.45	2.47e-58	1.43e-54	XP_015577855	uncharacterized protein LOC8263371 isoform X1 [Ricinus communis]	80		LOW QUALITY PROTEIN: uncharacterized protein LOC110988019
GCIB01059871.1	5.07	2.76	9.79e-08	3.47e-05	YP_009867265	photosystem I P700 apoprotein A1 (chloroplast) [Calligonum	100	ATCG00350	Photosystem I
GCIB01150790.1	4.56	2.07	0.000122	0.0199	XP_021838469	ribulose-1,5 bisphosphate carboxylase/oxygenase large subunit	88		uncharacterized protein
GCIB01049723.1	4.48	2.25	1.53e-05	0.00334	YP_009867753	RNA polymerase beta' subunit (chloroplast) [Calligonum ebinuricum]	99.8	ATCG00280	Photosystem II CP43 reaction center protein
GCIB01053708.1	3.75	6.26	1.63e-57	8.78e-54	XP_020990109	sorcin isoform X3 [Arachis duranensis]	82.9		uncharacterized protein LOC113219380
GCIB01063548.1	3.63	3.69	7.86e-14	6.7e-11	YP_001152218	ribosomal protein L36 (chloroplast) [Cathaya argyrophylla]	81.5		LOW QUALITY PROTEIN: uncharacterized protein LOC110988019
GCIB01035205.1	3.21	3.07	1.03e-07	3.63e-05	XP_005842765	hypothetical protein CHLNCDRAFT_143789 [Chlorella variabilis]	84.8		uncharacterized protein
GCIB01034515.1	3.17	2.95	2.29e-07	7.54e-05	YP_009463605	ATP-dependent DNA helicase PIF1-like [Eutrema salsugineum]	80		\N
GCIB01041700.1	3.08	2.18	0.00052	0.0687	XP_031474902	uncharacterized protein LOC116267780 [Nymphaea colorata]	83.9		hydrolase
GCIB01073394.1	3.04	4.63	2.45e-22	3.62e-19	YP_001152219	ribosomal protein S11 (chloroplast) [Cathaya argyrophylla]	81.8		LOW QUALITY PROTEIN: uncharacterized protein LOC110988019
GCIB01001122.1	3.03	7.93	4.79e-28	1.02e-24	XP_020990123	uncharacterized protein LOC107475785 isoform X5 [Arachis	82.4		LOC108455181
GCIB01007000.1	2.71	4.73	4.66e-21	6.52e-18	NP_817271	photosystem II cytochrome b559 alpha subunit (plastid) [Monsonia	80		hydrolase
GCIB01002480.1	2.4	3.9	1.48e-06	0.000423	XP_020990123	uncharacterized protein LOC107475785 isoform X5 [Arachis	100		uncharacterized protein LOC116757041
GCIB01003487.1	2.35	4.09	1.19e-11	7.71e-09	XP_005646551		94.9		PEROXIDASE_4 domain-containing protein
GCIB01064922.1	2.32	2.81	0.000114	0.0188	YP_009526585	PsaC (chloroplast) [Dipsacus japonicus]	80		LOW QUALITY PROTEIN: uncharacterized protein LOC110988019
GCIB01007316.1	2.28	4.53	3.88e-06	0.001	XP_020990123	uncharacterized protein LOC107475785 isoform X5 [Arachis	88		hypothetical protein
GCIB01001486.1	2.16	5.87	2.55e-30	6.46e-27	XP_017610684	PREDICTED: alpha-xylosidase 1-like [Gossypium arboreum]	100		hypothetical protein
GCIB01039161.1	2.16	5.48	7.01e-09	3.11e-06	XP_017609265	PREDICTED: nuclear transcription factor Y subunit C-9-like	95.5		38614
GCIB01001695.1	2.03	5.59	5.08e-23	7.92e-20	XP_020990123	uncharacterized protein LOC107475785 isoform X5 [Arachis	83.7		uncharacterized protein LOC111255160
GCIB01111056.1	1.99	5.24	7.64e-20	9.52e-17	XP_005646643		94		LOC108455181
GCIB01056516.1	1.96	4.91	1.2e-15	1.14e-12	YP_001152219	ribosomal protein S11 (chloroplast) [Cathaya argyrophylla]	84.2		LOW QUALITY PROTEIN: uncharacterized protein LOC110988019
GCIB01008882.1	1.78	4.13	6.21e-08	2.29e-05	YP_001152204	photosystem I assembly protein Ycf3 (chloroplast) [Cathaya	80.5	AR2G25010	uncharacterized protein LOC114077576
GCIB01076425.1	1.73	3.62	1.59e-05	0.00343	XP_005842765	hypothetical protein CHLNCDRAFT_143789 [Chlorella variabilis]	95.5		uncharacterized protein
GCIB01108996.1	1.65	4.93	3.12e-12	2.18e-09	XP_040944804	protein virilizer homolog [Gossypium hirsutum]	83.3
GCIB01121317.1	1.64	3.45	0.000155	0.0244	YP_009105015	LOW QUALITY PROTEIN: nitrate reductase [NADH]-like, partial	99.5	ATCG00020	Photosystem II protein D1
GCIB01002525.1	1.52	4.11	2.92e-06	0.000778	XP_007141246	hypothetical protein PHAVU_006G094400g [Phaseolus vulgaris]	81.8		LOC110272781
GCIB01063722.1	1.49	4.61	5.53e-08	2.06e-05	XP_035841499	dof zinc finger protein DOF15 [Helianthus annuus]	100		senescence-specific cysteine protease SAG12
GCIB01014541.1	1.46	5.8	1.67e-15	1.56e-12	XP_035841499	dof zinc finger protein DOF15 [Helianthus annuus]	100		LOW QUALITY PROTEIN: uncharacterized protein LOC110988019
GCIB01015989.1	1.45	3.8	6.56e-05	0.0117	XP_021762657	pentatricopeptide repeat-containing protein At5g18390,	95	AT2G25010	uncharacterized protein LOC108207370
GCIB01010296.1	1.43	3.64	0.000289	0.0418	YP_001152205	ribosomal protein S4 (chloroplast) [Cathaya argyrophylla]	86.2		1049336_0:004bf1
GCIB01074471.1	1.42	4.02	1.63e-05	0.0035	YP_009463605	ATP-dependent DNA helicase PIF1-like [Eutrema salsugineum]	83.3		1049336_0:0049aa
GCIB01019401.1	1.4	4.94	1.55e-09	7.7e-07	XP_015577855	uncharacterized protein LOC8263371 isoform X1 [Ricinus communis]	85.7		LOW QUALITY PROTEIN: uncharacterized protein LOC110988019
GCIB01007937.1	1.38	4.37	1.04e-06	0.000303	XP_007141246	hypothetical protein PHAVU_006G094400g [Phaseolus vulgaris]	91.4		LOC110272781
GCIB01032515.1	1.35	4.52	4.77e-07	0.000146	YP_001152218	ribosomal protein L36 (chloroplast) [Cathaya argyrophylla]	88.9		LOW QUALITY PROTEIN: uncharacterized protein LOC110988019
GCIB01049850.1	1.28	4.49	2.05e-06	0.000559	XP_035841499	dof zinc finger protein DOF15 [Helianthus annuus]	91.3		LOC110272781
GCIB01005334.1	1.27	5.85	0.000317	0.0448	XP_042033618	formin-like protein 3 [Salvia splendens]	93.9	AT1G43670	Fructose-1,6-bisphosphatase, cytosolic
GCIB01035634.1	1.22	4.2	6.69e-05	0.0118	XP_010685889	PREDICTED: ATP synthase gamma chain 1, chloroplastic-like, partial	82.1	AT2G30210	Laccase
GCIB01001670.1	1.14	5.35	4.34e-05	0.00823	XP_012857135	PREDICTED: E3 ubiquitin-protein ligase HERC2 [Erythranthe guttata]	80.9		LOW QUALITY PROTEIN: uncharacterized protein LOC108577999
GCIB01000327.1	1.13	4.17	0.000299	0.043	XP_011013113	nucleoside diphosphate kinase 3-like isoform X1 [Hevea	95		uncharacterized protein
GCIB01008463.1	1.04	5.31	1.07e-07	3.73e-05	XP_021734268	trichohyalin-like [Chenopodium quinoa]	99.5	AT5G12250	Tubulin beta chain
GCIB01004614.1	-1	8.34	7.4e-10	3.84e-07	YP_009493729	RNA polymerase beta subunit-2 (chloroplast) [Lonicera	82.8
GCIB01007317.1	-1.02	9.19	9.58e-09	4.09e-06	YP_010025139	probable inactive methyltransferase Os04g0175900 [Aegilops tauschii	99.7	ATCG00190	DNA-directed RNA polymerase
GCIB01004604.1	-1.03	12.47	6.45e-09	2.88e-06	YP_009172332	photosystem II cytochrome b559 beta subunit (chloroplast) [Picea	99.9	ATCG01130	Protein TIC 214
GCIB01007883.1	-1.03	10.94	2.12e-09	1.01e-06	YP_010024940	uncharacterized protein LOC109773671 [Aegilops tauschii subsp	98.8	ATCG00890	NAD(P)H-quinone oxidoreductase subunit 2, chloroplastic
GCIB01040445.1	-1.04	4.63	2.81e-05	0.0056	XP_002518517	methylmalonate-semialdehyde dehydrogenase [acylating],	82.3	AT1G61800	Glucose-6-phosphate/phosphate translocator 1, chloroplastic
GCIB01007788.1	-1.05	9.92	2.69e-10	1.5e-07	YP_009172256	cytochrome b6/f complex subunit V (chloroplast) [Picea glauca]	100	ATCG00905	uncharacterized protein
GCIB01007069.1	-1.05	10.96	3.84e-08	1.45e-05	YP_009172318	cytochrome b/f complex 35 kDa subunit (chloroplast) [Picea	100	ATCG00860	ycf2
GCIB01014255.1	-1.05	9.17	3.3e-11	2.01e-08	YP_010025193	uncharacterized protein LOC109785403 [Aegilops tauschii subsp	99.2	ATCG01010	NAD(P)H-quinone oxidoreductase subunit 5, chloroplastic
GCIB01040009.1	-1.05	6.32	5.46e-11	3.25e-08	YP_009989374	60S ribosomal protein L21-1 [Medicago truncatula]	96.8	ATCG00180	DNA-directed RNA polymerase
GCIB01026072.1	-1.05	5.28	3.15e-07	9.96e-05	XP_021864243	putative phospholipid:diacylglycerol acyltransferase 2 isoform X2	83.6	AT4G39210	Glucose-1-phosphate adenylyltransferase
GCIB01019267.1	-1.06	9.27	4.75e-11	2.85e-08	XP_021844838	receptor-like serine/threonine-protein kinase SD1-7 [Spinacia	82.1	AT2G12905	LOW QUALITY PROTEIN: uncharacterized protein LOC104879159
GCIB01034876.1	-1.06	4.47	9.36e-05	0.0159	XP_021864243	putative phospholipid:diacylglycerol acyltransferase 2 isoform X2	80.7	AT4G39210	Glucose-1-phosphate adenylyltransferase
GCIB01009057.1	-1.07	6.71	4.77e-12	3.25e-09	XP_034711383	uncharacterized protein LOC117906547 isoform X1 [Vitis riparia]	83.7	AT3G48990	Oxalate--CoA ligase
GCIB01048733.1	-1.13	4.68	5.74e-06	0.00141	XP_013456102	GBF-interacting protein 1-like [Medicago truncatula]	93.4	AT3G12580	heat shock 70 kDa protein
GCIB01000148.1	-1.14	5.63	4.8e-10	2.59e-07	XP_021776323	transcription termination factor MTEF1, chloroplastic-like	80	AT4G33720	Pathogenesis-related protein 1
GCIB01081177.1	-1.25	3.85	0.000266	0.0389	XP_021718407	uncharacterized protein LOC110695482 [Chenopodium quinoa]	83.8	AT1G26560	Beta-glucosidase 40
GCIB01019225.1	-1.26	7.67	6.31e-16	6.09e-13	YP_009758192	ribosomal protein S12 (chloroplast) [Bidens amplectens]	97.5	ATCG00065	Ribosomal protein S7
GCIB01007557.1	-1.33	4.31	3.2e-06	0.000843	XP_021734496	helicase sen1-like [Chenopodium quinoa]	83.2	AT2G47180	Galactinol synthase 2
GCIB01004058.1	-1.46	9.68	1.5e-14	1.31e-11	YP_009172281	ribosomal protein L14 (chloroplast) [Picea glauca]	99.6	ATCG00430	NAD(P)H-quinone oxidoreductase subunit K, chloroplastic
GCIB01009779.1	-1.5	6.45	2.04e-06	0.000558	YP_009172323	photosystem II protein I (chloroplast) [Capsella grandiflora]	100	ATCG01020	1387883_0:000def
GCIB01034017.1	-1.55	3.18	0.000828	0.0997	XP_021761600	uncharacterized protein LOC110735811 [Chenopodium quinoa]	81.1	AT5G61430	NAC
GCIB01022241.1	-1.56	7.46	3.42e-20	4.55e-17	YP_010025046	uncharacterized protein LOC109758788 isoform X2 [Aegilops tauschii	98.6	ATCG00050	Ribosomal protein S16
GCIB01000677.1	-3	5	9.48e-31	2.48e-27	XP_024949475	heterochromatin protein 1-like [Citrus sinensis]	89.7		hypothetical protein
GCIB01006682.1	-3.04	2.92	0.000746	0.0918	XP_017609271	PREDICTED: glucan endo-1,3-beta-glucosidase 4-like isoform X1	96.7		uncharacterized protein
GCIB01111532.1	-3.37	5.54	3.58e-33	1.04e-29	XP_003064993	ATP synthase CF1 alpha subunit (chloroplast) [Cuscuta gronovii]	87.5		hypothetical protein
GCIB01150049.1	-3.4	2.6	6.55e-05	0.0117	XP_022735763	respiratory burst oxidase homolog protein B [Durio zibethinus]	83.3		uncharacterized protein
GCIB01104550.1	-4.31	1.93	0.000489	0.065	YP_009526534	Ycf3 (chloroplast) [Dipsacus japonicus]	81.6	AT2G07732	Ribulose bisphosphate carboxylase large chain
GCIB01015112.1	-6.24	6.01	5.94e-90	6.88e-86	XP_002959765	hypothetical protein VOLCADRAFT_73549 [Volvox carteri f	80.4		hypothetical protein
GCIB01005039.1	-7.15	6.63	1.3e-98	2.1e-94	XP_002959765	hypothetical protein VOLCADRAFT_73549 [Volvox carteri f	80.4		PEROXIDASE_4 domain-containing protein
False Discovery Rate (FDR) of ≤ 0.1; log2(Fold Change) > |1|

## Sheet: DEGs S2 vs S3
genes	logFC	logCPM	PValue	FDR	plant	plant_infor	plantID
GCIB01013524.1	7.53	4.89	2.12e-49	1.72e-44	YP_009306384	PREDICTED: haloacid dehalogenase-like hydrolase domain-containing	32.9
GCIB01000558.1	7.3	4.61	1.42e-09	5.51e-07	XP_028554222	uncharacterized protein LOC110108390 isoform X1 [Dendrobium	72.7
GCIB01005883.1	7.07	3.42	4.68e-05	5.07e-03	XP_005850543	photosystem I P700 apoprotein A2 (chloroplast) [Penthorum	75.8
GCIB01152701.1	6.88	3.53	6.95e-06	1.01e-03	XP_018499623	PREDICTED: non-structural maintenance of chromosomes element 4	76.5
GCIB01046103.1	6.33	6.57	7.23e-26	3.45e-22	XP_005650152		80
GCIB01064448.1	6.12	6.67	1.11e-25	5.00e-22	XP_017610676	PREDICTED: RNA-binding protein 12-like [Gossypium arboreum]	72.5
GCIB01045799.1	6.03	2.76	7.50e-09	2.44e-06	XP_001698950	NADH dehydrogenase subunit 6 (chloroplast) [Burmeistera	84
GCIB01150720.1	5.74	2.66	1.28e-04	1.15e-02	XP_022871897	protein LEO1 homolog isoform X1 [Olea europaea var sylvestris]	67.5
GCIB01150093.1	5.73	4.03	3.17e-05	3.70e-03	XP_017610684	PREDICTED: alpha-xylosidase 1-like [Gossypium arboreum]	67.5
GCIB01031605.1	5.66	3.93	2.78e-22	7.76e-19	XP_020999426	interactor of constitutive active ROPs 3 [Arachis duranensis]	49.1
GCIB01005787.1	5.45	3.26	7.68e-11	3.89e-08	YP_009867176	ribosomal protein S12 (chloroplast) [Calligonum juochiangense]	100
GCIB01106989.1	5.31	2.58	6.47e-05	6.58e-03	XP_027186898	uncharacterized protein LOC101493422 [Cicer arietinum]	63.6
GCIB01042439.1	5.27	4.33	1.93e-18	3.26e-15	XP_001698950	NADH dehydrogenase subunit 6 (chloroplast) [Burmeistera	86.2
GCIB01084369.1	5.26	4.03	9.28e-24	3.27e-20	XP_039003132	RGG repeats nuclear RNA binding protein A-like [Hibiscus syriacus]	63.9
GCIB01087634.1	5.22	2.55	4.79e-07	9.92e-05	XP_020999426	interactor of constitutive active ROPs 3 [Arachis duranensis]	63.3
GCIB01017356.1	5.08	2.8	3.75e-09	1.37e-06	YP_009867191	photosystem I subunit IX (chloroplast) [Calligonum juochiangense]	99.8
GCIB01150939.1	5.01	2.09	2.44e-04	1.98e-02	YP_004376519	photosystem II 44 kDa protein (chloroplast) [Pachycladon enysii]	98.3
GCIB01151293.1	4.84	2.22	6.11e-05	6.28e-03	XP_007141246	hypothetical protein PHAVU_006G094400g [Phaseolus vulgaris]	84.8
GCIB01059871.1	4.77	2.55	4.79e-07	9.92e-05	YP_009867265	photosystem I P700 apoprotein A1 (chloroplast) [Calligonum	100
GCIB01035018.1	4.72	3.25	2.16e-08	6.34e-06	YP_009867176	ribosomal protein S12 (chloroplast) [Calligonum juochiangense]	100
GCIB01067175.1	4.71	2.05	4.89e-04	3.47e-02	XP_021840979	glycerol-3-phosphate dehydrogenase [NAD(+)] GPDHC1, cytosolic	85.7
GCIB01141328.1	4.56	2.87	3.00e-08	8.47e-06	XP_007161040	NADH dehydrogenase subunit 2 (chloroplast) [Chrysobalanus icaco]	60.5
GCIB01140228.1	4.54	2.38	9.10e-05	8.67e-03	XP_024925474	uncharacterized protein LOC107407073 isoform X2 [Ziziphus jujuba]	78.9
GCIB01086704.1	4.5	2.13	1.22e-04	1.10e-02	YP_001152214	ribosomal protein L16 (chloroplast) [Cathaya argyrophylla]	40.2
GCIB01047633.1	4.43	7.86	4.90e-23	1.59e-19	XP_005644355		55.9
GCIB01077992.1	4.35	2.01	9.77e-04	6.18e-02	XP_010104773	uncharacterized protein LOC18041556 [Citrus clementina]	60.5
GCIB01151848.1	4.19	2.67	5.55e-04	3.83e-02	XP_018499623	PREDICTED: non-structural maintenance of chromosomes element 4	79.3
GCIB01062903.1	4.14	2.87	3.00e-08	8.47e-06	XP_007144559	hypothetical protein PHAVU_005G149200g [Phaseolus vulgaris]	70.3
GCIB01065181.1	4.13	2.17	1.22e-04	1.10e-02	YP_001152215	ribosomal protein L14 (chloroplast) [Cathaya argyrophylla]	66.7
GCIB01120433.1	3.94	2.73	4.19e-07	8.89e-05	XP_022889302	putative late blight resistance protein homolog R1A-10, partial	60.9
GCIB01106850.1	3.89	2.71	8.08e-07	1.57e-04	YP_009463605	ATP-dependent DNA helicase PIF1-like [Eutrema salsugineum]	75.6
GCIB01111766.1	3.87	3.33	4.00e-07	8.54e-05	XP_001698950	NADH dehydrogenase subunit 6 (chloroplast) [Burmeistera	80
GCIB01058293.1	3.85	2.75	4.19e-07	8.89e-05	XP_007161040	NADH dehydrogenase subunit 2 (chloroplast) [Chrysobalanus icaco]	60.9
GCIB01139812.1	3.84	2.33	3.07e-04	2.38e-02	XP_020990120	uncharacterized protein LOC107475785 isoform X2 [Arachis	60.5
GCIB01150995.1	3.82	2.67	5.06e-05	5.39e-03	XP_027191821	long chain acyl-CoA synthetase 4-like [Cicer arietinum]	62.2
GCIB01001105.1	3.78	5.4	4.12e-14	4.07e-11	XP_025798671	uncharacterized protein LOC112897130 [Panicum hallii]	73.8
GCIB01153727.1	3.75	2.69	8.08e-07	1.57e-04	XP_022889302	putative late blight resistance protein homolog R1A-10, partial	59.5
GCIB01001418.1	3.6	5.66	1.75e-12	1.34e-09	XP_005850831	photosystem I P700 apoprotein A1 (chloroplast) [Penthorum	86.8
GCIB01150029.1	3.59	4.54	7.01e-20	1.32e-16	XP_001698950	NADH dehydrogenase subunit 6 (chloroplast) [Burmeistera	72.4
GCIB01046846.1	3.59	2.77	3.05e-06	4.96e-04	XP_018505180	PREDICTED: E3 ubiquitin-protein ligase CHFR-like isoform X1 [Pyrus	47.1
GCIB01001104.1	3.58	5.22	3.55e-20	7.01e-17	XP_012857140	PREDICTED: wall-associated receptor kinase-like 8 [Erythranthe	76
GCIB01031607.1	3.49	3.88	1.02e-15	1.29e-12	XP_020999426	interactor of constitutive active ROPs 3 [Arachis duranensis]	44.2
GCIB01050172.1	3.47	5.81	2.13e-25	9.07e-22	NP_817271	photosystem II cytochrome b559 alpha subunit (plastid) [Monsonia	65.9
GCIB01013931.1	3.44	4.51	1.01e-10	4.91e-08	XP_011013113	nucleoside diphosphate kinase 3-like isoform X1 [Hevea	60.3
GCIB01076213.1	3.39	3.61	1.73e-12	1.34e-09	XP_010104773	uncharacterized protein LOC18041556 [Citrus clementina]	50
GCIB01014712.1	3.28	5.04	1.93e-27	9.75e-24	XP_020990123	uncharacterized protein LOC107475785 isoform X5 [Arachis	79.3
GCIB01009769.1	3.24	5.06	8.86e-28	5.13e-24	XP_022767944	probable LRR receptor-like serine/threonine-protein kinase RFK1	70.3
GCIB01054204.1	3.19	3.93	2.00e-14	2.08e-11	XP_037472074	rhomboid-like protein 11, chloroplastic [Triticum dicoccoides]	41.1
GCIB01018017.1	3.09	2.96	7.71e-07	1.51e-04	YP_009526585	PsaC (chloroplast) [Dipsacus japonicus]	71.9
GCIB01018938.1	3.03	4.46	4.15e-09	1.49e-06	XP_020990106	uncharacterized protein LOC107475841 [Arachis duranensis]	74
GCIB01035205.1	3.03	2.9	2.57e-06	4.32e-04	XP_005842765	hypothetical protein CHLNCDRAFT_143789 [Chlorella variabilis]	84.8
GCIB01128262.1	2.97	3.76	7.05e-08	1.86e-05	XP_011013113	nucleoside diphosphate kinase 3-like isoform X1 [Hevea	62.1
GCIB01132047.1	2.96	3.06	1.09e-06	2.02e-04	XP_005850543	photosystem I P700 apoprotein A2 (chloroplast) [Penthorum	73.1
GCIB01047287.1	2.96	3.05	3.73e-04	2.79e-02	XP_020963722	ethylene-responsive transcription factor ERF084 [Arachis ipaensis]	87.2
GCIB01046676.1	2.94	2.32	1.31e-03	7.83e-02	XP_007141246	hypothetical protein PHAVU_006G094400g [Phaseolus vulgaris]	74.3
GCIB01041538.1	2.93	3.8	5.44e-09	1.87e-06	XP_019457559	PREDICTED: RNA polymerase sigma factor sigA-like [Lupinus	50.4
GCIB01015148.1	2.93	5.87	1.83e-05	2.37e-03	XP_022735763	respiratory burst oxidase homolog protein B [Durio zibethinus]	88
GCIB01065032.1	2.86	2.96	6.20e-06	9.10e-04	XP_021771539	UPF0496 protein 1-like [Chenopodium quinoa]	58.5
GCIB01034923.1	2.75	2.59	2.78e-04	2.18e-02	YP_001152219	ribosomal protein S11 (chloroplast) [Cathaya argyrophylla]	62.5
GCIB01036854.1	2.69	2.43	7.30e-04	4.82e-02	YP_001152219	ribosomal protein S11 (chloroplast) [Cathaya argyrophylla]	81.1
GCIB01033783.1	2.68	3.13	2.45e-06	4.16e-04	XP_016555662	PREDICTED: probable 3-hydroxyisobutyrate dehydrogenase-like 2,	47.2
GCIB01132241.1	2.66	4.96	6.14e-10	2.63e-07	XP_020418078	myosin-2 isoform X3 [Prunus persica]	69.8
GCIB01050338.1	2.65	3.43	3.28e-08	9.17e-06	XP_022767944	probable LRR receptor-like serine/threonine-protein kinase RFK1	72.5
GCIB01010107.1	2.62	4.77	1.98e-20	4.02e-17	XP_010104773	uncharacterized protein LOC18041556 [Citrus clementina]	49.3
GCIB01012524.1	2.62	5.32	7.00e-08	1.85e-05	XP_001698950	NADH dehydrogenase subunit 6 (chloroplast) [Burmeistera	85.7
GCIB01009059.1	2.49	2.97	3.87e-05	4.31e-03	XP_021766677	uncharacterized protein LOC110681853 isoform X2 [Chenopodium	60.1
GCIB01063115.1	2.49	2.85	5.97e-05	6.16e-03	XP_023888474	myosin-2 heavy chain-like [Quercus suber]	72
GCIB01008670.1	2.48	6.21	1.47e-07	3.56e-05	XP_024523773	S-adenosyl-L-methionine-dependent methyltransferase [Coccomyxa	26.9
GCIB01045956.1	2.44	2.84	5.97e-05	6.16e-03	XP_021852403	uncharacterized protein LOC110801671 isoform X4 [Spinacia	79.2
GCIB01086050.1	2.42	3.18	4.91e-06	7.49e-04	XP_040944804	protein virilizer homolog [Gossypium hirsutum]	54.4
GCIB01010791.1	2.42	2.97	3.87e-05	4.31e-03	NP_817264	RNA polymerase alpha subunit (plastid) [Monsonia speciosa]	71.8
GCIB01019392.1	2.42	2.8	1.04e-04	9.69e-03	XP_023870753	ribulose-phosphate 3-epimerase, cytoplasmic isoform [Quercus	84.9
GCIB01152577.1	2.41	3.22	2.85e-06	4.71e-04	XP_010104773	uncharacterized protein LOC18041556 [Citrus clementina]	39
GCIB01013709.1	2.41	2.59	4.89e-04	3.47e-02	XP_012832849	PREDICTED: adenylyltransferase and sulfurtransferase MOCS3	79.4
GCIB01058951.1	2.39	6.26	8.34e-30	6.75e-26	XP_010104773	uncharacterized protein LOC18041556 [Citrus clementina]	42
GCIB01099267.1	2.38	4.41	2.63e-14	2.70e-11	YP_001152214	ribosomal protein L16 (chloroplast) [Cathaya argyrophylla]	63
GCIB01022815.1	2.29	4.98	5.81e-20	1.12e-16	XP_007141246	hypothetical protein PHAVU_006G094400g [Phaseolus vulgaris]	69.7
GCIB01111309.1	2.27	2.52	1.49e-03	8.67e-02	XP_003623596	secreted RxLR effector protein 161-like [Medicago truncatula]	91.3
GCIB01008882.1	2.25	4.42	4.23e-13	3.65e-10	YP_001152204	photosystem I assembly protein Ycf3 (chloroplast) [Cathaya	80.5
GCIB01009249.1	2.24	3.82	1.37e-08	4.24e-06	XP_022871897	protein LEO1 homolog isoform X1 [Olea europaea var sylvestris]	70
GCIB01007937.1	2.24	4.92	1.02e-07	2.58e-05	XP_007141246	hypothetical protein PHAVU_006G094400g [Phaseolus vulgaris]	91.4
GCIB01037614.1	2.22	5.57	1.58e-28	1.07e-24	NP_817264	RNA polymerase alpha subunit (plastid) [Monsonia speciosa]	66.7
GCIB01006220.1	2.2	5.82	3.96e-30	4.01e-26	XP_010679794	PREDICTED: protein DETOXIFICATION 51 [Beta vulgaris subsp	77.1
GCIB01029133.1	2.2	4.95	2.20e-18	3.64e-15	XP_010104773	uncharacterized protein LOC18041556 [Citrus clementina]	50.8
GCIB01114226.1	2.19	5.13	6.32e-21	1.55e-17	YP_001152214	ribosomal protein L16 (chloroplast) [Cathaya argyrophylla]	32.4
GCIB01004283.1	2.18	6.03	3.28e-33	5.32e-29	XP_010672578	PREDICTED: disease resistance protein RPS2 [Beta vulgaris subsp	68.4
GCIB01045830.1	2.16	3.18	2.55e-05	3.10e-03	YP_001152219	ribosomal protein S11 (chloroplast) [Cathaya argyrophylla]	78.6
GCIB01027157.1	2.15	3.6	4.57e-07	9.64e-05	XP_021728849	probable 28S rRNA (cytosine-C(5))-methyltransferase [Chenopodium	66.7
GCIB01113314.1	2.1	6	1.78e-30	2.06e-26	XP_021718444	activating signal cointegrator 1 complex subunit 2-like isoform X2	61.4
GCIB01063548.1	2.1	2.61	1.55e-03	8.93e-02	YP_001152218	ribosomal protein L36 (chloroplast) [Cathaya argyrophylla]	81.5
GCIB01001695.1	2.09	5.58	1.25e-23	4.22e-20	XP_020990123	uncharacterized protein LOC107475785 isoform X5 [Arachis	83.7
GCIB01007170.1	2.09	5	1.07e-17	1.67e-14	XP_010679794	PREDICTED: protein DETOXIFICATION 51 [Beta vulgaris subsp	76.5
GCIB01009678.1	2.09	3.65	4.65e-07	9.76e-05	XP_006495063	kunitz trypsin inhibitor 2-like [Citrus sinensis]	33.8
GCIB01012382.1	2.09	3.22	4.22e-05	4.61e-03	XP_023907019	uncharacterized protein LOC112025556 [Quercus suber]	93.1
GCIB01009773.1	2.08	5.93	1.69e-29	1.24e-25	XP_021756316	receptor-like serine/threonine-protein kinase NCRK [Chenopodium	89.4
GCIB01002525.1	2.08	4.46	2.06e-12	1.55e-09	XP_007141246	hypothetical protein PHAVU_006G094400g [Phaseolus vulgaris]	81.8
GCIB01054014.1	2.06	4.37	2.41e-11	1.40e-08	YP_001152215	ribosomal protein L14 (chloroplast) [Cathaya argyrophylla]	68.3
GCIB01010296.1	2.04	4.01	8.81e-09	2.84e-06	YP_001152205	ribosomal protein S4 (chloroplast) [Cathaya argyrophylla]	86.2
GCIB01059390.1	2.04	3.58	2.05e-06	3.59e-04	XP_021738647	SUPPRESSOR OF GAMMA RESPONSE 1-like [Chenopodium quinoa]	70.5
GCIB01123993.1	2.02	6.59	2.81e-12	2.07e-09	XP_022132762	GATA transcription factor 16-like [Momordica charantia]	55.2
GCIB01055401.1	2.01	3.05	1.92e-04	1.62e-02	NP_817271	photosystem II cytochrome b559 alpha subunit (plastid) [Monsonia	66.7
GCIB01009076.1	1.99	3.41	2.40e-05	2.95e-03	XP_008219544	PREDICTED: serine hydroxymethyltransferase 3, chloroplastic-like	75.9
GCIB01053275.1	1.97	4.25	1.15e-09	4.50e-07	YP_009463605	ATP-dependent DNA helicase PIF1-like [Eutrema salsugineum]	71.7
GCIB01085712.1	1.96	3.92	1.34e-07	3.26e-05	XP_021752945	probable purine permease 5 [Chenopodium quinoa]	59.2
GCIB01000672.1	1.95	7.18	1.11e-34	2.26e-30	XP_010672578	PREDICTED: disease resistance protein RPS2 [Beta vulgaris subsp	70.4
GCIB01048643.1	1.94	3.22	6.91e-05	6.93e-03	XP_021719575	GDSL esterase/lipase At1g71691-like [Chenopodium quinoa]	66.4
GCIB01074471.1	1.93	4.32	6.89e-10	2.91e-07	YP_009463605	ATP-dependent DNA helicase PIF1-like [Eutrema salsugineum]	83.3
GCIB01004265.1	1.92	3.43	1.49e-05	1.99e-03	XP_019429394	PREDICTED: uncharacterized protein LOC109360893 isoform X3 [Lupinus	85.9
GCIB01000961.1	1.92	3.22	6.91e-05	6.93e-03	XP_020999426	interactor of constitutive active ROPs 3 [Arachis duranensis]	60.8
GCIB01029754.1	1.92	3.1	4.74e-04	3.39e-02	XP_010694173	PREDICTED: uncharacterized protein LOC109135274 [Beta vulgaris	66.7
GCIB01043034.1	1.92	2.76	1.52e-03	8.78e-02	XP_021760543	uncharacterized protein LOC110734787 [Chenopodium quinoa]	79
GCIB01013824.1	1.91	6.02	2.34e-25	9.48e-22	XP_021861023	putative nuclease HARBI1 [Spinacia oleracea]	51.9
GCIB01002476.1	1.91	3.2	1.13e-04	1.03e-02	XP_007141246	hypothetical protein PHAVU_006G094400g [Phaseolus vulgaris]	60
GCIB01004407.1	1.88	3.4	3.87e-05	4.31e-03	XP_020990123	uncharacterized protein LOC107475785 isoform X5 [Arachis	86
GCIB01147217.1	1.87	4.69	4.97e-12	3.38e-09	NP_817271	photosystem II cytochrome b559 alpha subunit (plastid) [Monsonia	61.4
GCIB01041682.1	1.86	4.83	1.69e-12	1.32e-09	XP_010683702	PREDICTED: scar-like domain-containing protein WAVE 5 isoform X1	69.5
GCIB01019128.1	1.85	4.22	7.51e-09	2.44e-06	XP_010675701	PREDICTED: probable nucleoredoxin 1 [Beta vulgaris subsp	65.8
GCIB01038512.1	1.85	2.99	8.24e-04	5.34e-02	XP_010056493	pentatricopeptide repeat-containing protein At1g53600,	77.1
GCIB01150262.1	1.82	3.61	4.93e-05	5.28e-03	XP_001698950	NADH dehydrogenase subunit 6 (chloroplast) [Burmeistera	75.9
GCIB01061330.1	1.82	3.23	1.71e-04	1.46e-02	XP_039683460	cationic amino acid transporter 1 isoform X1 [Medicago truncatula]	44.4
GCIB01009987.1	1.8	5.2	3.09e-16	4.04e-13	XP_021749998	26S proteasome non-ATPase regulatory subunit 10 isoform X2 [Prunus	79.4
GCIB01006682.1	1.8	4.64	1.23e-04	1.11e-02	XP_017609271	PREDICTED: glucan endo-1,3-beta-glucosidase 4-like isoform X1	96.7
GCIB01011272.1	1.79	5.74	8.83e-22	2.31e-18	XP_021859333	probable cinnamyl alcohol dehydrogenase 6 isoform X1 [Spinacia	75.3
GCIB01024593.1	1.79	4.48	8.03e-10	3.25e-07	XP_010679080	PREDICTED: NADH dehydrogenase [ubiquinone] 1 alpha subcomplex	75.7
GCIB01001551.1	1.78	5.19	1.18e-15	1.47e-12	XP_021717171	serine/threonine-protein phosphatase 7 long form homolog	81.2
GCIB01009130.1	1.78	3.48	8.23e-05	8.03e-03	XP_040960099	expansin-B3-like [Gossypium hirsutum]	58.2
GCIB01087266.1	1.76	6	7.17e-21	1.66e-17	XP_021743165	eukaryotic translation initiation factor 3 subunit H [Prunus	63.7
GCIB01098996.1	1.76	5.33	5.29e-13	4.37e-10	XP_021756888	uncharacterized protein LOC110731520 [Chenopodium quinoa]	52.5
GCIB01150180.1	1.76	4.17	1.06e-07	2.67e-05	XP_011402156	uncharacterized protein LOC111204017 [Brassica napus]	80
GCIB01000370.1	1.76	6.83	2.92e-06	4.81e-04	XP_022871897	protein LEO1 homolog isoform X1 [Olea europaea var sylvestris]	67.5
GCIB01070067.1	1.75	5.3	2.87e-15	3.42e-12	XP_010671317	PREDICTED: uncharacterized protein LOC104896543 [Beta vulgaris	60.8
GCIB01072697.1	1.75	10.12	1.98e-07	4.65e-05	XP_017610684	PREDICTED: alpha-xylosidase 1-like [Gossypium arboreum]	79.2
GCIB01032574.1	1.75	4.01	5.29e-07	1.07e-04	XP_021766794	uncharacterized WD repeat-containing protein C34304c-like	69.6
GCIB01109512.1	1.75	3.97	8.27e-07	1.60e-04	XP_027073189	uncharacterized protein LOC113698366 isoform X1 [Coffea arabica]	92.6
GCIB01048855.1	1.75	3.91	2.81e-06	4.67e-04	XP_012082447	probable polygalacturonase [Jatropha curcas]	63.4
GCIB01029690.1	1.74	4.27	2.55e-08	7.39e-06	YP_009526534	Ycf3 (chloroplast) [Dipsacus japonicus]	44.3
GCIB01016502.1	1.74	3.98	8.27e-07	1.60e-04	XP_010690293	PREDICTED: chitin elicitor receptor kinase 1 isoform X2 [Camelina	69.5
GCIB01076650.1	1.74	3.77	3.58e-05	4.12e-03	XP_021860079	ARF guanine-nucleotide exchange factor GNL2 [Spinacia oleracea]	70.8
GCIB01003536.1	1.73	5.73	7.14e-21	1.66e-17	XP_021837196	pentatricopeptide repeat-containing protein At1g08070,	88.4
GCIB01058382.1	1.73	3.08	7.56e-04	4.96e-02	XP_023875420	short-chain dehydrogenase TIC 32, chloroplastic-like isoform X2	85.1
GCIB01011710.1	1.72	6.59	2.49e-25	9.60e-22	XP_021766049	protein LOW PSII ACCUMULATION 3, chloroplastic-like [Chenopodium	65.8
GCIB01071576.1	1.72	4.58	6.20e-10	2.64e-07	XP_010681653	PREDICTED: uncharacterized protein LOC104891117 [Beta vulgaris	64.5
GCIB01016526.1	1.72	4.11	9.77e-07	1.84e-04	XP_021649055	uncharacterized protein LOC110648907 [Hevea brasiliensis]	74.6
GCIB01008612.1	1.71	5.86	1.76e-21	4.46e-18	XP_021725874	uncharacterized protein LOC110702487 isoform X4 [Chenopodium	73.1
GCIB01002949.1	1.71	6.32	1.11e-20	2.37e-17	XP_024949475	heterochromatin protein 1-like [Citrus sinensis]	82.5
GCIB01009144.1	1.71	6.27	3.74e-14	3.79e-11	XP_021732559	probable pectinesterase/pectinesterase inhibitor 21 [Chenopodium	82.1
GCIB01040960.1	1.71	3.52	5.25e-05	5.54e-03	XP_001419182	predicted protein [Micromonas commoda]	94.4
GCIB01109839.1	1.71	3.32	1.57e-04	1.36e-02	XP_008339890	exosome complex component RRP42-like [Malus domestica]	79.7
GCIB01015800.1	1.7	4.1	2.82e-07	6.28e-05	XP_021766794	uncharacterized WD repeat-containing protein C34304c-like	66.1
GCIB01007723.1	1.7	3.83	3.80e-06	6.00e-04	XP_021753650	uncharacterized protein LOC110728474 [Chenopodium quinoa]	66.3
GCIB01004421.1	1.69	6.22	6.90e-11	3.52e-08	XP_027190418	probable LRR receptor-like serine/threonine-protein kinase	63.4
GCIB01007669.1	1.69	4.71	8.17e-11	4.04e-08	XP_023883710	wall-associated receptor kinase 1-like [Quercus suber]	51.7
GCIB01048476.1	1.69	3.69	2.46e-05	3.02e-03	XP_021745205	subtilisin-like protease SBT19 [Prunus avium]	69.4
GCIB01001991.1	1.69	3.6	3.04e-05	3.58e-03	XP_021766794	uncharacterized WD repeat-containing protein C34304c-like	69.3
GCIB01008665.1	1.69	3.39	1.43e-04	1.26e-02	YP_001152215	ribosomal protein L14 (chloroplast) [Cathaya argyrophylla]	64.1
GCIB01003740.1	1.67	5.47	3.90e-17	5.85e-14	XP_021775446	uncharacterized protein LOC110689848 [Chenopodium quinoa]	82.7
GCIB01012951.1	1.66	3.17	6.82e-04	4.55e-02	XP_021769591	chromatin modification-related protein eaf-1-like isoform X2	73
GCIB01001062.1	1.65	5.76	2.84e-19	5.12e-16	XP_021837196	pentatricopeptide repeat-containing protein At1g08070,	89.5
GCIB01021261.1	1.65	4.52	5.38e-09	1.86e-06	XP_024317467	probable E3 ubiquitin-protein ligase HIP1 isoform X1 [Brachypodium	51
GCIB01009954.1	1.64	4.72	3.73e-10	1.67e-07	XP_021855315	probable calcium-binding protein CML18 [Spinacia oleracea]	61.4
GCIB01020084.1	1.64	3.39	3.08e-04	2.38e-02	XP_021853172	cytochrome P450 71A8-like isoform X2 [Spinacia oleracea]	77.7
GCIB01004627.1	1.63	4.03	2.47e-06	4.18e-04	XP_010675701	PREDICTED: probable nucleoredoxin 1 [Beta vulgaris subsp	64.3
GCIB01000942.1	1.61	5.02	7.19e-12	4.62e-09	XP_021738349	DExH-box ATP-dependent RNA helicase DExH14-like isoform X2	66.9
GCIB01001992.1	1.61	4.68	9.70e-10	3.87e-07	XP_021766794	uncharacterized WD repeat-containing protein C34304c-like	67.5
GCIB01031351.1	1.61	3.5	1.76e-04	1.50e-02	XP_023907316	UPF0057 membrane protein At4g30660-like [Quercus suber]	94.7
GCIB01008684.1	1.6	3.79	2.96e-05	3.51e-03	XP_021858839	protein FAR-RED ELONGATED HYPOCOTYL 3-like, partial [Spinacia	51.3
GCIB01052553.1	1.6	3.75	3.36e-05	3.89e-03	XP_021749998	26S proteasome non-ATPase regulatory subunit 10 isoform X2 [Prunus	65.1
GCIB01017518.1	1.59	4.33	2.22e-07	5.12e-05	XP_021732306	pentatricopeptide repeat-containing protein At3g21470-like	59.9
GCIB01028457.1	1.59	4.12	1.93e-06	3.40e-04	XP_021732420	LOW QUALITY PROTEIN: sugar transporter ERD6-like 5 [Chenopodium	77.9
GCIB01019917.1	1.59	3.93	9.90e-06	1.38e-03	XP_021766794	uncharacterized WD repeat-containing protein C34304c-like	67.2
GCIB01012979.1	1.58	4.19	7.39e-07	1.46e-04	XP_021765481	peroxisome biogenesis protein 1-like isoform X2 [Chenopodium	77
GCIB01002130.1	1.58	3.42	3.08e-04	2.38e-02	XP_021719575	GDSL esterase/lipase At1g71691-like [Chenopodium quinoa]	67.8
GCIB01006015.1	1.57	7.4	1.55e-17	2.37e-14	XP_020980766	coenzyme Q-binding protein COQ10 homolog, mitochondrial [Arachis	40
GCIB01041505.1	1.57	3.25	1.26e-03	7.62e-02	XP_021853358	F-box protein At5g07610-like [Spinacia oleracea]	60.9
GCIB01048813.1	1.56	5.22	5.36e-13	4.39e-10	XP_021764764	stearoyl-[acyl-carrier-protein] 9-desaturase, chloroplastic-like	60.4
GCIB01007709.1	1.56	4.74	2.35e-09	8.85e-07	XP_010533275	PREDICTED: arabinosyltransferase XEG113-like [Tarenaya	79.1
GCIB01025490.1	1.56	3.92	1.50e-05	2.00e-03	YP_009526585	PsaC (chloroplast) [Dipsacus japonicus]	59.6
GCIB01024621.1	1.56	3.53	2.36e-04	1.93e-02	XP_010688171	PREDICTED: uncharacterized protein LOC104891436 [Beta vulgaris	67.1
GCIB01038195.1	1.56	3.25	1.26e-03	7.62e-02	YP_009647105	photosystem II protein K (chloroplast) [Rubus hybrid cultivar]	68
GCIB01025506.1	1.55	5.31	1.45e-13	1.35e-10	XP_024026650	protein MON2 homolog isoform X1 [Citrus clementina]	56.9
GCIB01043024.1	1.54	6.82	1.54e-20	3.20e-17	XP_021852685	uncharacterized protein LOC110801940 isoform X1 [Spinacia	59.7
GCIB01055707.1	1.54	4.55	2.27e-08	6.64e-06	XP_007161040	NADH dehydrogenase subunit 2 (chloroplast) [Chrysobalanus icaco]	63
GCIB01047558.1	1.54	4.49	5.85e-08	1.58e-05	XP_021734665	gamma-interferon-inducible lysosomal thiol reductase-like	72.5
GCIB01021935.1	1.54	3.67	1.08e-04	9.99e-03	XP_010692298	PREDICTED: N-glycosylase/DNA lyase OGG1 isoform X2 [Beta vulgaris	66.3
GCIB01069124.1	1.54	3.6	2.05e-04	1.72e-02	XP_021844165	uncharacterized protein LOC110793928 [Spinacia oleracea]	68.7
GCIB01042006.1	1.54	3.36	7.21e-04	4.77e-02	XP_010680628	PREDICTED: uncharacterized protein LOC104903309 [Beta vulgaris	76.3
GCIB01038263.1	1.53	5.17	4.84e-06	7.40e-04	XP_010695716	PREDICTED: uncharacterized protein LOC104893261 [Beta vulgaris	73.7
GCIB01025591.1	1.52	5.18	4.03e-12	2.84e-09	XP_021717171	serine/threonine-protein phosphatase 7 long form homolog	81.8
GCIB01051978.1	1.51	5.18	7.57e-12	4.83e-09	XP_028112862	serine/threonine-protein phosphatase 6 regulatory subunit 3 isoform	57.1
GCIB01008907.1	1.5	3.8	8.85e-05	8.50e-03	XP_038700758	pre-mRNA splicing factor SR-like 1 isoform X2 [Tripterygium	81.8
GCIB01044437.1	1.49	4.03	1.14e-05	1.58e-03	XP_021846316	uncharacterized protein LOC110796001 isoform X1 [Spinacia	82.4
GCIB01004822.1	1.49	3.65	2.66e-04	2.12e-02	XP_022002418	uncharacterized protein LOC110907069 [Helianthus annuus]	54.5
GCIB01023359.1	1.48	5.22	4.61e-12	3.19e-09	XP_020980766	coenzyme Q-binding protein COQ10 homolog, mitochondrial [Arachis	45.9
GCIB01113250.1	1.48	4.99	2.15e-10	1.00e-07	XP_028085976	cytochrome P450 71A8-like isoform X1 [Camellia sinensis]	59.5
GCIB01049850.1	1.48	4.59	3.93e-08	1.08e-05	XP_035841499	dof zinc finger protein DOF15 [Helianthus annuus]	91.3
GCIB01081707.1	1.48	4.12	5.78e-06	8.64e-04	XP_008228692	PREDICTED: protein SET DOMAIN GROUP 41 [Prunus mume]	68.6
GCIB01007655.1	1.48	3.69	1.18e-04	1.07e-02	XP_021856163	uncharacterized protein LOC110805260 [Spinacia oleracea]	83.8
GCIB01010591.1	1.48	3.5	5.38e-04	3.74e-02	XP_021719575	GDSL esterase/lipase At1g71691-like [Chenopodium quinoa]	67.1
GCIB01013351.1	1.47	4.77	6.02e-09	2.04e-06	XP_031113337	nudix hydrolase 10-like [Ipomoea triloba]	83.6
GCIB01004501.1	1.46	3.39	1.41e-03	8.28e-02	XP_023879558	double-stranded RNA-binding protein 1-like [Quercus suber]	75.3
GCIB01039164.1	1.45	4.49	2.55e-07	5.75e-05	XP_021854989	WD repeat-containing protein 44-like [Spinacia oleracea]	51.3
GCIB01131494.1	1.45	3.5	5.38e-04	3.74e-02	XP_021851553	protoporphyrinogen oxidase 1, chloroplastic [Spinacia oleracea]	57
GCIB01018753.1	1.44	6.85	8.88e-21	1.95e-17	XP_021755864	protein YIPF1 homolog isoform X1 [Chenopodium quinoa]	73.8
GCIB01019101.1	1.44	5.17	2.54e-11	1.45e-08	XP_010678975	PREDICTED: calcium-dependent protein kinase 2 [Beta vulgaris subsp	65.2
GCIB01036609.1	1.42	5.82	1.26e-15	1.55e-12	XP_010676380	PREDICTED: small nuclear ribonucleoprotein Sm D2 isoform X2 [Beta	83.9
GCIB01001902.1	1.42	5.79	2.09e-15	2.52e-12	XP_021744921	uncharacterized protein LOC110726956 [Chenopodium quinoa]	80.7
GCIB01061737.1	1.42	4.09	1.28e-05	1.74e-03	XP_021772751	uncharacterized protein LOC110687416 [Chenopodium quinoa]	70.4
GCIB01018018.1	1.41	6.06	2.11e-16	2.94e-13	XP_010104773	uncharacterized protein LOC18041556 [Citrus clementina]	39.7
GCIB01021027.1	1.41	4.77	3.15e-08	8.84e-06	XP_010673986	PREDICTED: probable mannitol dehydrogenase [Beta vulgaris subsp	95.2
GCIB01090895.1	1.41	3.41	1.41e-03	8.28e-02	XP_010670843	PREDICTED: glutathione S-transferase U9 [Beta vulgaris subsp	68.1
GCIB01006352.1	1.4	4.35	2.40e-06	4.08e-04	XP_002520028	probable beta-D-xylosidase 5 [Ricinus communis]	70.5
GCIB01019144.1	1.4	4.16	1.40e-05	1.88e-03	XP_019172334	PREDICTED: 15-cis-phytoene desaturase,	82.1
GCIB01031912.1	1.4	3.54	6.89e-04	4.59e-02	XP_021713870	14-3-3-like protein [Chenopodium quinoa]	37.5
GCIB01012548.1	1.39	6.57	1.00e-16	1.48e-13	XP_021852800	ethylene-responsive transcription factor ERF098-like [Spinacia	70.6
GCIB01005621.1	1.39	5.63	5.95e-14	5.81e-11	XP_021864414	BAG family molecular chaperone regulator 2-like [Carica papaya]	60.6
GCIB01061610.1	1.39	4.01	3.27e-05	3.80e-03	XP_021765573	protein trichome birefringence-like 42 [Chenopodium quinoa]	82.5
GCIB01030170.1	1.39	3.67	5.00e-04	3.53e-02	XP_010683973	PREDICTED: uncharacterized protein LOC104773530 isoform X1	59.6
GCIB01014541.1	1.39	5.7	6.39e-04	4.30e-02	XP_035841499	dof zinc finger protein DOF15 [Helianthus annuus]	100
GCIB01005769.1	1.38	6.65	2.92e-18	4.74e-15	XP_021863175	sterol 3-beta-glucosyltransferase UGT80B1 isoform X1 [Spinacia	70.5
GCIB01001196.1	1.38	5.41	3.10e-12	2.25e-09	XP_010694173	PREDICTED: uncharacterized protein LOC109135274 [Beta vulgaris	81.6
GCIB01011698.1	1.38	5.32	1.19e-11	7.33e-09	XP_021725816	UDP-glycosyltransferase 79B30-like [Chenopodium quinoa]	75.3
GCIB01035838.1	1.38	5.34	1.49e-11	9.15e-09	XP_021863309	protein argonaute PNH1-like, partial [Spinacia oleracea]	77.7
GCIB01045018.1	1.38	3.67	5.00e-04	3.53e-02	XP_008440025	PREDICTED: uncharacterized protein LOC103485537 [Cucumis melo]	57.9
GCIB01015432.1	1.37	4.96	7.49e-09	2.44e-06	XP_021846316	uncharacterized protein LOC110796001 isoform X1 [Spinacia	76.4
GCIB01024832.1	1.37	3.89	9.70e-05	9.17e-03	XP_021719733	uncharacterized protein LOC110696658 isoform X2 [Chenopodium	64.1
GCIB01016151.1	1.36	6.73	5.75e-18	9.14e-15	XP_010676380	PREDICTED: small nuclear ribonucleoprotein Sm D2 isoform X2 [Beta	83.9
GCIB01050970.1	1.36	5.91	3.65e-15	4.23e-12	XP_010685025	PREDICTED: pentatricopeptide repeat-containing protein At3g60960,	70.3
GCIB01051516.1	1.36	4.84	2.92e-08	8.32e-06	XP_010680584	PREDICTED: uncharacterized protein LOC109136005 [Beta vulgaris	78
GCIB01071361.1	1.36	3.94	8.30e-05	8.09e-03	XP_021746529	uncharacterized protein LOC110746103 isoform X3 [Prunus avium]	73.8
GCIB01033675.1	1.36	6.06	1.69e-04	1.44e-02	XP_010683961	PREDICTED: potassium transporter 4 isoform X4 [Camelina sativa]	83.4
GCIB01109531.1	1.36	3.8	2.46e-04	1.98e-02	XP_021865425	phospholipid-transporting ATPase 1-like [Carica papaya]	59.4
GCIB01030707.1	1.35	5.63	6.47e-13	5.24e-10	XP_021766853	GDP-mannose transporter GONST1-like isoform X1 [Chenopodium	68.2
GCIB01028844.1	1.35	5.2	2.96e-10	1.36e-07	XP_021756720	protein DETOXIFICATION 40-like [Chenopodium quinoa]	83.2
GCIB01003240.1	1.34	7.75	2.58e-19	4.75e-16	XP_010683612	PREDICTED: uncharacterized protein LOC104773294 [Camelina sativa]	47
GCIB01061609.1	1.34	4.38	4.40e-06	6.79e-04	XP_010677379	PREDICTED: anthranilate synthase alpha subunit 2, chloroplastic	87.7
GCIB01020500.1	1.34	4.29	8.78e-06	1.24e-03	XP_021851553	protoporphyrinogen oxidase 1, chloroplastic [Spinacia oleracea]	58
GCIB01013971.1	1.34	3.86	2.09e-04	1.75e-02	XP_034710405	disease resistance protein RML1A-like, partial [Vitis riparia]	57.2
GCIB01043042.1	1.34	4.96	1.43e-03	8.35e-02	XP_017609271	PREDICTED: glucan endo-1,3-beta-glucosidase 4-like isoform X1	46.2
GCIB01016627.1	1.33	4.15	3.01e-05	3.55e-03	XP_021716461	protein SMG7L-like [Chenopodium quinoa]	72.5
GCIB01017462.1	1.33	3.65	7.34e-04	4.85e-02	XP_010687260	PREDICTED: protein RADIALIS-like 4 [Camelina sativa]	60.2
GCIB01005224.1	1.32	5.08	3.45e-09	1.27e-06	XP_021742260	uncharacterized protein LOC110717950 [Chenopodium quinoa]	80
GCIB01019431.1	1.32	4.35	9.26e-06	1.30e-03	XP_006403939	heterogeneous nuclear ribonucleoprotein 1 [Eutrema salsugineum]	80.6
GCIB01037650.1	1.32	4.26	1.85e-05	2.40e-03	XP_021765481	peroxisome biogenesis protein 1-like isoform X2 [Chenopodium	69.9
GCIB01096676.1	1.32	4.02	8.81e-05	8.49e-03	YP_001152218	ribosomal protein L36 (chloroplast) [Cathaya argyrophylla]	82.5
GCIB01092363.1	1.32	4.09	9.16e-05	8.73e-03	XP_021772751	uncharacterized protein LOC110687416 [Chenopodium quinoa]	71.1
GCIB01035760.1	1.31	5.94	3.95e-14	3.96e-11	XP_010680584	PREDICTED: uncharacterized protein LOC109136005 [Beta vulgaris	78
GCIB01007271.1	1.31	5.69	1.87e-11	1.12e-08	XP_021845726	amino-acid permease BAT1 homolog [Spinacia oleracea]	64.5
GCIB01008174.1	1.31	4.7	3.47e-07	7.51e-05	XP_017425939	PREDICTED: interactor of constitutive active ROPs 3 [Vigna	54.4
GCIB01020452.1	1.31	3.96	1.51e-04	1.32e-02	XP_021735209	uncharacterized protein LOC110711314 isoform X1 [Chenopodium	58.5
GCIB01061291.1	1.31	3.78	3.61e-04	2.72e-02	XP_010533288	PREDICTED: cyclin-dependent kinase inhibitor 7 [Tarenaya	90.5
GCIB01010656.1	1.31	3.73	4.25e-04	3.10e-02	XP_021775446	uncharacterized protein LOC110689848 [Chenopodium quinoa]	83.7
GCIB01071646.1	1.31	3.5	1.50e-03	8.72e-02	XP_027193527	molybdopterin synthase catalytic subunit [Cicer arietinum]	46.2
GCIB01057347.1	1.3	4.07	7.48e-05	7.39e-03	XP_010682783	PREDICTED: tRNA (adenine(58)-N(1))-methyltransferase catalytic	70.4
GCIB01001039.1	1.3	3.95	1.51e-04	1.32e-02	XP_023880403	uncharacterized protein LOC112003876 [Quercus suber]	65.1
GCIB01010242.1	1.29	4.62	1.74e-06	3.11e-04	XP_021860488	plastid-lipid-associated protein, chloroplastic-like [Spinacia	70.4
GCIB01003984.1	1.29	3.86	3.74e-04	2.80e-02	XP_022871897	protein LEO1 homolog isoform X1 [Olea europaea var sylvestris]	70.5
GCIB01131740.1	1.28	4.58	2.94e-06	4.82e-04	XP_021740822	ABC transporter A family member 9-like [Chenopodium quinoa]	65.5
GCIB01062606.1	1.28	3.97	2.66e-04	2.12e-02	XP_021820177	zinc finger MYM-type protein 1-like [Prunus avium]	52.1
GCIB01000234.1	1.27	9.26	2.17e-16	2.98e-13	XP_021717348	protein TPLATE-like [Chenopodium quinoa]	67.4
GCIB01048973.1	1.27	4.16	9.37e-05	8.91e-03	XP_022866869	rho GDP-dissociation inhibitor 1-like [Olea europaea var	40.8
GCIB01002964.1	1.26	5.54	2.14e-11	1.25e-08	XP_016445844	PREDICTED: mediator of RNA polymerase II transcription subunit	91.7
GCIB01013651.1	1.26	3.94	2.19e-04	1.81e-02	XP_017253882	PREDICTED: uncharacterized protein LOC108208200 isoform X1 [Daucus	74.4
GCIB01014603.1	1.26	4	2.24e-04	1.84e-02	XP_010686665	PREDICTED: uncharacterized protein LOC109129243 [Camelina sativa]	88.9
GCIB01057988.1	1.26	4	3.20e-04	2.46e-02	XP_009596530	SNF1-related protein kinase regulatory subunit beta-3-like	70.9
GCIB01033380.1	1.26	3.82	4.44e-04	3.21e-02	XP_010687170	PREDICTED: uncharacterized protein LOC104791056 [Camelina sativa]	85.4
GCIB01117393.1	1.25	5.95	4.69e-13	3.96e-10	XP_010666607	PREDICTED: auxin-binding protein ABP19a-like [Beta vulgaris subsp	57.4
GCIB01001063.1	1.25	4.95	9.84e-08	2.51e-05	XP_021838317	uncharacterized protein LOC110808564 [Carica papaya]	63
GCIB01000138.1	1.25	4.82	3.85e-07	8.25e-05	XP_010686289	PREDICTED: agamous-like MADS-box protein AGL80 isoform X1 [Camelina	73
GCIB01000464.1	1.25	4.69	1.25e-06	2.30e-04	XP_010684292	PREDICTED: receptor-like cytosolic serine/threonine-protein kinase	75.1
GCIB01025751.1	1.25	4.29	3.94e-05	4.36e-03	XP_021744977	protein TRIGALACTOSYLDIACYLGLYCEROL 4, chloroplastic [Prunus	59.7
GCIB01015186.1	1.24	5.6	9.55e-07	1.81e-04	XP_021846236	protein MAIN-LIKE 1-like isoform X1 [Spinacia oleracea]	65.2
GCIB01001670.1	1.24	5.38	8.64e-04	5.55e-02	XP_012857135	PREDICTED: E3 ubiquitin-protein ligase HERC2 [Erythranthe guttata]	80.9
GCIB01000824.1	1.23	7.49	4.15e-15	4.74e-12	XP_010674638	PREDICTED: protein PLASTID REDOX INSENSITIVE 2-like isoform X2	74.1
GCIB01009263.1	1.23	6.92	1.47e-14	1.56e-11	XP_021852800	ethylene-responsive transcription factor ERF098-like [Spinacia	64.7
GCIB01031293.1	1.23	6.16	3.47e-13	3.09e-10	XP_021856630	uncharacterized protein LOC110805710 [Spinacia oleracea]	47.9
GCIB01098958.1	1.23	4.58	4.19e-06	6.53e-04	YP_009104997	photosystem II 44 kDa protein (chloroplast) [Gossypium davidsonii]	98.6
GCIB01095982.1	1.23	4.43	1.99e-05	2.56e-03	XP_007161040	NADH dehydrogenase subunit 2 (chloroplast) [Chrysobalanus icaco]	65.9
GCIB01032159.1	1.23	3.85	5.39e-04	3.75e-02	XP_021837393	LOW QUALITY PROTEIN: serine/threonine-protein kinase HT1-like	87.4
GCIB01006101.1	1.22	4.3	3.94e-05	4.36e-03	XP_021732251	serine/threonine-protein kinase WNK1-like isoform X2 [Chenopodium	74
GCIB01016479.1	1.22	4.15	1.34e-04	1.19e-02	XP_021845613	protein indeterminate-domain 9-like isoform X1 [Spinacia oleracea]	73.4
GCIB01050711.1	1.22	4.03	3.82e-04	2.85e-02	XP_010690583	PREDICTED: MLP-like protein 328 [Camelina sativa]	71.1
GCIB01033828.1	1.21	4.53	7.05e-06	1.02e-03	XP_024965874	probable inactive ATP-dependent zinc metalloprotease FTSHI 3,	52.6
GCIB01036710.1	1.21	3.74	1.10e-03	6.80e-02	XP_010674426	PREDICTED: arginine/serine-rich protein PNISR isoform X4 [Beta	60
GCIB01001256.1	1.2	6.52	1.74e-14	1.84e-11	XP_021772103	uncharacterized protein LOC110686814 isoform X2 [Chenopodium	68.3
GCIB01005070.1	1.2	4.43	2.82e-05	3.36e-03	XP_022767936	probable LRR receptor-like serine/threonine-protein kinase	86.5
GCIB01005830.1	1.19	4.38	4.73e-05	5.10e-03	XP_010252045	PREDICTED: serine/threonine-protein kinase HT1-like isoform X2	92.9
GCIB01029546.1	1.19	3.85	1.30e-03	7.79e-02	XP_021732559	probable pectinesterase/pectinesterase inhibitor 21 [Chenopodium	79.3
GCIB01021777.1	1.18	4.91	5.54e-07	1.11e-04	XP_021751283	CBL-interacting serine/threonine-protein kinase 21 [Prunus avium]	80.1
GCIB01014790.1	1.18	4.7	3.60e-06	5.74e-04	XP_021740748	uncharacterized protein LOC110716606 isoform X3 [Chenopodium	66.9
GCIB01018317.1	1.18	4.38	4.73e-05	5.10e-03	XP_021765618	uncharacterized protein LOC110739552 [Chenopodium quinoa]	69.3
GCIB01040627.1	1.18	4.26	1.12e-04	1.03e-02	XP_021862297	tetraketide alpha-pyrone reductase 1-like [Spinacia oleracea]	87.3
GCIB01012276.1	1.18	4.19	1.59e-04	1.37e-02	XP_021756720	protein DETOXIFICATION 40-like [Chenopodium quinoa]	85.3
GCIB01020861.1	1.17	7.29	9.24e-15	1.03e-11	XP_010673059	PREDICTED: uncharacterized protein LOC104894129 isoform X4 [Beta	67.2
GCIB01084721.1	1.17	5.79	1.82e-11	1.10e-08	XP_027161423	UDP-N-acetylglucosamine transferase subunit ALG13 homolog [Coffea	53.8
GCIB01006252.1	1.17	4.59	1.19e-05	1.62e-03	XP_010684292	PREDICTED: receptor-like cytosolic serine/threonine-protein kinase	77.4
GCIB01000236.1	1.16	7.57	1.29e-14	1.42e-11	XP_021727313	ubiquitin-conjugating enzyme E2 27-like [Chenopodium quinoa]	52.9
GCIB01001393.1	1.16	7.41	6.74e-14	6.50e-11	XP_021765481	peroxisome biogenesis protein 1-like isoform X2 [Chenopodium	78
GCIB01030667.1	1.16	5.71	8.58e-11	4.21e-08	XP_021863721	uncharacterized protein LOC110790080 [Spinacia oleracea]	60
GCIB01000687.1	1.16	4.76	2.56e-06	4.32e-04	XP_021753174	ABC transporter C family member 5-like [Chenopodium quinoa]	90
GCIB01022736.1	1.16	4.59	1.67e-05	2.18e-03	XP_010685305	PREDICTED: uncharacterized protein LOC109132089, partial [Camelina	80
GCIB01027360.1	1.16	8.47	2.13e-05	2.70e-03	XP_030470670	K(+) efflux antiporter 5 [Syzygium oleosum]	79
GCIB01026053.1	1.16	4.38	6.65e-05	6.71e-03	XP_010673879	PREDICTED: lipid phosphate phosphatase 2 [Beta vulgaris subsp	70.6
GCIB01000327.1	1.16	4.16	2.25e-04	1.85e-02	XP_011013113	nucleoside diphosphate kinase 3-like isoform X1 [Hevea	95
GCIB01019680.1	1.16	3.93	7.70e-04	5.04e-02	XP_023520575	ACT domain-containing protein ACR11-like [Cucurbita pepo subsp	66.7
GCIB01015038.1	1.16	3.87	9.21e-04	5.86e-02	XP_017229013	PREDICTED: putative membrane-bound O-acyltransferase C24H601c	73.5
GCIB01018613.1	1.15	5.34	1.32e-08	4.11e-06	XP_021772778	U4/U6U5 tri-snRNP-associated protein 2-like isoform X2	52.9
GCIB01043872.1	1.15	4.75	5.01e-06	7.63e-04	XP_021847043	WAT1-related protein At5g40240-like [Spinacia oleracea]	66.8
GCIB01002695.1	1.15	4.26	1.85e-04	1.57e-02	XP_010669584	PREDICTED: uncharacterized protein LOC104892150 [Beta vulgaris	75.3
GCIB01019334.1	1.15	4.27	1.85e-04	1.57e-02	XP_010691643	PREDICTED: protein Jade-1-like isoform X1 [Camelina sativa]	84.2
GCIB01126621.1	1.15	4.17	3.69e-04	2.78e-02	YP_009463605	ATP-dependent DNA helicase PIF1-like [Eutrema salsugineum]	66.7
GCIB01000758.1	1.14	6.56	3.33e-13	3.00e-10	XP_005646551		72.5
GCIB01003457.1	1.14	6.45	4.32e-13	3.69e-10	NP_001275824	MADS-box protein AGL24-like [Malus domestica]	94.9
GCIB01022956.1	1.14	6.26	2.03e-12	1.54e-09	XP_021735209	uncharacterized protein LOC110711314 isoform X1 [Chenopodium	60.9
GCIB01016287.1	1.14	5.79	7.97e-11	3.99e-08	XP_021730766	two-component response regulator ARR22-like [Chenopodium quinoa]	81.9
GCIB01056186.1	1.14	5.58	7.58e-10	3.12e-07	XP_021864716	putative pentatricopeptide repeat-containing protein At1g10330	73.4
GCIB01015125.1	1.14	5.42	6.70e-09	2.23e-06	XP_021714393	UDP-galactose/UDP-glucose transporter 5-like isoform X2	80.8
GCIB01007572.1	1.13	4.76	5.87e-06	8.72e-04	XP_016448168	PREDICTED: uncharacterized protein LOC107775715 [Nicotiana	66.8
GCIB01106983.1	1.13	3.95	1.27e-03	7.64e-02	XP_040944804	protein virilizer homolog [Gossypium hirsutum]	76
GCIB01000710.1	1.12	6.68	1.28e-12	1.01e-09	XP_021842753	uncharacterized protein LOC110792624 [Spinacia oleracea]	54.8
GCIB01023232.1	1.12	6.3	1.52e-12	1.20e-09	XP_021716461	protein SMG7L-like [Chenopodium quinoa]	73.5
GCIB01001322.1	1.12	5.97	2.52e-11	1.45e-08	XP_023879558	double-stranded RNA-binding protein 1-like [Quercus suber]	77.5
GCIB01013887.1	1.12	5.83	9.47e-11	4.62e-08	XP_021727313	ubiquitin-conjugating enzyme E2 27-like [Chenopodium quinoa]	54.2
GCIB01007373.1	1.12	5.84	1.14e-10	5.48e-08	XP_028064720	uncharacterized protein LOC114269159 [Camellia sinensis]	68.9
GCIB01004072.1	1.12	6.18	1.70e-10	8.02e-08	XP_020990123	uncharacterized protein LOC107475785 isoform X5 [Arachis	82.1
GCIB01009610.1	1.12	5.6	1.03e-09	4.07e-07	XP_010686665	PREDICTED: uncharacterized protein LOC109129243 [Camelina sativa]	82.4
GCIB01001813.1	1.12	5.14	2.28e-07	5.23e-05	XP_026436850	respiratory burst oxidase homolog protein E-like isoform X2	63.2
GCIB01005604.1	1.12	5.07	5.28e-07	1.07e-04	XP_021755107	early nodulin-like protein 1 [Chenopodium quinoa]	64.9
GCIB01034453.1	1.12	3.93	1.27e-03	7.64e-02	XP_010675437	PREDICTED: protein RETICULATA-RELATED 3, chloroplastic [Beta	76.2
GCIB01046667.1	1.11	4.19	4.29e-04	3.12e-02	XP_016737162	codeine O-demethylase-like [Gossypium hirsutum]	78.3
GCIB01002338.1	1.11	4.06	1.02e-03	6.42e-02	XP_021841793	protein CUP-SHAPED COTYLEDON 3-like [Spinacia oleracea]	92.3
GCIB01012838.1	1.1	6.04	7.74e-11	3.90e-08	XP_021768081	SNW/SKI-interacting protein-like [Chenopodium quinoa]	81.3
GCIB01036189.1	1.1	4.68	2.21e-05	2.79e-03	XP_022557511	gibberellin 20 oxidase 4-like [Brassica napus]	69.8
GCIB01011539.1	1.1	4.47	8.85e-05	8.50e-03	XP_010690293	PREDICTED: chitin elicitor receptor kinase 1 isoform X2 [Camelina	68.9
GCIB01009215.1	1.1	5.35	1.05e-04	9.73e-03	NP_001315395	cytochrome b6 (chloroplast) [Tinospora cordifolia]	58.2
GCIB01029640.1	1.1	4.09	7.38e-04	4.87e-02	XP_010677541	PREDICTED: uncharacterized protein LOC104900092 isoform X2 [Beta	62.2
GCIB01002754.1	1.09	5.8	7.16e-10	3.00e-07	XP_021857885	uncharacterized protein LOC110789458 [Spinacia oleracea]	72.7
GCIB01001913.1	1.09	5.24	1.33e-07	3.24e-05	XP_021841703	mitogen-activated protein kinase homolog NTF3 [Spinacia oleracea]	80.2
GCIB01019720.1	1.09	4.13	6.16e-04	4.17e-02	XP_010689965	PREDICTED: eukaryotic translation initiation factor 2 subunit	84.4
GCIB01000393.1	1.09	4.13	6.16e-04	4.17e-02	XP_021772128	uncharacterized protein LOC110686836 isoform X3 [Chenopodium	89.1
GCIB01007500.1	1.08	5.39	3.33e-08	9.28e-06	XP_010670226	PREDICTED: pentatricopeptide repeat-containing protein At1g26460,	68
GCIB01020637.1	1.08	4.46	5.22e-04	3.65e-02	XP_024949475	heterochromatin protein 1-like [Citrus sinensis]	100
GCIB01065212.1	1.08	4.19	5.94e-04	4.04e-02	XP_010689884	PREDICTED: glycine-rich protein 3-like [Camelina sativa]	47
GCIB01032299.1	1.07	6.02	1.73e-10	8.09e-08	XP_021727313	ubiquitin-conjugating enzyme E2 27-like [Chenopodium quinoa]	50.4
GCIB01007131.1	1.07	5.47	1.93e-08	5.76e-06	XP_021846508	protein STRUBBELIG-RECEPTOR FAMILY 3 isoform X2 [Spinacia	81.8
GCIB01019825.1	1.07	5.46	3.58e-08	9.91e-06	XP_010686003	PREDICTED: uncharacterized protein LOC104775145, partial [Camelina	77.6
GCIB01018334.1	1.07	5.18	4.85e-07	1.00e-04	XP_021717315	2-methoxy-6-polyprenyl-1,4-benzoquinol methylase,	71.3
GCIB01000036.1	1.07	4.96	4.38e-06	6.78e-04	XP_010672299	PREDICTED: peroxidase 72 [Beta vulgaris subsp vulgaris]	79.7
GCIB01030789.1	1.07	4.36	2.09e-04	1.75e-02	XP_021765560	leucine-rich repeat extensin-like protein 4 [Chenopodium quinoa]	72
GCIB01028821.1	1.07	4.12	8.54e-04	5.49e-02	XP_021768418	protein plastid transcriptionally active 16, chloroplastic-like	71.2
GCIB01041319.1	1.07	4.1	1.18e-03	7.20e-02	XP_021730766	two-component response regulator ARR22-like [Chenopodium quinoa]	82.8
GCIB01000696.1	1.06	5.9	4.18e-10	1.85e-07	XP_022714742	protein SPIRAL1-like 1 [Durio zibethinus]	84.1
GCIB01020515.1	1.06	6.29	8.48e-10	3.42e-07	XP_010679830	PREDICTED: branched-chain-amino-acid aminotransferase 2,	81.8
GCIB01112780.1	1.06	4.5	1.02e-04	9.56e-03	XP_021864116	glycine-rich protein A3-like [Spinacia oleracea]	62.5
GCIB01021080.1	1.05	7.1	3.27e-12	2.34e-09	XP_011088846	aldo-keto reductase family 4 member C9-like [Phalaenopsis	78.2
GCIB01005047.1	1.05	6.62	6.38e-12	4.17e-09	XP_021727313	ubiquitin-conjugating enzyme E2 27-like [Chenopodium quinoa]	67.9
GCIB01019888.1	1.05	4.89	7.43e-06	1.07e-03	XP_021746525	uncharacterized protein LOC110746095 [Prunus avium]	68.5
GCIB01010914.1	1.05	4.91	8.51e-06	1.21e-03	XP_010672675	PREDICTED: protein CHROMATIN REMODELING 5 [Beta vulgaris subsp	81.5
GCIB01024483.1	1.05	4.63	5.01e-05	5.34e-03	XP_027073228	UPF0235 protein C15orf40-like [Coffea arabica]	61.2
GCIB01000590.1	1.05	4.47	1.22e-04	1.10e-02	XP_010666892	PREDICTED: probable inorganic phosphate transporter 1-3 [Beta	79.6
GCIB01071285.1	1.05	4.47	1.92e-04	1.62e-02	XP_010677203	PREDICTED: coatomer subunit zeta-2 [Beta vulgaris subsp vulgaris]	55.2
GCIB01013687.1	1.04	7.78	4.33e-12	3.02e-09	XP_021771310	F-box/FBD/LRR-repeat protein At1g13570-like [Chenopodium quinoa]	72.8
GCIB01002670.1	1.04	7.65	1.17e-11	7.29e-09	XP_010669196	PREDICTED: protein FAR1-RELATED SEQUENCE 5-like [Beta vulgaris	72.8
GCIB01013457.1	1.04	7.31	3.77e-11	2.05e-08	XP_021760777	uncharacterized protein LOC110735044 isoform X1 [Chenopodium	58.9
GCIB01012580.1	1.04	5.39	1.51e-07	3.66e-05	XP_021758232	LRR receptor-like serine/threonine-protein kinase FEI 1 isoform X2	83.1
GCIB01003102.1	1.04	9.74	2.02e-07	4.72e-05	YP_009472118	ribosomal protein S3 (chloroplast) [Solanum usambarense]	73.3
GCIB01005257.1	1.04	4.96	6.83e-06	9.94e-04	XP_028785211	alkaline/neutral invertase A, mitochondrial-like [Prosopis alba]	70.8
GCIB01034366.1	1.04	4.83	1.65e-05	2.17e-03	XP_021740463	uncharacterized protein LOC110716325 isoform X4 [Chenopodium	75.4
GCIB01037250.1	1.04	4.75	3.83e-05	4.29e-03	XP_021851915	inactive beta-amylase 9 [Spinacia oleracea]	72
GCIB01009919.1	1.04	4.64	5.74e-05	5.96e-03	XP_021761687	desiccation-related protein PCC13-62-like [Chenopodium quinoa]	87.5
GCIB01007033.1	1.04	4.52	1.60e-04	1.38e-02	XP_021760543	uncharacterized protein LOC110734787 [Chenopodium quinoa]	83
GCIB01026545.1	1.03	5.36	3.29e-07	7.21e-05	XP_021866572	ATP-dependent Clp protease proteolytic subunit-related protein 4,	53.4
GCIB01009385.1	1.03	5.04	4.02e-06	6.31e-04	XP_028785211	alkaline/neutral invertase A, mitochondrial-like [Prosopis alba]	70.8
GCIB01023573.1	1.03	4.58	1.12e-04	1.03e-02	XP_010692655	PREDICTED: transcription factor bHLH81 [Beta vulgaris subsp	65.1
GCIB01000055.1	1.02	6.66	1.53e-11	9.32e-09	XP_021759112	probable inactive serine/threonine-protein kinase bub1 isoform X2	71.4
GCIB01015478.1	1.02	6.62	3.86e-11	2.07e-08	XP_011088846	aldo-keto reductase family 4 member C9-like [Phalaenopsis	79.1
GCIB01017633.1	1.02	5.87	2.57e-09	9.66e-07	XP_021847813	MLO-like protein 11 isoform X2 [Spinacia oleracea]	88.8
GCIB01115750.1	1.02	5.5	6.05e-08	1.63e-05	XP_021731859	apoptosis-enhancing nuclease-like [Chenopodium quinoa]	82.4
GCIB01033062.1	1.02	5.06	3.37e-06	5.44e-04	XP_004134235	uncharacterized protein LOC101205302 [Cucumis sativus]	40.8
GCIB01029317.1	1.02	4.74	5.21e-05	5.51e-03	XP_021765744	uncharacterized protein LOC110739684 [Chenopodium quinoa]	81.6
GCIB01064135.1	1.02	4.33	5.40e-04	3.75e-02	NP_001292640	ribosomal protein S16 (plastid) [Psammosilene tunicoides]	64.9
GCIB01003901.1	1.01	8.13	4.88e-12	3.35e-09	XP_010684079	PREDICTED: actin-related protein 6-like, partial [Camelina sativa]	85.2
GCIB01005205.1	1.01	7.2	2.06e-11	1.21e-08	XP_010669196	PREDICTED: protein FAR1-RELATED SEQUENCE 5-like [Beta vulgaris	72.9
GCIB01011284.1	1.01	6.71	3.98e-11	2.12e-08	XP_021755107	early nodulin-like protein 1 [Chenopodium quinoa]	70.6
GCIB01032293.1	1.01	6.18	7.70e-10	3.15e-07	XP_021766965	serine/threonine-protein kinase TIO-like [Chenopodium quinoa]	61.9
GCIB01002059.1	1.01	5.79	1.87e-08	5.63e-06	XP_010691926	PREDICTED: glycerophosphodiester phosphodiesterase GDPDL3 [Beta	74.6
GCIB01019941.1	1.01	5.47	1.31e-07	3.21e-05	XP_010692295	PREDICTED: uncharacterized protein LOC104886249, partial [Beta	62.9
GCIB01003509.1	1.01	4.58	1.73e-04	1.47e-02	XP_021860429	cytosolic sulfotransferase 15-like [Spinacia oleracea]	79.8
GCIB01059633.1	1.01	4.49	2.97e-04	2.31e-02	XP_030966129	protein LOW PSII ACCUMULATION 3, chloroplastic isoform X2 [Quercus	80.5
GCIB01025785.1	1.01	4.23	1.06e-03	6.60e-02	XP_021763205	glutathione S-transferase T3-like [Chenopodium quinoa]	66
GCIB01005689.1	1	6.56	8.02e-11	3.99e-08	XP_034921359	uncharacterized protein LOC118057064 [Populus alba]	92.8
GCIB01025180.1	1	5.55	7.98e-08	2.07e-05	YP_001152214	ribosomal protein L16 (chloroplast) [Cathaya argyrophylla]	30.1
GCIB01007557.1	1	5.34	5.98e-07	1.20e-04	XP_021734496	helicase sen1-like [Chenopodium quinoa]	83.2
GCIB01065811.1	1	4.45	3.55e-04	2.69e-02	XP_010685294	PREDICTED: small nuclear ribonucleoprotein-associated protein B,	73.7
GCIB01004895.1	-1	7.32	3.90e-10	1.74e-07	XP_021739004	pentatricopeptide repeat-containing protein At4g14050,	88.8
GCIB01000073.1	-1	5.34	9.56e-07	1.81e-04	XP_010669522	PREDICTED: uncharacterized protein LOC104890629 [Beta vulgaris	78.5
GCIB01002663.1	-1	5.38	1.01e-06	1.90e-04	XP_010684074	PREDICTED: fasciclin-like arabinogalactan protein 2 [Camelina	74.6
GCIB01008701.1	-1	4.78	7.95e-05	7.79e-03	XP_021743047	vegetative cell wall protein gp1-like [Prunus avium]	92.5
GCIB01009599.1	-1	4.68	1.83e-04	1.55e-02	XP_021761594	uncharacterized protein LOC110735804 [Chenopodium quinoa]	97.9
GCIB01000953.1	-1	4.38	9.33e-04	5.92e-02	XP_010684074	PREDICTED: fasciclin-like arabinogalactan protein 2 [Camelina	75.2
GCIB01000015.1	-1.01	5.52	1.24e-07	3.09e-05	XP_010684074	PREDICTED: fasciclin-like arabinogalactan protein 2 [Camelina	74
GCIB01005707.1	-1.01	5.1	7.89e-06	1.13e-03	XP_010680184	PREDICTED: REF/SRPP-like protein At3g05500 [Beta vulgaris subsp	75.3
GCIB01003443.1	-1.02	6.81	2.78e-09	1.04e-06	XP_010682700	PREDICTED: uncharacterized protein LOC104903669 isoform X1 [Beta	68.4
GCIB01026937.1	-1.02	5.26	1.93e-06	3.40e-04	XP_021727743	uncharacterized protein LOC110704331 [Chenopodium quinoa]	81.6
GCIB01004919.1	-1.02	5.04	7.39e-06	1.06e-03	XP_021766048	photosynthetic NDH subunit of subcomplex B 1, chloroplastic-like	88.9
GCIB01015599.1	-1.02	4.27	7.77e-04	5.07e-02	XP_010684011	PREDICTED: uncharacterized protein LOC104890625 [Beta vulgaris	74.8
GCIB01003242.1	-1.03	6.09	8.77e-10	3.52e-07	XP_021856726	cryptochrome-1 [Spinacia oleracea]	85.3
GCIB01025229.1	-1.03	4.32	9.96e-04	6.28e-02	XP_016503232	PREDICTED: major allergen Pru ar 1-like [Nicotiana tabacum]	57.1
GCIB01002573.1	-1.04	7.38	5.17e-11	2.70e-08	XP_021757275	desumoylating isopeptidase 1-like [Chenopodium quinoa]	86
GCIB01011679.1	-1.04	5.83	3.99e-09	1.44e-06	XP_021862812	transcription factor GTE4-like [Spinacia oleracea]	84
GCIB01011218.1	-1.04	4.99	9.27e-06	1.30e-03	XP_021770252	2-(3-amino-3-carboxypropyl)histidine synthase subunit 2-like	70.8
GCIB01007413.1	-1.04	4.98	9.27e-06	1.30e-03	XP_020202947	UPF0481 protein At3g47200 [Cajanus cajan]	67.8
GCIB01034495.1	-1.04	4.72	8.43e-05	8.19e-03	XP_021715488	protein FAR1-RELATED SEQUENCE 5-like isoform X1 [Chenopodium	70.4
GCIB01027314.1	-1.04	4.54	2.48e-04	1.99e-02	XP_010688395	PREDICTED: uncharacterized protein LOC104891438 [Beta vulgaris	63.3
GCIB01010359.1	-1.05	5.15	1.99e-06	3.50e-04	XP_021755668	protein FAR-RED IMPAIRED RESPONSE 1-like [Chenopodium quinoa]	83.2
GCIB01004879.1	-1.06	6.98	8.52e-12	5.40e-09	XP_021769134	uncharacterized protein LOC110684030 isoform X1 [Chenopodium	86.3
GCIB01003168.1	-1.06	6.85	2.99e-11	1.68e-08	XP_010677417	PREDICTED: UPF0503 protein At3g09070, chloroplastic [Beta vulgaris	86.8
GCIB01004784.1	-1.06	7.95	3.32e-11	1.83e-08	XP_021755846	uncharacterized protein LOC110730532 isoform X1 [Chenopodium	79.9
GCIB01069997.1	-1.06	5.66	5.06e-07	1.04e-04	XP_019105143	PREDICTED: UDP-glycosyltransferase 87A1-like isoform X2 [Beta	96.8
GCIB01001863.1	-1.06	4.14	1.35e-03	7.97e-02	XP_021660400	WD repeat-containing protein 26 isoform X1 [Hevea brasiliensis]	67.4
GCIB01000330.1	-1.06	4.07	1.41e-03	8.30e-02	XP_022038326	ATP-dependent DNA helicase pif1-like [Helianthus annuus]	93.5
GCIB01004992.1	-1.07	6.98	2.45e-12	1.83e-09	XP_010686856	PREDICTED: wall-associated receptor kinase-like 8 [Beta vulgaris	87.8
GCIB01023174.1	-1.07	5.15	1.47e-06	2.64e-04	XP_021750148	uncharacterized protein LOC110751586 isoform X1 [Prunus avium]	79.6
GCIB01026492.1	-1.07	4.68	4.19e-05	4.58e-03	XP_021845659	pentatricopeptide repeat-containing protein At5g39980,	83.6
GCIB01010176.1	-1.08	5.53	2.13e-08	6.28e-06	XP_021845923	transcription factor TCP17 [Spinacia oleracea]	75.2
GCIB01018648.1	-1.09	6.27	2.80e-06	4.65e-04	XP_035551118	transcription factor PRE3-like [Juglans regia]	72.8
GCIB01032245.1	-1.09	4.07	1.41e-03	8.30e-02	XP_021739941	methylthioribose-1-phosphate isomerase-like [Chenopodium quinoa]	72.9
GCIB01005891.1	-1.1	6.96	5.09e-13	4.26e-10	XP_021751794	pentatricopeptide repeat-containing protein At2g22410,	93
GCIB01018594.1	-1.1	5.69	3.08e-09	1.13e-06	XP_021739527	activating signal cointegrator 1-like [Chenopodium quinoa]	92.5
GCIB01015572.1	-1.1	4.37	2.88e-04	2.25e-02	XP_021837216	uncharacterized protein LOC110807772 [Carica papaya]	74.7
GCIB01023422.1	-1.11	5.24	2.50e-07	5.68e-05	XP_020254378	eukaryotic translation initiation factor 4G-like isoform X1	76.1
GCIB01004939.1	-1.11	4.98	2.78e-06	4.63e-04	XP_016512409	PREDICTED: B3 domain-containing protein At3g19184-like [Nicotiana	95.3
GCIB01004538.1	-1.12	8.02	6.05e-12	3.99e-09	XP_021734020	uncharacterized protein LOC110725935 [Chenopodium quinoa]	92
GCIB01023416.1	-1.12	5.06	8.68e-07	1.67e-04	XP_021750148	uncharacterized protein LOC110751586 isoform X1 [Prunus avium]	80.3
GCIB01007826.1	-1.13	7.75	1.96e-11	1.17e-08	XP_021734020	uncharacterized protein LOC110725935 [Chenopodium quinoa]	91.5
GCIB01000837.1	-1.13	6.17	2.55e-11	1.45e-08	XP_028765674	thioredoxin domain-containing protein 9 homolog [Prosopis alba]	86.2
GCIB01004346.1	-1.13	5.25	1.82e-07	4.32e-05	XP_021835474	mavicyanin-like [Carica papaya]	65.9
GCIB01044533.1	-1.14	5.99	1.23e-10	5.86e-08	XP_010696142	PREDICTED: uncharacterized protein LOC104886729 isoform X1 [Beta	79.9
GCIB01002349.1	-1.14	4.02	7.58e-04	4.97e-02	XP_021866119	serine--glyoxylate aminotransferase [Carica papaya]	68
GCIB01005296.1	-1.15	5.49	4.02e-09	1.45e-06	XP_017227280	ribosomal protein S19 (chloroplast) [Capillipedium venustum]	91.8
GCIB01002183.1	-1.16	6.86	2.03e-11	1.20e-08	XP_010679848	PREDICTED: F-box/FBD/LRR-repeat protein At1g13570-like isoform X3	93.3
GCIB01047914.1	-1.16	4.45	6.54e-05	6.64e-03	XP_021838135	LOW QUALITY PROTEIN: phytolongin Phyl11-like [Carica papaya]	72.5
GCIB01002564.1	-1.17	5.61	5.04e-10	2.21e-07	XP_021856726	cryptochrome-1 [Spinacia oleracea]	91.2
GCIB01018805.1	-1.17	5.2	7.19e-08	1.88e-05	XP_010248759	PREDICTED: subtilisin-like protease SBT19 [Nelumbo nucifera]	52.3
GCIB01001216.1	-1.18	7.27	1.54e-13	1.42e-10	XP_021734020	uncharacterized protein LOC110725935 [Chenopodium quinoa]	91.8
GCIB01037858.1	-1.18	4.36	7.92e-05	7.78e-03	XP_021838135	LOW QUALITY PROTEIN: phytolongin Phyl11-like [Carica papaya]	70.8
GCIB01023173.1	-1.19	3.93	1.09e-03	6.75e-02	XP_021851462	lysine-specific histone demethylase 1 homolog 1 [Spinacia	65.6
GCIB01034606.1	-1.19	3.88	1.30e-03	7.79e-02	XP_010684873	PREDICTED: uncharacterized protein LOC104774082 [Camelina sativa]	57.4
GCIB01007770.1	-1.21	4.7	4.27e-06	6.64e-04	XP_004135291	AT-hook motif nuclear-localized protein 23 [Cucumis sativus]	54.9
GCIB01004269.1	-1.22	5.63	5.37e-11	2.79e-08	XP_021769039	F-box/FBD/LRR-repeat protein At1g16930-like [Chenopodium quinoa]	65.2
GCIB01010981.1	-1.22	4.73	3.60e-06	5.74e-04	XP_021769134	uncharacterized protein LOC110684030 isoform X1 [Chenopodium	73
GCIB01011160.1	-1.23	6.18	2.28e-05	2.83e-03	XP_015632238	uncharacterized protein LOC4332730 [Oryza sativa Japonica Group]	71.6
GCIB01007991.1	-1.23	3.82	9.20e-04	5.86e-02	XP_028240382	mitotic spindle checkpoint protein MAD1-like isoform X2 [Glycine	82.8
GCIB01009054.1	-1.24	4.3	7.95e-05	7.79e-03	XP_010696140	PREDICTED: DDB1- and CUL4-associated factor homolog 1 [Beta	77
GCIB01009153.1	-1.26	5.24	5.65e-09	1.93e-06	XP_010271476	PREDICTED: interactor of constitutive active ROPs 4-like [Nelumbo	94.1
GCIB01000771.1	-1.27	6.04	2.92e-13	2.66e-10	XP_010686856	PREDICTED: wall-associated receptor kinase-like 8 [Beta vulgaris	87.4
GCIB01007212.1	-1.27	4.54	5.85e-06	8.72e-04	XP_021750054	cytochrome P450 71A24-like [Prunus avium]	80.6
GCIB01004782.1	-1.28	6.78	4.14e-16	5.32e-13	XP_030499118	uncharacterized protein LOC115717725 [Cannabis sativa]	81
GCIB01002752.1	-1.29	7.34	2.24e-16	3.03e-13	XP_030499118	uncharacterized protein LOC115717725 [Cannabis sativa]	81.8
GCIB01000677.1	-1.29	5.37	7.13e-04	4.73e-02	XP_024949475	heterochromatin protein 1-like [Citrus sinensis]	89.7
GCIB01009071.1	-1.3	4.36	1.34e-05	1.80e-03	XP_019102970	PREDICTED: zinc finger CCCH domain-containing protein 14 [Beta	93.6
GCIB01014069.1	-1.3	3.77	7.61e-04	4.98e-02	XP_021621280	zinc finger CCCH domain-containing protein 18-like isoform X3	66.7
GCIB01010975.1	-1.31	3.7	1.31e-03	7.80e-02	XP_016689273	calcineurin B-like protein 10 isoform X2 [Gossypium hirsutum]	94.6
GCIB01004461.1	-1.32	4.24	3.16e-05	3.69e-03	XP_021768411	L-type lectin-domain containing receptor kinase IV1-like	89.1
GCIB01023824.1	-1.36	5.19	7.21e-10	3.01e-07	XP_010693099	PREDICTED: uncharacterized protein LOC104891888 isoform X2 [Beta	79.3
GCIB01006222.1	-1.42	3.78	2.89e-04	2.26e-02	XP_010690121	PREDICTED: uncharacterized protein LOC104893927 isoform X1 [Beta	74.7
GCIB01002397.1	-1.43	8.29	8.27e-21	1.86e-17	XP_021769982	protein PXR1-like isoform X1 [Chenopodium quinoa]	79.5
GCIB01022968.1	-1.46	5.11	3.42e-10	1.55e-07	XP_010682186	PREDICTED: F-box/LRR-repeat MAX2 homolog A [Beta vulgaris subsp	75.8
GCIB01077795.1	-1.49	5.43	4.18e-13	3.64e-10	YP_009526585	PsaC (chloroplast) [Dipsacus japonicus]	70.2
GCIB01006930.1	-1.51	3.54	5.38e-04	3.74e-02	XP_021725654	transcription factor ORG2-like [Chenopodium quinoa]	68.3
GCIB01107302.1	-1.52	3.61	4.63e-04	3.33e-02	XP_021758666	uncharacterized protein LOC110733073 [Chenopodium quinoa]	60.4
GCIB01036528.1	-1.53	5.25	3.10e-12	2.25e-09	XP_021866792	phytochrome A [Spinacia oleracea]	58
GCIB01108996.1	-1.54	3.51	4.12e-04	3.02e-02	XP_040944804	protein virilizer homolog [Gossypium hirsutum]	83.3
GCIB01006270.1	-1.56	4.08	5.04e-06	7.66e-04	XP_021990587	uncharacterized protein LOC110919111 [Helianthus annuus]	76.4
GCIB01009278.1	-1.57	3.88	2.60e-05	3.14e-03	XP_021845746	adenylyl-sulfate kinase 3 [Spinacia oleracea]	51.6
GCIB01120106.1	-1.57	3.59	2.36e-04	1.93e-02	NP_817271	photosystem II cytochrome b559 alpha subunit (plastid) [Monsonia	60.7
GCIB01075204.1	-1.6	3.84	2.96e-05	3.51e-03	XP_021745025	ABC transporter G family member 10-like [Prunus avium]	65.6
GCIB01012588.1	-1.61	4.14	2.92e-06	4.81e-04	XP_015082180	aconitate hydratase, cytoplasmic [Solanum pennellii]	89.1
GCIB01006221.1	-1.64	4.61	6.55e-09	2.18e-06	XP_010690121	PREDICTED: uncharacterized protein LOC104893927 isoform X1 [Beta	74.7
GCIB01015788.1	-1.65	3.14	1.66e-03	9.49e-02	XP_010679084	PREDICTED: 30-kDa cleavage and polyadenylation specificity factor	43.3
GCIB01000041.1	-1.7	5.29	1.43e-14	1.54e-11	XP_010268217	PREDICTED: leucine-rich repeat extensin-like protein 4 [Nelumbo	62.4
GCIB01003325.1	-1.75	5.26	4.84e-15	5.45e-12	XP_021738721	elicitor-responsive protein 3-like isoform X2 [Chenopodium quinoa]	92.6
GCIB01002090.1	-1.77	5.12	1.03e-13	9.73e-11	XP_004144029	hexokinase-1 [Cucumis sativus]	76.1
GCIB01005658.1	-1.77	4.98	9.28e-13	7.45e-10	XP_021855560	uncharacterized protein LOC110804627 [Spinacia oleracea]	66.5
GCIB01002507.1	-1.78	3.81	6.53e-06	9.54e-04	XP_031480641	probable polyol transporter 4 isoform X1 [Nymphaea colorata]	64.3
GCIB01003898.1	-1.83	4.42	2.30e-09	8.73e-07	XP_021762432	uncharacterized protein LOC110736570 [Chenopodium quinoa]	93.1
GCIB01027623.1	-1.88	4.66	6.76e-11	3.47e-08	XP_021760425	uncharacterized protein LOC110734667 [Chenopodium quinoa]	55
GCIB01019137.1	-1.94	3.52	2.26e-05	2.82e-03	XP_015082180	aconitate hydratase, cytoplasmic [Solanum pennellii]	88.5
GCIB01045805.1	-2.01	3.33	6.61e-05	6.69e-03	XP_023888672	putative pentatricopeptide repeat-containing protein At1g12700,	47.1
GCIB01014305.1	-2.04	3.75	2.69e-04	2.14e-02	XP_017638765	PREDICTED: 14 kDa proline-rich protein DC215-like [Gossypium	81.6
GCIB01008812.1	-2.05	4.47	3.84e-11	2.07e-08	XP_010679084	PREDICTED: 30-kDa cleavage and polyadenylation specificity factor	45.3
GCIB01018977.1	-2.05	3.22	1.13e-04	1.03e-02	XP_023877511	GATA transcription factor 5-like isoform X1 [Quercus suber]	56.5
GCIB01007506.1	-2.2	4.47	5.54e-12	3.69e-09	XP_021735379	ubiquitin carboxyl-terminal hydrolase 2-like [Chenopodium quinoa]	83.5
GCIB01001041.1	-2.2	3.11	1.92e-04	1.62e-02	XP_019104758	PREDICTED: uncharacterized protein LOC104898349 [Beta vulgaris	74.4
GCIB01053540.1	-2.2	2.9	3.26e-04	2.49e-02	XP_037437355	glucan endo-1,3-beta-glucosidase 6-like [Triticum dicoccoides]	79.5
GCIB01006292.1	-2.32	2.81	9.15e-04	5.84e-02	XP_031378159	pentatricopeptide repeat-containing protein At3g49170,	72.9
GCIB01005996.1	-2.42	6.22	3.82e-36	1.03e-31	XP_021860182	uncharacterized protein LOC110777349 [Spinacia oleracea]	67.4
GCIB01150049.1	-2.47	2.78	1.34e-03	7.95e-02	XP_022735763	respiratory burst oxidase homolog protein B [Durio zibethinus]	83.3
GCIB01015112.1	-2.48	6.3	8.48e-22	2.29e-18	XP_002959765	hypothetical protein VOLCADRAFT_73549 [Volvox carteri f	80.4
GCIB01003085.1	-2.48	3.53	2.39e-07	5.48e-05	XP_021855562	probable E3 ubiquitin-protein ligase RHG1A [Spinacia oleracea]	75.1
GCIB01003778.1	-2.6	5.37	1.11e-27	5.97e-24	XP_021760806	uncharacterized protein LOC110735065 isoform X3 [Chenopodium	76.5
GCIB01005734.1	-2.61	4.28	4.95e-11	2.62e-08	XP_001698950	NADH dehydrogenase subunit 6 (chloroplast) [Burmeistera	69.2
GCIB01004845.1	-2.72	4.96	2.13e-22	6.39e-19	XP_021855560	uncharacterized protein LOC110804627 [Spinacia oleracea]	69.3
GCIB01004502.1	-2.88	5.51	9.11e-07	1.74e-04	XP_022975619	protein C2-DOMAIN ABA-RELATED 7-like, partial [Cucurbita pepo	67.4
GCIB01082731.1	-3.36	2.48	4.03e-04	2.97e-02	XP_021760498	cyclin-dependent kinase F-3-like isoform X2 [Chenopodium quinoa]	83.6
GCIB01017709.1	-3.84	6.28	8.24e-25	3.04e-21	XP_022728577	tRNA-dihydrouridine(16/17) synthase [NAD(P)(+)]-like [Durio	75
GCIB01116145.1	-3.95	2.39	1.45e-04	1.28e-02	XP_002959976	hypothetical protein VOLCADRAFT_72439 [Volvox carteri f	73.8
GCIB01002810.1	-4.53	5.27	2.18e-38	8.82e-34	XP_005842765	hypothetical protein CHLNCDRAFT_143789 [Chlorella variabilis]	71.7
False Discovery Rate (FDR) of ≤ 0.1; log2(Fold Change) > |1|

## Sheet: DEGs S2 vs S3 ID>80
genes	logFC	logCPM	PValue	FDR	plant	plant_infor	plantID
GCIB01046103.1	6.33	6.57	7.23e-26	3.45e-22	XP_005650152		80
GCIB01045799.1	6.03	2.76	7.50e-09	2.44e-06	XP_001698950	NADH dehydrogenase subunit 6 (chloroplast) [Burmeistera	84
GCIB01005787.1	5.45	3.26	7.68e-11	3.89e-08	YP_009867176	ribosomal protein S12 (chloroplast) [Calligonum juochiangense]	100
GCIB01042439.1	5.27	4.33	1.93e-18	3.26e-15	XP_001698950	NADH dehydrogenase subunit 6 (chloroplast) [Burmeistera	86.2
GCIB01017356.1	5.08	2.8	3.75e-09	1.37e-06	YP_009867191	photosystem I subunit IX (chloroplast) [Calligonum juochiangense]	99.8
GCIB01150939.1	5.01	2.09	2.44e-04	1.98e-02	YP_004376519	photosystem II 44 kDa protein (chloroplast) [Pachycladon enysii]	98.3
GCIB01151293.1	4.84	2.22	6.11e-05	6.28e-03	XP_007141246	hypothetical protein PHAVU_006G094400g [Phaseolus vulgaris]	84.8
GCIB01059871.1	4.77	2.55	4.79e-07	9.92e-05	YP_009867265	photosystem I P700 apoprotein A1 (chloroplast) [Calligonum	100
GCIB01035018.1	4.72	3.25	2.16e-08	6.34e-06	YP_009867176	ribosomal protein S12 (chloroplast) [Calligonum juochiangense]	100
GCIB01067175.1	4.71	2.05	4.89e-04	3.47e-02	XP_021840979	glycerol-3-phosphate dehydrogenase [NAD(+)] GPDHC1, cytosolic	85.7
GCIB01111766.1	3.87	3.33	4.00e-07	8.54e-05	XP_001698950	NADH dehydrogenase subunit 6 (chloroplast) [Burmeistera	80
GCIB01001418.1	3.6	5.66	1.75e-12	1.34e-09	XP_005850831	photosystem I P700 apoprotein A1 (chloroplast) [Penthorum	86.8
GCIB01035205.1	3.03	2.9	2.57e-06	4.32e-04	XP_005842765	hypothetical protein CHLNCDRAFT_143789 [Chlorella variabilis]	84.8
GCIB01047287.1	2.96	3.05	3.73e-04	2.79e-02	XP_020963722	ethylene-responsive transcription factor ERF084 [Arachis ipaensis]	87.2
GCIB01015148.1	2.93	5.87	1.83e-05	2.37e-03	XP_022735763	respiratory burst oxidase homolog protein B [Durio zibethinus]	88
GCIB01036854.1	2.69	2.43	7.30e-04	4.82e-02	YP_001152219	ribosomal protein S11 (chloroplast) [Cathaya argyrophylla]	81.1
GCIB01012524.1	2.62	5.32	7.00e-08	1.85e-05	XP_001698950	NADH dehydrogenase subunit 6 (chloroplast) [Burmeistera	85.7
GCIB01019392.1	2.42	2.8	1.04e-04	9.69e-03	XP_023870753	ribulose-phosphate 3-epimerase, cytoplasmic isoform [Quercus	84.9
GCIB01111309.1	2.27	2.52	1.49e-03	8.67e-02	XP_003623596	secreted RxLR effector protein 161-like [Medicago truncatula]	91.3
GCIB01008882.1	2.25	4.42	4.23e-13	3.65e-10	YP_001152204	photosystem I assembly protein Ycf3 (chloroplast) [Cathaya	80.5
GCIB01007937.1	2.24	4.92	1.02e-07	2.58e-05	XP_007141246	hypothetical protein PHAVU_006G094400g [Phaseolus vulgaris]	91.4
GCIB01063548.1	2.1	2.61	1.55e-03	8.93e-02	YP_001152218	ribosomal protein L36 (chloroplast) [Cathaya argyrophylla]	81.5
GCIB01012382.1	2.09	3.22	4.22e-05	4.61e-03	XP_023907019	uncharacterized protein LOC112025556 [Quercus suber]	93.1
GCIB01001695.1	2.09	5.58	1.25e-23	4.22e-20	XP_020990123	uncharacterized protein LOC107475785 isoform X5 [Arachis	83.7
GCIB01009773.1	2.08	5.93	1.69e-29	1.24e-25	XP_021756316	receptor-like serine/threonine-protein kinase NCRK [Chenopodium	89.4
GCIB01002525.1	2.08	4.46	2.06e-12	1.55e-09	XP_007141246	hypothetical protein PHAVU_006G094400g [Phaseolus vulgaris]	81.8
GCIB01010296.1	2.04	4.01	8.81e-09	2.84e-06	YP_001152205	ribosomal protein S4 (chloroplast) [Cathaya argyrophylla]	86.2
GCIB01074471.1	1.93	4.32	6.89e-10	2.91e-07	YP_009463605	ATP-dependent DNA helicase PIF1-like [Eutrema salsugineum]	83.3
GCIB01004265.1	1.92	3.43	1.49e-05	1.99e-03	XP_019429394	PREDICTED: uncharacterized protein LOC109360893 isoform X3 [Lupinus	85.9
GCIB01004407.1	1.88	3.4	3.87e-05	4.31e-03	XP_020990123	uncharacterized protein LOC107475785 isoform X5 [Arachis	86
GCIB01006682.1	1.8	4.64	1.23e-04	1.11e-02	XP_017609271	PREDICTED: glucan endo-1,3-beta-glucosidase 4-like isoform X1	96.7
GCIB01001551.1	1.78	5.19	1.18e-15	1.47e-12	XP_021717171	serine/threonine-protein phosphatase 7 long form homolog	81.2
GCIB01150180.1	1.76	4.17	1.06e-07	2.67e-05	XP_011402156	uncharacterized protein LOC111204017 [Brassica napus]	80
GCIB01109512.1	1.75	3.97	8.27e-07	1.60e-04	XP_027073189	uncharacterized protein LOC113698366 isoform X1 [Coffea arabica]	92.6
GCIB01003536.1	1.73	5.73	7.14e-21	1.66e-17	XP_021837196	pentatricopeptide repeat-containing protein At1g08070,	88.4
GCIB01058382.1	1.73	3.08	7.56e-04	4.96e-02	XP_023875420	short-chain dehydrogenase TIC 32, chloroplastic-like isoform X2	85.1
GCIB01040960.1	1.71	3.52	5.25e-05	5.54e-03	XP_001419182	predicted protein [Micromonas commoda]	94.4
GCIB01002949.1	1.71	6.32	1.11e-20	2.37e-17	XP_024949475	heterochromatin protein 1-like [Citrus sinensis]	82.5
GCIB01009144.1	1.71	6.27	3.74e-14	3.79e-11	XP_021732559	probable pectinesterase/pectinesterase inhibitor 21 [Chenopodium	82.1
GCIB01003740.1	1.67	5.47	3.90e-17	5.85e-14	XP_021775446	uncharacterized protein LOC110689848 [Chenopodium quinoa]	82.7
GCIB01001062.1	1.65	5.76	2.84e-19	5.12e-16	XP_021837196	pentatricopeptide repeat-containing protein At1g08070,	89.5
GCIB01031351.1	1.61	3.5	1.76e-04	1.50e-02	XP_023907316	UPF0057 membrane protein At4g30660-like [Quercus suber]	94.7
GCIB01025591.1	1.52	5.18	4.03e-12	2.84e-09	XP_021717171	serine/threonine-protein phosphatase 7 long form homolog	81.8
GCIB01008907.1	1.5	3.8	8.85e-05	8.50e-03	XP_038700758	pre-mRNA splicing factor SR-like 1 isoform X2 [Tripterygium	81.8
GCIB01044437.1	1.49	4.03	1.14e-05	1.58e-03	XP_021846316	uncharacterized protein LOC110796001 isoform X1 [Spinacia	82.4
GCIB01049850.1	1.48	4.59	3.93e-08	1.08e-05	XP_035841499	dof zinc finger protein DOF15 [Helianthus annuus]	91.3
GCIB01007655.1	1.48	3.69	1.18e-04	1.07e-02	XP_021856163	uncharacterized protein LOC110805260 [Spinacia oleracea]	83.8
GCIB01013351.1	1.47	4.77	6.02e-09	2.04e-06	XP_031113337	nudix hydrolase 10-like [Ipomoea triloba]	83.6
GCIB01036609.1	1.42	5.82	1.26e-15	1.55e-12	XP_010676380	PREDICTED: small nuclear ribonucleoprotein Sm D2 isoform X2 [Beta	83.9
GCIB01001902.1	1.42	5.79	2.09e-15	2.52e-12	XP_021744921	uncharacterized protein LOC110726956 [Chenopodium quinoa]	80.7
GCIB01021027.1	1.41	4.77	3.15e-08	8.84e-06	XP_010673986	PREDICTED: probable mannitol dehydrogenase [Beta vulgaris subsp	95.2
GCIB01019144.1	1.4	4.16	1.40e-05	1.88e-03	XP_019172334	PREDICTED: 15-cis-phytoene desaturase,	82.1
GCIB01014541.1	1.39	5.7	6.39e-04	4.30e-02	XP_035841499	dof zinc finger protein DOF15 [Helianthus annuus]	100
GCIB01061610.1	1.39	4.01	3.27e-05	3.80e-03	XP_021765573	protein trichome birefringence-like 42 [Chenopodium quinoa]	82.5
GCIB01001196.1	1.38	5.41	3.10e-12	2.25e-09	XP_010694173	PREDICTED: uncharacterized protein LOC109135274 [Beta vulgaris	81.6
GCIB01016151.1	1.36	6.73	5.75e-18	9.14e-15	XP_010676380	PREDICTED: small nuclear ribonucleoprotein Sm D2 isoform X2 [Beta	83.9
GCIB01033675.1	1.36	6.06	1.69e-04	1.44e-02	XP_010683961	PREDICTED: potassium transporter 4 isoform X4 [Camelina sativa]	83.4
GCIB01028844.1	1.35	5.2	2.96e-10	1.36e-07	XP_021756720	protein DETOXIFICATION 40-like [Chenopodium quinoa]	83.2
GCIB01061609.1	1.34	4.38	4.40e-06	6.79e-04	XP_010677379	PREDICTED: anthranilate synthase alpha subunit 2, chloroplastic	87.7
GCIB01096676.1	1.32	4.02	8.81e-05	8.49e-03	YP_001152218	ribosomal protein L36 (chloroplast) [Cathaya argyrophylla]	82.5
GCIB01019431.1	1.32	4.35	9.26e-06	1.30e-03	XP_006403939	heterogeneous nuclear ribonucleoprotein 1 [Eutrema salsugineum]	80.6
GCIB01005224.1	1.32	5.08	3.45e-09	1.27e-06	XP_021742260	uncharacterized protein LOC110717950 [Chenopodium quinoa]	80
GCIB01061291.1	1.31	3.78	3.61e-04	2.72e-02	XP_010533288	PREDICTED: cyclin-dependent kinase inhibitor 7 [Tarenaya	90.5
GCIB01010656.1	1.31	3.73	4.25e-04	3.10e-02	XP_021775446	uncharacterized protein LOC110689848 [Chenopodium quinoa]	83.7
GCIB01002964.1	1.26	5.54	2.14e-11	1.25e-08	XP_016445844	PREDICTED: mediator of RNA polymerase II transcription subunit	91.7
GCIB01014603.1	1.26	4	2.24e-04	1.84e-02	XP_010686665	PREDICTED: uncharacterized protein LOC109129243 [Camelina sativa]	88.9
GCIB01033380.1	1.26	3.82	4.44e-04	3.21e-02	XP_010687170	PREDICTED: uncharacterized protein LOC104791056 [Camelina sativa]	85.4
GCIB01001670.1	1.24	5.38	8.64e-04	5.55e-02	XP_012857135	PREDICTED: E3 ubiquitin-protein ligase HERC2 [Erythranthe guttata]	80.9
GCIB01098958.1	1.23	4.58	4.19e-06	6.53e-04	YP_009104997	photosystem II 44 kDa protein (chloroplast) [Gossypium davidsonii]	98.6
GCIB01032159.1	1.23	3.85	5.39e-04	3.75e-02	XP_021837393	LOW QUALITY PROTEIN: serine/threonine-protein kinase HT1-like	87.4
GCIB01005070.1	1.2	4.43	2.82e-05	3.36e-03	XP_022767936	probable LRR receptor-like serine/threonine-protein kinase	86.5
GCIB01005830.1	1.19	4.38	4.73e-05	5.10e-03	XP_010252045	PREDICTED: serine/threonine-protein kinase HT1-like isoform X2	92.9
GCIB01040627.1	1.18	4.26	1.12e-04	1.03e-02	XP_021862297	tetraketide alpha-pyrone reductase 1-like [Spinacia oleracea]	87.3
GCIB01012276.1	1.18	4.19	1.59e-04	1.37e-02	XP_021756720	protein DETOXIFICATION 40-like [Chenopodium quinoa]	85.3
GCIB01021777.1	1.18	4.91	5.54e-07	1.11e-04	XP_021751283	CBL-interacting serine/threonine-protein kinase 21 [Prunus avium]	80.1
GCIB01000327.1	1.16	4.16	2.25e-04	1.85e-02	XP_011013113	nucleoside diphosphate kinase 3-like isoform X1 [Hevea	95
GCIB01000687.1	1.16	4.76	2.56e-06	4.32e-04	XP_021753174	ABC transporter C family member 5-like [Chenopodium quinoa]	90
GCIB01022736.1	1.16	4.59	1.67e-05	2.18e-03	XP_010685305	PREDICTED: uncharacterized protein LOC109132089, partial [Camelina	80
GCIB01019334.1	1.15	4.27	1.85e-04	1.57e-02	XP_010691643	PREDICTED: protein Jade-1-like isoform X1 [Camelina sativa]	84.2
GCIB01003457.1	1.14	6.45	4.32e-13	3.69e-10	NP_001275824	MADS-box protein AGL24-like [Malus domestica]	94.9
GCIB01016287.1	1.14	5.79	7.97e-11	3.99e-08	XP_021730766	two-component response regulator ARR22-like [Chenopodium quinoa]	81.9
GCIB01015125.1	1.14	5.42	6.70e-09	2.23e-06	XP_021714393	UDP-galactose/UDP-glucose transporter 5-like isoform X2	80.8
GCIB01009610.1	1.12	5.6	1.03e-09	4.07e-07	XP_010686665	PREDICTED: uncharacterized protein LOC109129243 [Camelina sativa]	82.4
GCIB01004072.1	1.12	6.18	1.70e-10	8.02e-08	XP_020990123	uncharacterized protein LOC107475785 isoform X5 [Arachis	82.1
GCIB01002338.1	1.11	4.06	1.02e-03	6.42e-02	XP_021841793	protein CUP-SHAPED COTYLEDON 3-like [Spinacia oleracea]	92.3
GCIB01012838.1	1.1	6.04	7.74e-11	3.90e-08	XP_021768081	SNW/SKI-interacting protein-like [Chenopodium quinoa]	81.3
GCIB01000393.1	1.09	4.13	6.16e-04	4.17e-02	XP_021772128	uncharacterized protein LOC110686836 isoform X3 [Chenopodium	89.1
GCIB01019720.1	1.09	4.13	6.16e-04	4.17e-02	XP_010689965	PREDICTED: eukaryotic translation initiation factor 2 subunit	84.4
GCIB01001913.1	1.09	5.24	1.33e-07	3.24e-05	XP_021841703	mitogen-activated protein kinase homolog NTF3 [Spinacia oleracea]	80.2
GCIB01020637.1	1.08	4.46	5.22e-04	3.65e-02	XP_024949475	heterochromatin protein 1-like [Citrus sinensis]	100
GCIB01041319.1	1.07	4.1	1.18e-03	7.20e-02	XP_021730766	two-component response regulator ARR22-like [Chenopodium quinoa]	82.8
GCIB01007131.1	1.07	5.47	1.93e-08	5.76e-06	XP_021846508	protein STRUBBELIG-RECEPTOR FAMILY 3 isoform X2 [Spinacia	81.8
GCIB01000696.1	1.06	5.9	4.18e-10	1.85e-07	XP_022714742	protein SPIRAL1-like 1 [Durio zibethinus]	84.1
GCIB01020515.1	1.06	6.29	8.48e-10	3.42e-07	XP_010679830	PREDICTED: branched-chain-amino-acid aminotransferase 2,	81.8
GCIB01010914.1	1.05	4.91	8.51e-06	1.21e-03	XP_010672675	PREDICTED: protein CHROMATIN REMODELING 5 [Beta vulgaris subsp	81.5
GCIB01009919.1	1.04	4.64	5.74e-05	5.96e-03	XP_021761687	desiccation-related protein PCC13-62-like [Chenopodium quinoa]	87.5
GCIB01012580.1	1.04	5.39	1.51e-07	3.66e-05	XP_021758232	LRR receptor-like serine/threonine-protein kinase FEI 1 isoform X2	83.1
GCIB01007033.1	1.04	4.52	1.60e-04	1.38e-02	XP_021760543	uncharacterized protein LOC110734787 [Chenopodium quinoa]	83
GCIB01017633.1	1.02	5.87	2.57e-09	9.66e-07	XP_021847813	MLO-like protein 11 isoform X2 [Spinacia oleracea]	88.8
GCIB01115750.1	1.02	5.5	6.05e-08	1.63e-05	XP_021731859	apoptosis-enhancing nuclease-like [Chenopodium quinoa]	82.4
GCIB01029317.1	1.02	4.74	5.21e-05	5.51e-03	XP_021765744	uncharacterized protein LOC110739684 [Chenopodium quinoa]	81.6
GCIB01003901.1	1.01	8.13	4.88e-12	3.35e-09	XP_010684079	PREDICTED: actin-related protein 6-like, partial [Camelina sativa]	85.2
GCIB01059633.1	1.01	4.49	2.97e-04	2.31e-02	XP_030966129	protein LOW PSII ACCUMULATION 3, chloroplastic isoform X2 [Quercus	80.5
GCIB01005689.1	1	6.56	8.02e-11	3.99e-08	XP_034921359	uncharacterized protein LOC118057064 [Populus alba]	92.8
GCIB01007557.1	1	5.34	5.98e-07	1.20e-04	XP_021734496	helicase sen1-like [Chenopodium quinoa]	83.2
GCIB01009599.1	-1	4.68	1.83e-04	1.55e-02	XP_021761594	uncharacterized protein LOC110735804 [Chenopodium quinoa]	97.9
GCIB01008701.1	-1	4.78	7.95e-05	7.79e-03	XP_021743047	vegetative cell wall protein gp1-like [Prunus avium]	92.5
GCIB01004895.1	-1	7.32	3.90e-10	1.74e-07	XP_021739004	pentatricopeptide repeat-containing protein At4g14050,	88.8
GCIB01004919.1	-1.02	5.04	7.39e-06	1.06e-03	XP_021766048	photosynthetic NDH subunit of subcomplex B 1, chloroplastic-like	88.9
GCIB01026937.1	-1.02	5.26	1.93e-06	3.40e-04	XP_021727743	uncharacterized protein LOC110704331 [Chenopodium quinoa]	81.6
GCIB01003242.1	-1.03	6.09	8.77e-10	3.52e-07	XP_021856726	cryptochrome-1 [Spinacia oleracea]	85.3
GCIB01002573.1	-1.04	7.38	5.17e-11	2.70e-08	XP_021757275	desumoylating isopeptidase 1-like [Chenopodium quinoa]	86
GCIB01011679.1	-1.04	5.83	3.99e-09	1.44e-06	XP_021862812	transcription factor GTE4-like [Spinacia oleracea]	84
GCIB01010359.1	-1.05	5.15	1.99e-06	3.50e-04	XP_021755668	protein FAR-RED IMPAIRED RESPONSE 1-like [Chenopodium quinoa]	83.2
GCIB01069997.1	-1.06	5.66	5.06e-07	1.04e-04	XP_019105143	PREDICTED: UDP-glycosyltransferase 87A1-like isoform X2 [Beta	96.8
GCIB01000330.1	-1.06	4.07	1.41e-03	8.30e-02	XP_022038326	ATP-dependent DNA helicase pif1-like [Helianthus annuus]	93.5
GCIB01003168.1	-1.06	6.85	2.99e-11	1.68e-08	XP_010677417	PREDICTED: UPF0503 protein At3g09070, chloroplastic [Beta vulgaris	86.8
GCIB01004879.1	-1.06	6.98	8.52e-12	5.40e-09	XP_021769134	uncharacterized protein LOC110684030 isoform X1 [Chenopodium	86.3
GCIB01004992.1	-1.07	6.98	2.45e-12	1.83e-09	XP_010686856	PREDICTED: wall-associated receptor kinase-like 8 [Beta vulgaris	87.8
GCIB01026492.1	-1.07	4.68	4.19e-05	4.58e-03	XP_021845659	pentatricopeptide repeat-containing protein At5g39980,	83.6
GCIB01005891.1	-1.1	6.96	5.09e-13	4.26e-10	XP_021751794	pentatricopeptide repeat-containing protein At2g22410,	93
GCIB01018594.1	-1.1	5.69	3.08e-09	1.13e-06	XP_021739527	activating signal cointegrator 1-like [Chenopodium quinoa]	92.5
GCIB01004939.1	-1.11	4.98	2.78e-06	4.63e-04	XP_016512409	PREDICTED: B3 domain-containing protein At3g19184-like [Nicotiana	95.3
GCIB01004538.1	-1.12	8.02	6.05e-12	3.99e-09	XP_021734020	uncharacterized protein LOC110725935 [Chenopodium quinoa]	92
GCIB01023416.1	-1.12	5.06	8.68e-07	1.67e-04	XP_021750148	uncharacterized protein LOC110751586 isoform X1 [Prunus avium]	80.3
GCIB01007826.1	-1.13	7.75	1.96e-11	1.17e-08	XP_021734020	uncharacterized protein LOC110725935 [Chenopodium quinoa]	91.5
GCIB01000837.1	-1.13	6.17	2.55e-11	1.45e-08	XP_028765674	thioredoxin domain-containing protein 9 homolog [Prosopis alba]	86.2
GCIB01005296.1	-1.15	5.49	4.02e-09	1.45e-06	XP_017227280	ribosomal protein S19 (chloroplast) [Capillipedium venustum]	91.8
GCIB01002183.1	-1.16	6.86	2.03e-11	1.20e-08	XP_010679848	PREDICTED: F-box/FBD/LRR-repeat protein At1g13570-like isoform X3	93.3
GCIB01002564.1	-1.17	5.61	5.04e-10	2.21e-07	XP_021856726	cryptochrome-1 [Spinacia oleracea]	91.2
GCIB01001216.1	-1.18	7.27	1.54e-13	1.42e-10	XP_021734020	uncharacterized protein LOC110725935 [Chenopodium quinoa]	91.8
GCIB01007991.1	-1.23	3.82	9.20e-04	5.86e-02	XP_028240382	mitotic spindle checkpoint protein MAD1-like isoform X2 [Glycine	82.8
GCIB01009153.1	-1.26	5.24	5.65e-09	1.93e-06	XP_010271476	PREDICTED: interactor of constitutive active ROPs 4-like [Nelumbo	94.1
GCIB01000771.1	-1.27	6.04	2.92e-13	2.66e-10	XP_010686856	PREDICTED: wall-associated receptor kinase-like 8 [Beta vulgaris	87.4
GCIB01007212.1	-1.27	4.54	5.85e-06	8.72e-04	XP_021750054	cytochrome P450 71A24-like [Prunus avium]	80.6
GCIB01004782.1	-1.28	6.78	4.14e-16	5.32e-13	XP_030499118	uncharacterized protein LOC115717725 [Cannabis sativa]	81
GCIB01000677.1	-1.29	5.37	7.13e-04	4.73e-02	XP_024949475	heterochromatin protein 1-like [Citrus sinensis]	89.7
GCIB01002752.1	-1.29	7.34	2.24e-16	3.03e-13	XP_030499118	uncharacterized protein LOC115717725 [Cannabis sativa]	81.8
GCIB01009071.1	-1.3	4.36	1.34e-05	1.80e-03	XP_019102970	PREDICTED: zinc finger CCCH domain-containing protein 14 [Beta	93.6
GCIB01010975.1	-1.31	3.7	1.31e-03	7.80e-02	XP_016689273	calcineurin B-like protein 10 isoform X2 [Gossypium hirsutum]	94.6
GCIB01004461.1	-1.32	4.24	3.16e-05	3.69e-03	XP_021768411	L-type lectin-domain containing receptor kinase IV1-like	89.1
GCIB01108996.1	-1.54	3.51	4.12e-04	3.02e-02	XP_040944804	protein virilizer homolog [Gossypium hirsutum]	83.3
GCIB01012588.1	-1.61	4.14	2.92e-06	4.81e-04	XP_015082180	aconitate hydratase, cytoplasmic [Solanum pennellii]	89.1
GCIB01003325.1	-1.75	5.26	4.84e-15	5.45e-12	XP_021738721	elicitor-responsive protein 3-like isoform X2 [Chenopodium quinoa]	92.6
GCIB01003898.1	-1.83	4.42	2.30e-09	8.73e-07	XP_021762432	uncharacterized protein LOC110736570 [Chenopodium quinoa]	93.1
GCIB01019137.1	-1.94	3.52	2.26e-05	2.82e-03	XP_015082180	aconitate hydratase, cytoplasmic [Solanum pennellii]	88.5
GCIB01014305.1	-2.04	3.75	2.69e-04	2.14e-02	XP_017638765	PREDICTED: 14 kDa proline-rich protein DC215-like [Gossypium	81.6
GCIB01007506.1	-2.2	4.47	5.54e-12	3.69e-09	XP_021735379	ubiquitin carboxyl-terminal hydrolase 2-like [Chenopodium quinoa]	83.5
GCIB01150049.1	-2.47	2.78	1.34e-03	7.95e-02	XP_022735763	respiratory burst oxidase homolog protein B [Durio zibethinus]	83.3
GCIB01015112.1	-2.48	6.3	8.48e-22	2.29e-18	XP_002959765	hypothetical protein VOLCADRAFT_73549 [Volvox carteri f	80.4
GCIB01082731.1	-3.36	2.48	4.03e-04	2.97e-02	XP_021760498	cyclin-dependent kinase F-3-like isoform X2 [Chenopodium quinoa]	83.6
False Discovery Rate (FDR) of ≤ 0.1; log2(Fold Change) > |1|

## Sheet: DEGs 2vs3 with TAIR
report_rnaseq.knit	logFC	logCPM	PValue	FDR	plant	plant_infor	plantID	TAIR ortholog	TAIR description
GCIB01046103.1	6.33	6.57	7.23e-26	3.45e-22	XP_005650152		80		uncharacterized protein
GCIB01045799.1	6.03	2.76	7.5e-09	2.44e-06	XP_001698950	NADH dehydrogenase subunit 6 (chloroplast) [Burmeistera	84		Tar1p like protein
GCIB01005787.1	5.45	3.26	7.68e-11	3.89e-08	YP_009867176	ribosomal protein S12 (chloroplast) [Calligonum juochiangense]	100	ATCG00020	Photosystem II protein D1
GCIB01042439.1	5.27	4.33	1.93e-18	3.26e-15	XP_001698950	NADH dehydrogenase subunit 6 (chloroplast) [Burmeistera	86.2
GCIB01017356.1	5.08	2.8	3.75e-09	1.37e-06	YP_009867191	photosystem I subunit IX (chloroplast) [Calligonum juochiangense]	99.8	ATCG00490	Ribulose bisphosphate carboxylase large chain
GCIB01150939.1	5.01	2.09	0.000244	0.0198	YP_004376519	photosystem II 44 kDa protein (chloroplast) [Pachycladon enysii]	98.3	ATCG00490	Ribulose bisphosphate carboxylase large chain
GCIB01151293.1	4.84	2.22	6.11e-05	0.00628	XP_007141246	hypothetical protein PHAVU_006G094400g [Phaseolus vulgaris]	84.8		LOC110272781
GCIB01059871.1	4.77	2.55	4.79e-07	9.92e-05	YP_009867265	photosystem I P700 apoprotein A1 (chloroplast) [Calligonum	100	ATCG00350	Photosystem I
GCIB01035018.1	4.72	3.25	2.16e-08	6.34e-06	YP_009867176	ribosomal protein S12 (chloroplast) [Calligonum juochiangense]	100	ATCG00020	Photosystem II protein D1
GCIB01067175.1	4.71	2.05	0.000489	0.0347	XP_021840979	glycerol-3-phosphate dehydrogenase [NAD(+)] GPDHC1, cytosolic	85.7		hypothetical protein
GCIB01111766.1	3.87	3.33	4e-07	8.54e-05	XP_001698950	NADH dehydrogenase subunit 6 (chloroplast) [Burmeistera	80		Tar1p like protein
GCIB01001418.1	3.6	5.66	1.75e-12	1.34e-09	XP_005850831	photosystem I P700 apoprotein A1 (chloroplast) [Penthorum	86.8		hypothetical protein
GCIB01035205.1	3.03	2.9	2.57e-06	0.000432	XP_005842765	hypothetical protein CHLNCDRAFT_143789 [Chlorella variabilis]	84.8		uncharacterized protein
GCIB01047287.1	2.96	3.05	0.000373	0.0279	XP_020963722	ethylene-responsive transcription factor ERF084 [Arachis ipaensis]	87.2		hypothetical protein
GCIB01015148.1	2.93	5.87	1.83e-05	0.00237	XP_022735763	respiratory burst oxidase homolog protein B [Durio zibethinus]	88		\N
GCIB01036854.1	2.69	2.43	0.00073	0.0482	YP_001152219	ribosomal protein S11 (chloroplast) [Cathaya argyrophylla]	81.1		ATP synthase subunit a, chloroplastic
GCIB01012524.1	2.62	5.32	7e-08	1.85e-05	XP_001698950	NADH dehydrogenase subunit 6 (chloroplast) [Burmeistera	85.7		predicted protein
GCIB01019392.1	2.42	2.8	0.000104	0.00969	XP_023870753	ribulose-phosphate 3-epimerase, cytoplasmic isoform [Quercus	84.9		Plasma membrane ATPase
GCIB01111309.1	2.27	2.52	0.00149	0.0867	XP_003623596	secreted RxLR effector protein 161-like [Medicago truncatula]	91.3		LOW QUALITY PROTEIN: uncharacterized protein LOC110988019
GCIB01008882.1	2.25	4.42	4.23e-13	3.65e-10	YP_001152204	photosystem I assembly protein Ycf3 (chloroplast) [Cathaya	80.5		uncharacterized protein LOC114077576
GCIB01007937.1	2.24	4.92	1.02e-07	2.58e-05	XP_007141246	hypothetical protein PHAVU_006G094400g [Phaseolus vulgaris]	91.4		LOC110272781
GCIB01063548.1	2.1	2.61	0.00155	0.0893	YP_001152218	ribosomal protein L36 (chloroplast) [Cathaya argyrophylla]	81.5		LOW QUALITY PROTEIN: uncharacterized protein LOC110988019
GCIB01012382.1	2.09	3.22	4.22e-05	0.00461	XP_023907019	uncharacterized protein LOC112025556 [Quercus suber]	93.1	AT5G02490	hsp70
GCIB01001695.1	2.09	5.58	1.25e-23	4.22e-20	XP_020990123	uncharacterized protein LOC107475785 isoform X5 [Arachis	83.7		uncharacterized protein LOC111255160
GCIB01009773.1	2.08	5.93	1.69e-29	1.24e-25	XP_021756316	receptor-like serine/threonine-protein kinase NCRK [Chenopodium	89.4	AT5G13930	Chalcone synthase
GCIB01002525.1	2.08	4.46	2.06e-12	1.55e-09	XP_007141246	hypothetical protein PHAVU_006G094400g [Phaseolus vulgaris]	81.8		LOC110272781
GCIB01010296.1	2.04	4.01	8.81e-09	2.84e-06	YP_001152205	ribosomal protein S4 (chloroplast) [Cathaya argyrophylla]	86.2
GCIB01074471.1	1.93	4.32	6.89e-10	2.91e-07	YP_009463605	ATP-dependent DNA helicase PIF1-like [Eutrema salsugineum]	83.3
GCIB01004265.1	1.92	3.43	1.49e-05	0.00199	XP_019429394	PREDICTED: uncharacterized protein LOC109360893 isoform X3 [Lupinus	85.9		LOW QUALITY PROTEIN: uncharacterized protein LOC108577999
GCIB01004407.1	1.88	3.4	3.87e-05	0.00431	XP_020990123	uncharacterized protein LOC107475785 isoform X5 [Arachis	86		LOC108456105
GCIB01006682.1	1.8	4.64	0.000123	0.0111	XP_017609271	PREDICTED: glucan endo-1,3-beta-glucosidase 4-like isoform X1	96.7		uncharacterized protein
GCIB01001551.1	1.78	5.19	1.18e-15	1.47e-12	XP_021717171	serine/threonine-protein phosphatase 7 long form homolog	81.2	AT4G33720	Pathogenesis-related protein 1
GCIB01150180.1	1.76	4.17	1.06e-07	2.67e-05	XP_011402156	uncharacterized protein LOC111204017 [Brassica napus]	80		LOC108455181
GCIB01109512.1	1.75	3.97	8.27e-07	0.00016	XP_027073189	uncharacterized protein LOC113698366 isoform X1 [Coffea arabica]	92.6	AT3G27810	Transcription factor MYB21
GCIB01003536.1	1.73	5.73	7.14e-21	1.66e-17	XP_021837196	pentatricopeptide repeat-containing protein At1g08070,	88.4	AT5G13930	Chalcone synthase
GCIB01058382.1	1.73	3.08	0.000756	0.0496	XP_023875420	short-chain dehydrogenase TIC 32, chloroplastic-like isoform X2	85.1		5-methyltetrahydropteroyltriglutamate--homocysteine methyltransferase
GCIB01040960.1	1.71	3.52	5.25e-05	0.00554	XP_001419182	predicted protein [Micromonas commoda]	94.4		hypothetical protein
GCIB01002949.1	1.71	6.32	1.11e-20	2.37e-17	XP_024949475	heterochromatin protein 1-like [Citrus sinensis]	82.5		hypothetical protein
GCIB01009144.1	1.71	6.27	3.74e-14	3.79e-11	XP_021732559	probable pectinesterase/pectinesterase inhibitor 21 [Chenopodium	82.1	AT2G40370	Laccase
GCIB01003740.1	1.67	5.47	3.9e-17	5.85e-14	XP_021775446	uncharacterized protein LOC110689848 [Chenopodium quinoa]	82.7	AT4G13420	Potassium transporter
GCIB01001062.1	1.65	5.76	2.84e-19	5.12e-16	XP_021837196	pentatricopeptide repeat-containing protein At1g08070,	89.5	AT5G13930	Chalcone synthase
GCIB01031351.1	1.61	3.5	0.000176	0.015	XP_023907316	UPF0057 membrane protein At4g30660-like [Quercus suber]	94.7	AT1G07920	Elongation factor 1-alpha
GCIB01025591.1	1.52	5.18	4.03e-12	2.84e-09	XP_021717171	serine/threonine-protein phosphatase 7 long form homolog	81.8	AT4G33720	Pathogenesis-related protein 1
GCIB01008907.1	1.5	3.8	8.85e-05	0.0085	XP_038700758	pre-mRNA splicing factor SR-like 1 isoform X2 [Tripterygium	81.8	AT1G60710	Aldo-keto reductase
GCIB01044437.1	1.49	4.03	1.14e-05	0.00158	XP_021846316	uncharacterized protein LOC110796001 isoform X1 [Spinacia	82.4	AT1G65060	4-coumarate--CoA ligase
GCIB01049850.1	1.48	4.59	3.93e-08	1.08e-05	XP_035841499	dof zinc finger protein DOF15 [Helianthus annuus]	91.3		LOC110272781
GCIB01007655.1	1.48	3.69	0.000118	0.0107	XP_021856163	uncharacterized protein LOC110805260 [Spinacia oleracea]	83.8	AT4G13420	Potassium transporter
GCIB01013351.1	1.47	4.77	6.02e-09	2.04e-06	XP_031113337	nudix hydrolase 10-like [Ipomoea triloba]	83.6	AT1G60710	Aldo-keto reductase
GCIB01036609.1	1.42	5.82	1.26e-15	1.55e-12	XP_010676380	PREDICTED: small nuclear ribonucleoprotein Sm D2 isoform X2 [Beta	83.9	AT5G41610	Cation/H(+) antiporter 18
GCIB01001902.1	1.42	5.79	2.09e-15	2.52e-12	XP_021744921	uncharacterized protein LOC110726956 [Chenopodium quinoa]	80.7	AT1G67980	Caffeoyl-CoA O-methyltransferase
GCIB01021027.1	1.41	4.77	3.15e-08	8.84e-06	XP_010673986	PREDICTED: probable mannitol dehydrogenase [Beta vulgaris subsp	95.2	AT3G45140	Lipoxygenase
GCIB01019144.1	1.4	4.16	1.4e-05	0.00188	XP_019172334	PREDICTED: 15-cis-phytoene desaturase,	82.1	AT4G28390	ADP,ATP carrier protein, mitochondrial
GCIB01014541.1	1.39	5.7	0.000639	0.043	XP_035841499	dof zinc finger protein DOF15 [Helianthus annuus]	100		LOW QUALITY PROTEIN: uncharacterized protein LOC110988019
GCIB01061610.1	1.39	4.01	3.27e-05	0.0038	XP_021765573	protein trichome birefringence-like 42 [Chenopodium quinoa]	82.5	AT5G16910	Cellulose synthase-like protein D3
GCIB01001196.1	1.38	5.41	3.1e-12	2.25e-09	XP_010694173	PREDICTED: uncharacterized protein LOC109135274 [Beta vulgaris	81.6		uncharacterized protein LOC110720995 isoform X1
GCIB01016151.1	1.36	6.73	5.75e-18	9.14e-15	XP_010676380	PREDICTED: small nuclear ribonucleoprotein Sm D2 isoform X2 [Beta	83.9	AT5G41610	Cation/H(+) antiporter 18
GCIB01033675.1	1.36	6.06	0.000169	0.0144	XP_010683961	PREDICTED: potassium transporter 4 isoform X4 [Camelina sativa]	83.4	AT3G10050	Threonine dehydratase
GCIB01028844.1	1.35	5.2	2.96e-10	1.36e-07	XP_021756720	protein DETOXIFICATION 40-like [Chenopodium quinoa]	83.2	AT1G19230	cytochrome b-245 heavy chain
GCIB01061609.1	1.34	4.38	4.4e-06	0.000679	XP_010677379	PREDICTED: anthranilate synthase alpha subunit 2, chloroplastic	87.7	AT5G16910	Cellulose synthase-like protein D3
GCIB01096676.1	1.32	4.02	8.81e-05	0.00849	YP_001152218	ribosomal protein L36 (chloroplast) [Cathaya argyrophylla]	82.5		uncharacterized protein LOC109233740
GCIB01019431.1	1.32	4.35	9.26e-06	0.0013	XP_006403939	heterogeneous nuclear ribonucleoprotein 1 [Eutrema salsugineum]	80.6	AT3G51240	1-aminocyclopropane-1-carboxylate oxidase
GCIB01005224.1	1.32	5.08	3.45e-09	1.27e-06	XP_021742260	uncharacterized protein LOC110717950 [Chenopodium quinoa]	80	AT3G04720	Wound-induced protein WIN1
GCIB01061291.1	1.31	3.78	0.000361	0.0272	XP_010533288	PREDICTED: cyclin-dependent kinase inhibitor 7 [Tarenaya	90.5	AT3G23250	MYB
GCIB01010656.1	1.31	3.73	0.000425	0.031	XP_021775446	uncharacterized protein LOC110689848 [Chenopodium quinoa]	83.7	AT4G13420	Potassium transporter
GCIB01002964.1	1.26	5.54	2.14e-11	1.25e-08	XP_016445844	PREDICTED: mediator of RNA polymerase II transcription subunit	91.7	AT5G62740	hypersensitive-induced response protein
GCIB01014603.1	1.26	4	0.000224	0.0184	XP_010686665	PREDICTED: uncharacterized protein LOC109129243 [Camelina sativa]	88.9	AT4G16480	Inositol transporter 4
GCIB01033380.1	1.26	3.82	0.000444	0.0321	XP_010687170	PREDICTED: uncharacterized protein LOC104791056 [Camelina sativa]	85.4	AT4G18960	MADS
GCIB01001670.1	1.24	5.38	0.000864	0.0555	XP_012857135	PREDICTED: E3 ubiquitin-protein ligase HERC2 [Erythranthe guttata]	80.9		LOW QUALITY PROTEIN: uncharacterized protein LOC108577999
GCIB01098958.1	1.23	4.58	4.19e-06	0.000653	YP_009104997	photosystem II 44 kDa protein (chloroplast) [Gossypium davidsonii]	98.6	ATCG00020	Photosystem II protein D1
GCIB01032159.1	1.23	3.85	0.000539	0.0375	XP_021837393	LOW QUALITY PROTEIN: serine/threonine-protein kinase HT1-like	87.4	AT4G36990	Heat stress transcription factor B-1
GCIB01005070.1	1.2	4.43	2.82e-05	0.00336	XP_022767936	probable LRR receptor-like serine/threonine-protein kinase	86.5		uncharacterized protein
GCIB01005830.1	1.19	4.38	4.73e-05	0.0051	XP_010252045	PREDICTED: serine/threonine-protein kinase HT1-like isoform X2	92.9	AT2G30490	Trans-cinnamate 4-monooxygenase
GCIB01040627.1	1.18	4.26	0.000112	0.0103	XP_021862297	tetraketide alpha-pyrone reductase 1-like [Spinacia oleracea]	87.3	AT4G29010	Peroxisomal fatty acid beta-oxidation multifunctional protein
GCIB01012276.1	1.18	4.19	0.000159	0.0137	XP_021756720	protein DETOXIFICATION 40-like [Chenopodium quinoa]	85.3	AT1G19230	cytochrome b-245 heavy chain
GCIB01021777.1	1.18	4.91	5.54e-07	0.000111	XP_021751283	CBL-interacting serine/threonine-protein kinase 21 [Prunus avium]	80.1	AT1G78000	STAS domain
GCIB01000327.1	1.16	4.16	0.000225	0.0185	XP_011013113	nucleoside diphosphate kinase 3-like isoform X1 [Hevea	95		uncharacterized protein
GCIB01000687.1	1.16	4.76	2.56e-06	0.000432	XP_021753174	ABC transporter C family member 5-like [Chenopodium quinoa]	90	AT5G17330	Glutamate decarboxylase
GCIB01022736.1	1.16	4.59	1.67e-05	0.00218	XP_010685305	PREDICTED: uncharacterized protein LOC109132089, partial [Camelina	80	AT5G07990	Cytochrome P450
GCIB01019334.1	1.15	4.27	0.000185	0.0157	XP_010691643	PREDICTED: protein Jade-1-like isoform X1 [Camelina sativa]	84.2	AT2G14960	indole-3-acetic acid amido synthetase
GCIB01003457.1	1.14	6.45	4.32e-13	3.69e-10	NP_001275824	MADS-box protein AGL24-like [Malus domestica]	94.9	AT2G30490	Trans-cinnamate 4-monooxygenase
GCIB01016287.1	1.14	5.79	7.97e-11	3.99e-08	XP_021730766	two-component response regulator ARR22-like [Chenopodium quinoa]	81.9	AT2G37040	Phenylalanine ammonia-lyase
GCIB01015125.1	1.14	5.42	6.7e-09	2.23e-06	XP_021714393	UDP-galactose/UDP-glucose transporter 5-like isoform X2	80.8	AT2G14960	indole-3-acetic acid amido synthetase
GCIB01009610.1	1.12	5.6	1.03e-09	4.07e-07	XP_010686665	PREDICTED: uncharacterized protein LOC109129243 [Camelina sativa]	82.4	AT4G16480	Inositol transporter 4
GCIB01004072.1	1.12	6.18	1.7e-10	8.02e-08	XP_020990123	uncharacterized protein LOC107475785 isoform X5 [Arachis	82.1		predicted protein
GCIB01002338.1	1.11	4.06	0.00102	0.0642	XP_021841793	protein CUP-SHAPED COTYLEDON 3-like [Spinacia oleracea]	92.3	AT1G21440	Carboxyvinyl-carboxyphosphonate phosphorylmutase, chloroplastic
GCIB01012838.1	1.1	6.04	7.74e-11	3.9e-08	XP_021768081	SNW/SKI-interacting protein-like [Chenopodium quinoa]	81.3	AT4G17090	Beta-amylase
GCIB01000393.1	1.09	4.13	0.000616	0.0417	XP_021772128	uncharacterized protein LOC110686836 isoform X3 [Chenopodium	89.1	AT5G40780	Lysine histidine transporter 1
GCIB01019720.1	1.09	4.13	0.000616	0.0417	XP_010689965	PREDICTED: eukaryotic translation initiation factor 2 subunit	84.4	AT5G22850	Aspartic proteinase Asp1
GCIB01001913.1	1.09	5.24	1.33e-07	3.24e-05	XP_021841703	mitogen-activated protein kinase homolog NTF3 [Spinacia oleracea]	80.2	AT5G39120	germin-like protein subfamily 1 member 17
GCIB01020637.1	1.08	4.46	0.000522	0.0365	XP_024949475	heterochromatin protein 1-like [Citrus sinensis]	100		hypothetical protein
GCIB01041319.1	1.07	4.1	0.00118	0.072	XP_021730766	two-component response regulator ARR22-like [Chenopodium quinoa]	82.8	AT2G37040	Phenylalanine ammonia-lyase
GCIB01007131.1	1.07	5.47	1.93e-08	5.76e-06	XP_021846508	protein STRUBBELIG-RECEPTOR FAMILY 3 isoform X2 [Spinacia	81.8	AT4G39390	Nucleotide-sugar uncharacterized transporter 2
GCIB01000696.1	1.06	5.9	4.18e-10	1.85e-07	XP_022714742	protein SPIRAL1-like 1 [Durio zibethinus]	84.1	AT1G15950	cinnamoyl-CoA reductase
GCIB01020515.1	1.06	6.29	8.48e-10	3.42e-07	XP_010679830	PREDICTED: branched-chain-amino-acid aminotransferase 2,	81.8	AT5G39390	Leucine-rich repeat
GCIB01010914.1	1.05	4.91	8.51e-06	0.00121	XP_010672675	PREDICTED: protein CHROMATIN REMODELING 5 [Beta vulgaris subsp	81.5	AT1G75450	Cytokinin dehydrogenase
GCIB01009919.1	1.04	4.64	5.74e-05	0.00596	XP_021761687	desiccation-related protein PCC13-62-like [Chenopodium quinoa]	87.5	AT1G18890	calcium
GCIB01012580.1	1.04	5.39	1.51e-07	3.66e-05	XP_021758232	LRR receptor-like serine/threonine-protein kinase FEI 1 isoform X2	83.1	AT5G05270	Probable chalcone--flavonone isomerase 3
GCIB01007033.1	1.04	4.52	0.00016	0.0138	XP_021760543	uncharacterized protein LOC110734787 [Chenopodium quinoa]	83	AT1G44800	WAT1-related protein
GCIB01017633.1	1.02	5.87	2.57e-09	9.66e-07	XP_021847813	MLO-like protein 11 isoform X2 [Spinacia oleracea]	88.8	AT4G10380	Probable aquaporin NIP5-1
GCIB01115750.1	1.02	5.5	6.05e-08	1.63e-05	XP_021731859	apoptosis-enhancing nuclease-like [Chenopodium quinoa]	82.4	AT1G80160	lactoylglutathione lyase
GCIB01029317.1	1.02	4.74	5.21e-05	0.00551	XP_021765744	uncharacterized protein LOC110739684 [Chenopodium quinoa]	81.6	AT4G17090	Beta-amylase
GCIB01003901.1	1.01	8.13	4.88e-12	3.35e-09	XP_010684079	PREDICTED: actin-related protein 6-like, partial [Camelina sativa]	85.2	AT2G37040	Phenylalanine ammonia-lyase
GCIB01059633.1	1.01	4.49	0.000297	0.0231	XP_030966129	protein LOW PSII ACCUMULATION 3, chloroplastic isoform X2 [Quercus	80.5	AT3G22120	36.4 kDa proline-rich protein
GCIB01005689.1	1	6.56	8.02e-11	3.99e-08	XP_034921359	uncharacterized protein LOC118057064 [Populus alba]	92.8	AT2G30490	Trans-cinnamate 4-monooxygenase
GCIB01007557.1	1	5.34	5.98e-07	0.00012	XP_021734496	helicase sen1-like [Chenopodium quinoa]	83.2	AT2G47180	Galactinol synthase 2
GCIB01009599.1	-1	4.68	0.000183	0.0155	XP_021761594	uncharacterized protein LOC110735804 [Chenopodium quinoa]	97.9	AT5G61410	Ribulose-phosphate 3-epimerase
GCIB01008701.1	-1	4.78	7.95e-05	0.00779	XP_021743047	vegetative cell wall protein gp1-like [Prunus avium]	92.5	AT1G68010	Glycerate dehydrogenase
GCIB01004895.1	-1	7.32	3.9e-10	1.74e-07	XP_021739004	pentatricopeptide repeat-containing protein At4g14050,	88.8	AT4G33010	Glycine dehydrogenase (decarboxylating), mitochondrial
GCIB01004919.1	-1.02	5.04	7.39e-06	0.00106	XP_021766048	photosynthetic NDH subunit of subcomplex B 1, chloroplastic-like	88.9	AT4G18480	Magnesium-chelatase subunit ChlI, chloroplastic
GCIB01026937.1	-1.02	5.26	1.93e-06	0.00034	XP_021727743	uncharacterized protein LOC110704331 [Chenopodium quinoa]	81.6	AT5G35630	Glutamine synthetase
GCIB01003242.1	-1.03	6.09	8.77e-10	3.52e-07	XP_021856726	cryptochrome-1 [Spinacia oleracea]	85.3	AT1G44575	Photosystem II 22 kDa protein, chloroplastic
GCIB01002573.1	-1.04	7.38	5.17e-11	2.7e-08	XP_021757275	desumoylating isopeptidase 1-like [Chenopodium quinoa]	86	AT2G39730	Ribulose bisphosphate carboxylase/oxygenase activase, chloroplastic
GCIB01011679.1	-1.04	5.83	3.99e-09	1.44e-06	XP_021862812	transcription factor GTE4-like [Spinacia oleracea]	84	AT2G40610	Expansin
GCIB01010359.1	-1.05	5.15	1.99e-06	0.00035	XP_021755668	protein FAR-RED IMPAIRED RESPONSE 1-like [Chenopodium quinoa]	83.2	AT3G63140	Chloroplast stem-loop binding protein of 41 kDa a, chloroplastic
GCIB01069997.1	-1.06	5.66	5.06e-07	0.000104	XP_019105143	PREDICTED: UDP-glycosyltransferase 87A1-like isoform X2 [Beta	96.8	AT3G20362	LOW QUALITY PROTEIN: uncharacterized protein LOC112495938
GCIB01000330.1	-1.06	4.07	0.00141	0.083	XP_022038326	ATP-dependent DNA helicase pif1-like [Helianthus annuus]	93.5	AT1G20340	Plastocyanin
GCIB01003168.1	-1.06	6.85	2.99e-11	1.68e-08	XP_010677417	PREDICTED: UPF0503 protein At3g09070, chloroplastic [Beta vulgaris	86.8	AT1G32060	Phosphoribulokinase
GCIB01004879.1	-1.06	6.98	8.52e-12	5.4e-09	XP_021769134	uncharacterized protein LOC110684030 isoform X1 [Chenopodium	86.3	AT3G55800	Sedoheptulose-1,7-bisphosphatase, chloroplastic
GCIB01004992.1	-1.07	6.98	2.45e-12	1.83e-09	XP_010686856	PREDICTED: wall-associated receptor kinase-like 8 [Beta vulgaris	87.8	AT1G42970	Glyceraldehyde-3-phosphate dehydrogenase
GCIB01026492.1	-1.07	4.68	4.19e-05	0.00458	XP_021845659	pentatricopeptide repeat-containing protein At5g39980,	83.6	AT5G59720	heat shock protein
GCIB01005891.1	-1.1	6.96	5.09e-13	4.26e-10	XP_021751794	pentatricopeptide repeat-containing protein At2g22410,	93	AT2G22240	Inositol-3-phosphate synthase
GCIB01018594.1	-1.1	5.69	3.08e-09	1.13e-06	XP_021739527	activating signal cointegrator 1-like [Chenopodium quinoa]	92.5	AT2G24270	NADP-dependent glyceraldehyde-3-phosphate dehydrogenase
GCIB01004939.1	-1.11	4.98	2.78e-06	0.000463	XP_016512409	PREDICTED: B3 domain-containing protein At3g19184-like [Nicotiana	95.3	AT4G38970	Fructose-bisphosphate aldolase
GCIB01004538.1	-1.12	8.02	6.05e-12	3.99e-09	XP_021734020	uncharacterized protein LOC110725935 [Chenopodium quinoa]	92	AT1G12900	Glyceraldehyde-3-phosphate dehydrogenase
GCIB01023416.1	-1.12	5.06	8.68e-07	0.000167	XP_021750148	uncharacterized protein LOC110751586 isoform X1 [Prunus avium]	80.3	AT3G26060	Peroxiredoxin
GCIB01007826.1	-1.13	7.75	1.96e-11	1.17e-08	XP_021734020	uncharacterized protein LOC110725935 [Chenopodium quinoa]	91.5	AT1G12900	Glyceraldehyde-3-phosphate dehydrogenase
GCIB01000837.1	-1.13	6.17	2.55e-11	1.45e-08	XP_028765674	thioredoxin domain-containing protein 9 homolog [Prosopis alba]	86.2	AT4G38970	Fructose-bisphosphate aldolase
GCIB01005296.1	-1.15	5.49	4.02e-09	1.45e-06	XP_017227280	ribosomal protein S19 (chloroplast) [Capillipedium venustum]	91.8	AT2G13360	Serine--glyoxylate aminotransferase
GCIB01002183.1	-1.16	6.86	2.03e-11	1.2e-08	XP_010679848	PREDICTED: F-box/FBD/LRR-repeat protein At1g13570-like isoform X3	93.3	AT4G38970	Fructose-bisphosphate aldolase
GCIB01002564.1	-1.17	5.61	5.04e-10	2.21e-07	XP_021856726	cryptochrome-1 [Spinacia oleracea]	91.2	AT1G44575	Photosystem II 22 kDa protein, chloroplastic
GCIB01001216.1	-1.18	7.27	1.54e-13	1.42e-10	XP_021734020	uncharacterized protein LOC110725935 [Chenopodium quinoa]	91.8	AT1G12900	Glyceraldehyde-3-phosphate dehydrogenase
GCIB01007991.1	-1.23	3.82	0.00092	0.0586	XP_028240382	mitotic spindle checkpoint protein MAD1-like isoform X2 [Glycine	82.8	AT3G54050	Fructose-1,6-bisphosphatase, chloroplastic
GCIB01009153.1	-1.26	5.24	5.65e-09	1.93e-06	XP_010271476	PREDICTED: interactor of constitutive active ROPs 4-like [Nelumbo	94.1	AT4G38970	Fructose-bisphosphate aldolase
GCIB01000771.1	-1.27	6.04	2.92e-13	2.66e-10	XP_010686856	PREDICTED: wall-associated receptor kinase-like 8 [Beta vulgaris	87.4	AT1G42970	Glyceraldehyde-3-phosphate dehydrogenase
GCIB01007212.1	-1.27	4.54	5.85e-06	0.000872	XP_021750054	cytochrome P450 71A24-like [Prunus avium]	80.6	AT4G28080	Protein TSS
GCIB01004782.1	-1.28	6.78	4.14e-16	5.32e-13	XP_030499118	uncharacterized protein LOC115717725 [Cannabis sativa]	81	AT5G38410	Ribulose bisphosphate carboxylase small chain
GCIB01000677.1	-1.29	5.37	0.000713	0.0473	XP_024949475	heterochromatin protein 1-like [Citrus sinensis]	89.7		hypothetical protein
GCIB01002752.1	-1.29	7.34	2.24e-16	3.03e-13	XP_030499118	uncharacterized protein LOC115717725 [Cannabis sativa]	81.8	AT1G67090	Ribulose bisphosphate carboxylase small chain
GCIB01009071.1	-1.3	4.36	1.34e-05	0.0018	XP_019102970	PREDICTED: zinc finger CCCH domain-containing protein 14 [Beta	93.6	AT1G29910	Chlorophyll a-b binding protein, chloroplastic
GCIB01010975.1	-1.31	3.7	0.00131	0.078	XP_016689273	calcineurin B-like protein 10 isoform X2 [Gossypium hirsutum]	94.6	AT2G13360	Serine--glyoxylate aminotransferase
GCIB01004461.1	-1.32	4.24	3.16e-05	0.00369	XP_021768411	L-type lectin-domain containing receptor kinase IV1-like	89.1	AT1G62750	Elongation factor G, mitochondrial
GCIB01108996.1	-1.54	3.51	0.000412	0.0302	XP_040944804	protein virilizer homolog [Gossypium hirsutum]	83.3
GCIB01012588.1	-1.61	4.14	2.92e-06	0.000481	XP_015082180	aconitate hydratase, cytoplasmic [Solanum pennellii]	89.1	AT4G26530	Fructose-bisphosphate aldolase
GCIB01003325.1	-1.75	5.26	4.84e-15	5.45e-12	XP_021738721	elicitor-responsive protein 3-like isoform X2 [Chenopodium quinoa]	92.6	AT4G38970	Fructose-bisphosphate aldolase
GCIB01003898.1	-1.83	4.42	2.3e-09	8.73e-07	XP_021762432	uncharacterized protein LOC110736570 [Chenopodium quinoa]	93.1	AT5G13930	Chalcone synthase
GCIB01019137.1	-1.94	3.52	2.26e-05	0.00282	XP_015082180	aconitate hydratase, cytoplasmic [Solanum pennellii]	88.5	AT4G26530	Fructose-bisphosphate aldolase
GCIB01014305.1	-2.04	3.75	0.000269	0.0214	XP_017638765	PREDICTED: 14 kDa proline-rich protein DC215-like [Gossypium	81.6		hypothetical protein
GCIB01007506.1	-2.2	4.47	5.54e-12	3.69e-09	XP_021735379	ubiquitin carboxyl-terminal hydrolase 2-like [Chenopodium quinoa]	83.5	AT3G19820	Delta(24)-sterol reductase
GCIB01150049.1	-2.47	2.78	0.00134	0.0795	XP_022735763	respiratory burst oxidase homolog protein B [Durio zibethinus]	83.3		uncharacterized protein
GCIB01015112.1	-2.48	6.3	8.48e-22	2.29e-18	XP_002959765	hypothetical protein VOLCADRAFT_73549 [Volvox carteri f	80.4		hypothetical protein
GCIB01082731.1	-3.36	2.48	0.000403	0.0297	XP_021760498	cyclin-dependent kinase F-3-like isoform X2 [Chenopodium quinoa]	83.6	AT1G37130	nitrate reductase
False Discovery Rate (FDR) of ≤ 0.1; log2(Fold Change) > |1|
