# Supplementary material for: Exploring the molecular landscape of environmental responses in the Antarctic plant Colobanthus quitensis: insights from metatranscriptomic analysis
Source: Front Plant Sci. 2026 Mar 16;17:1774223. doi: 10.3389/fpls.2026.1774223 (PMC13034057; doi:10.3389/fpls.2026.1774223)
Supplement: Supplementary file 13 [file Table7.xlsx]

## Sheet: S1vsS2_KEGG_enrichment_up
Enrichment analysis
Enrichment FDR	nGenes	Pathway Genes	Fold Enrichment	Pathway	URL	Genes
1.57537e-12	7	67	115.46	Path:ath00710 Carbon fixation in photosynthetic organisms	http://www.genome.jp/kegg-bin/show_pathway?ath00710	GAPA-2 GAPB FBP FBA1 FBA5 FBA2 RBCS3B
7.57505e-07	4	57	77.5523	Path:ath00030 Pentose phosphate pathway	http://www.genome.jp/kegg-bin/show_pathway?ath00030	FBP FBA1 FBA5 FBA2
2.04412e-05	3	46	72.073	Path:ath00195 Photosynthesis	http://www.genome.jp/kegg-bin/show_pathway?ath00195	PSB27 NPQ4 PETE1
9.48446e-07	4	63	70.1663	Path:ath00051 Fructose and mannose metabolism	http://www.genome.jp/kegg-bin/show_pathway?ath00051	FBP FBA1 FBA5 FBA2
0.000839416	2	36	61.3956	Path:ath00100 Steroid biosynthesis	http://www.genome.jp/kegg-bin/show_pathway?ath00100	SMO2-2 DWF1
1.83126e-06	4	77	57.4088	Path:ath00630 Glyoxylate and dicarboxylate metabolism	http://www.genome.jp/kegg-bin/show_pathway?ath00630	AT1G32470 AGT GLDP1 RBCS3B
6.5397e-05	3	70	47.3623	Path:ath00260 Glycine serine and threonine metabolism	http://www.genome.jp/kegg-bin/show_pathway?ath00260	AT1G32470 AGT GLDP1
0.0327204	1	25	44.2048	Path:ath00941 Flavonoid biosynthesis	http://www.genome.jp/kegg-bin/show_pathway?ath00941	TT4/CHS
3.67083e-13	10	270	40.9304	Path:ath01200 Carbon metabolism	http://www.genome.jp/kegg-bin/show_pathway?ath01200	GAPA-2 AT1G32470 GAPB FBP AGT FBA1 FBA5 GLDP1 FBA2 RBCS3B
9.16499e-06	4	119	37.1469	Path:ath00010 Glycolysis/Gluconeogenesis	http://www.genome.jp/kegg-bin/show_pathway?ath00010	FBP FBA1 FBA5 FBA2
0.043544	1	36	30.6978	Path:ath00960 Tropane piperidine and pyridine alkaloid biosynthesis	http://www.genome.jp/kegg-bin/show_pathway?ath00960	TT4/CHS
0.0439707	1	39	28.3364	Path:ath04712 Circadian rhythm-plant	http://www.genome.jp/kegg-bin/show_pathway?ath04712	TT4/CHS
0.00209611	3	242	13.6998	Path:ath01230 Biosynthesis of amino acids	http://www.genome.jp/kegg-bin/show_pathway?ath01230	FBA1 FBA5 FBA2
2.20212e-08	11	1272	9.55686	Path:ath01110 Biosynthesis of secondary metabolites	http://www.genome.jp/kegg-bin/show_pathway?ath01110	AT1G32470 FBP AGT FBA1 SMO2-2 DWF1 FBA5 GLDP1 FBA2 TT4/CHS RBCS3B
3.83575e-11	16	2329	7.59207	Path:ath01100 Metabolic pathways	http://www.genome.jp/kegg-bin/show_pathway?ath01100	PSB27 GAPA-2 AT1G32470 GAPB FBP NPQ4 PETE1 AGT FBA1 SMO2-2 DWF1 FBA5 GLDP1 FBA2 TT4/CHS RBCS3B

## Sheet: S1vsS2_KEGG_enrichment_down
Enrichment FDR	nGenes	Pathway Genes	Fold Enrichment	Pathway	URL	Genes
1.54788e-05	4	25	55.256	Path:ath00941 Flavonoid biosynthesis	http://www.genome.jp/kegg-bin/show_pathway?ath00941	CCoAOMT1 CHIL TT7/CYP75B1 TT4/CHS
0.00798389	2	19	36.3526	Path:ath00340 Histidine metabolism	http://www.genome.jp/kegg-bin/show_pathway?ath00340	ALDH2B7 ALDH3I1
0.000124766	4	47	29.3915	Path:ath00410 beta-Alanine metabolism	http://www.genome.jp/kegg-bin/show_pathway?ath00410	AT1G06550 ALDH2B7 ALDH3I1 GAD
0.0184341	2	34	20.3147	Path:ath00770 Pantothenate and CoA biosynthesis	http://www.genome.jp/kegg-bin/show_pathway?ath00770	ALDH2B7 ALDH3I1
0.00446318	3	52	19.924	Path:ath00280 Valine leucine and isoleucine degradation	http://www.genome.jp/kegg-bin/show_pathway?ath00280	AT1G06550 ALDH2B7 ALDH3I1
0.00450729	3	57	18.1763	Path:ath00052 Galactose metabolism	http://www.genome.jp/kegg-bin/show_pathway?ath00052	BFRUCT3/VI1 GolS1 AGAL3
0.022514	2	39	17.7103	Path:ath04712 Circadian rhythm-plant	http://www.genome.jp/kegg-bin/show_pathway?ath04712	TT4/CHS CDF1
0.00614963	3	66	15.6977	Path:ath00561 Glycerolipid metabolism	http://www.genome.jp/kegg-bin/show_pathway?ath00561	ALDH2B7 ALDH3I1 AGAL3
3.2056e-05	7	204	11.8502	Path:ath04626 Plant-pathogen interaction	http://www.genome.jp/kegg-bin/show_pathway?ath04626	AT1G19230/RBOHE CPK16 CPK9 CPK4 SHD AT4G33720/CAP HSP81-3/HSP90-3
0.00446318	4	128	10.7922	Path:ath00940 Phenylpropanoid biosynthesis	http://www.genome.jp/kegg-bin/show_pathway?ath00940	CCR1 AT1G24735 ATCAD4 CCoAOMT1
0.0135323	3	96	10.7922	Path:ath00620 Pyruvate metabolism	http://www.genome.jp/kegg-bin/show_pathway?ath00620	ALDH2B7 NADP-ME4 ALDH3I1
0.00798389	4	169	8.17396	Path:ath00500 Starch and sucrose metabolism	http://www.genome.jp/kegg-bin/show_pathway?ath00500	BGLU40 BFRUCT3/VI1 BAM3 APL3
0.0158685	4	214	6.45514	Path:ath04141 Protein processing in endoplasmic reticulum	http://www.genome.jp/kegg-bin/show_pathway?ath04141	CRT3 SHD BIP2 HSP81-3
3.17338e-09	21	1272	5.70153	Path:ath01110 Biosynthesis of secondary metabolites	http://www.genome.jp/kegg-bin/show_pathway?ath01110	EFE AT1G12230 CCR1 ALDH2B7 AT1G24735 BGLU40 AT1G62660 CKX5 CYP707A2 ATCAD4 CM1 LOX2 BAM3 CCoAOMT1 ALDH3I1 APL3 CHIL TT7/CYP75B1 TT4/CHS GAD TPPJ
4.66017e-09	27	2329	4.00363	Path:ath01100 Metabolic pathways	http://www.genome.jp/kegg-bin/show_pathway?ath01100	EFE AT1G06550 AT1G12230 CCR1 ALDH2B7 AT1G24735 BGLU40 AT1G30820 AT1G62660 NADP-ME4 GolS1 ATCAD4 CM1 LOX2 AAE3 AT3G56310 GPX6 BAM3 CCoAOMT1 ALDH3I1 APL3 CHIL TT7/CYP75B1 TT4/CHS FDH1 GAD TPPJ

## Sheet: S1vsS2_GO_enrichment_up
Enrichment FDR	nGenes	Pathway Genes	Fold Enrichment	Pathway	URL	Genes
3.9666e-08	4	12	368.373	GO:0030388 fructose 1,6-bisphosphate metabolic proc.	http://amigo.geneontology.org/amigo/term/GO:0030388	FBP FBA1 FBA5 FBA2
0.000242361	2	6	368.373	GO:0019464 glycine decarboxylation via glycine cleavage system	http://amigo.geneontology.org/amigo/term/GO:0019464	AT1G32470 GLDP1
0.000313468	2	7	315.749	GO:0006546 glycine catabolic proc.	http://amigo.geneontology.org/amigo/term/GO:0006546	AT1G32470 GLDP1
1.63544e-05	3	18	184.187	GO:0006544 glycine metabolic proc.	http://amigo.geneontology.org/amigo/term/GO:0006544	AT1G32470 AGT GLDP1
4.75133e-07	4	26	170.018	GO:0006094 gluconeogenesis	http://amigo.geneontology.org/amigo/term/GO:0006094	FBP FBA1 FBA5 FBA2
5.41612e-07	4	28	157.874	GO:0019319 hexose biosynthetic proc.	http://amigo.geneontology.org/amigo/term/GO:0019319	FBP FBA1 FBA5 FBA2
2.21736e-05	3	21	157.874	GO:0019253 reductive pentose-phosphate cycle	http://amigo.geneontology.org/amigo/term/GO:0019253	GAPA-2 GAPB RBCS3B
2.21736e-05	3	21	157.874	GO:0019685 photosynthesis dark reaction	http://amigo.geneontology.org/amigo/term/GO:0019685	GAPA-2 GAPB RBCS3B
1.75634e-09	6	52	127.514	GO:0006006 glucose metabolic proc.	http://amigo.geneontology.org/amigo/term/GO:0006006	GAPA-2 GAPB FBP FBA1 FBA5 FBA2
5.02055e-05	3	28	118.406	GO:0015977 carbon fixation	http://amigo.geneontology.org/amigo/term/GO:0015977	GAPA-2 GAPB RBCS3B
7.87613e-06	4	59	74.9234	GO:0046364 monosaccharide biosynthetic proc.	http://amigo.geneontology.org/amigo/term/GO:0046364	FBP FBA1 FBA5 FBA2
0.000353217	3	59	56.1925	GO:0009853 photorespiration	http://amigo.geneontology.org/amigo/term/GO:0009853	LrgB AGT RBCS3B
0.000490753	3	67	49.483	GO:0009069 serine family amino acid metabolic proc.	http://amigo.geneontology.org/amigo/term/GO:0009069	AT1G32470 AGT GLDP1
2.24762e-07	6	137	48.3994	GO:0019318 hexose metabolic proc.	http://amigo.geneontology.org/amigo/term/GO:0019318	GAPA-2 GAPB FBP FBA1 FBA5 FBA2
0.000548302	3	73	45.4159	GO:0006096 glycolytic proc.	http://amigo.geneontology.org/amigo/term/GO:0006096	FBA1 FBA5 FBA2
5.8446e-07	6	185	35.8417	GO:0005996 monosaccharide metabolic proc.	http://amigo.geneontology.org/amigo/term/GO:0005996	GAPA-2 GAPB FBP FBA1 FBA5 FBA2
3.31745e-07	7	281	27.5297	GO:0015979 photosynthesis	http://amigo.geneontology.org/amigo/term/GO:0015979	PSB27 GAPA-2 GAPB NPQ4 RBCS3B FBP AT1G71500
1.1428e-06	7	372	20.7953	GO:0016051 carbohydrate biosynthetic proc.	http://amigo.geneontology.org/amigo/term/GO:0016051	FBP GAPA-2 GAPB RBCS3B FBA1 FBA5 FBA2
9.28406e-05	6	494	13.4225	GO:0006091 generation of precursor metabolites and energy	http://amigo.geneontology.org/amigo/term/GO:0006091	PSB27 FBA1 FBA5 FBA2 PETE1 AT1G71500
0.000313468	9	1813	5.48598	GO:0044281 small molecule metabolic proc.	http://amigo.geneontology.org/amigo/term/GO:0044281	GAPA-2 AT1G32470 GAPB FBP AGT FBA1 FBA5 GLDP1 FBA2

## Sheet: S1vsS2_GO_enrichment_down
Enrichment FDR	nGenes	Pathway Genes	Fold Enrichment	Pathway	URL	Genes
0.00685431	2	5	138.14	GO:1900366 negative reg. of defense response to insect	http://amigo.geneontology.org/amigo/term/GO:1900366	JRG21 AT5G05600
0.00685431	4	76	18.1763	GO:0009808 lignin metabolic proc.	http://amigo.geneontology.org/amigo/term/GO:0009808	ATCAD4 CCR1 LAC5 CCoAOMT1
0.00906027	4	95	14.5411	GO:0043648 dicarboxylic acid metabolic proc.	http://amigo.geneontology.org/amigo/term/GO:0043648	NADP-ME4 GAD CM1 AAE3
0.00906027	4	96	14.3896	GO:0009812 flavonoid metabolic proc.	http://amigo.geneontology.org/amigo/term/GO:0009812	CHIL TT7/CYP75B1 TT4/CHS CRT3
0.00812969	5	162	10.659	GO:0046395 carboxylic acid catabolic proc.	http://amigo.geneontology.org/amigo/term/GO:0046395	AT1G06550 GAD AAE3 CYP707A2 FDH
0.00880642	5	170	10.1574	GO:0009698 phenylpropanoid metabolic proc.	http://amigo.geneontology.org/amigo/term/GO:0009698	ATCAD4 CCR1 LAC5 CCoAOMT1 ABCG6
0.00880642	5	172	10.0392	GO:0016054 organic acid catabolic proc.	http://amigo.geneontology.org/amigo/term/GO:0016054	AT1G06550 GAD AAE3 CYP707A2 FDH
0.0109908	5	190	9.08816	GO:0044550 secondary metabolite biosynthetic proc.	http://amigo.geneontology.org/amigo/term/GO:0044550	ATCAD4 TT4/CHS CCR1 CCoAOMT1 ABCG6
0.00685431	6	229	9.04847	GO:0070542 response to fatty acid	http://amigo.geneontology.org/amigo/term/GO:0070542	ACO4/EFE LOX2 TT4/CHS MYB24 JRG21 AT5G05600
0.00649871	12	999	4.14835	GO:0033993 response to lipid	http://amigo.geneontology.org/amigo/term/GO:0033993	AT1G62660 ACO4/EFE GolS1 LOX2 ALDH3I1 TT4/CHS MYB24 rbcL JRG21 AT5G05600 CIPK1 CPK4
0.00685431	15	1639	3.16062	GO:0009725 response to hormone	http://amigo.geneontology.org/amigo/term/GO:0009725	AT1G62660 GolS1 PR4 LOX2 ALDH3I1 TT7/CYP75B1 TT4/CHS MYB24 rbcL JRG21 AT5G05600 AT1G30755 GH3.1 CIPK1 CPK4
0.00685431	15	1669	3.1038	GO:0009719 response to endogenous stimulus	http://amigo.geneontology.org/amigo/term/GO:0009719	AT1G62660 GolS1 PR4 LOX2 ALDH3I1 TT7/CYP75B1 TT4/CHS MYB24 rbcL JRG21 AT5G05600 AT1G30755 GH3.1 CIPK1 CPK4
0.00602094	18	2051	3.03086	GO:0010033 response to organic substance	http://amigo.geneontology.org/amigo/term/GO:0010033	CRT3 BIP2 AT1G62660 ACO4/EFE GolS1 PR4 LOX2 ALDH3I1 TT7/CYP75B1 TT4/CHS MYB24 rbcL JRG21 AT5G05600 AT1G30755 GH3.1 CIPK1 CPK4
0.000197486	26	3091	2.90492	GO:0042221 response to chemical	http://amigo.geneontology.org/amigo/term/GO:0042221	CRT3 BIP2 AT1G19230/RBOHE AT1G62660 CM1 GPX6 ACO4/EFE CPK16 LAC5 GolS1 PR4 LOX2 ALDH3I1 TT7/CYP75B1 TT4/CHS MYB24 TPPJ rbcL JRG21 AT5G05600 AT1G30755 GH3.1 CIPK1 CPK4 SHD HSP81-3
0.0135075	14	1679	2.87963	GO:1901700 response to oxygen-containing compound	http://amigo.geneontology.org/amigo/term/GO:1901700	AT1G62660 ACO4/EFE GolS1 LOX2 ALDH3I1 TT4/CHS MYB24 rbcL JRG21 AT5G05600 AT1G30755 CIPK1 CPK4 SHD

## Sheet: S2vsS3_KEGG_enrichment_up
Enrichment FDR	nGenes	Pathway Genes	Fold Enrichment	Pathway	URL	Genes
0.0265342	1	4	140.959	Path:ath00944 Flavone and flavonol biosynthesis	http://www.genome.jp/kegg-bin/show_pathway?ath00944	TT7/CYP75B1
2.20719e-08	5	25	112.767	Path:ath00941 Flavonoid biosynthesis	http://www.genome.jp/kegg-bin/show_pathway?ath00941	C4H F3H CHIL TT7/CYP75B1 TT4/CHS
0.0475547	1	9	62.6485	Path:ath00591 Linoleic acid metabolism	http://www.genome.jp/kegg-bin/show_pathway?ath00591	LOX2
0.0475547	1	9	62.6485	Path:ath00945 Stilbenoid diarylheptanoid and gingerol biosynthesis	http://www.genome.jp/kegg-bin/show_pathway?ath00945	C4H
0.0131379	2	39	28.9147	Path:ath00130 Ubiquinone and other terpenoid-quinone biosynthesis	http://www.genome.jp/kegg-bin/show_pathway?ath00130	4CL3 C4H
0.0132816	2	43	26.225	Path:ath00592 alpha-Linolenic acid metabolism	http://www.genome.jp/kegg-bin/show_pathway?ath00592	LOX2 AIM1
3.19542e-05	5	128	22.0249	Path:ath00940 Phenylpropanoid biosynthesis	http://www.genome.jp/kegg-bin/show_pathway?ath00940	CCR1 AT1G24735 4CL3 C4H PAL1
0.0244015	3	204	8.29172	Path:ath04626 Plant-pathogen interaction	http://www.genome.jp/kegg-bin/show_pathway?ath04626	AT1G19230/RBOHE CPK30 AT4G33720/CAP
4.40436e-08	15	1272	6.64902	Path:ath01110 Biosynthesis of secondary metabolites	http://www.genome.jp/kegg-bin/show_pathway?ath01110	CCR1 AT1G24735 4CL3 CKX5 C4H PAL1 OMR1 LOX2 F3H BAM3 AIM1 CHIL TT7/CYP75B1 TT4/CHS GAD
5.50333e-05	15	2329	3.63141	Path:ath01100 Metabolic pathways	http://www.genome.jp/kegg-bin/show_pathway?ath01100	CCR1 AT1G24735 4CL3 C4H PAL1 GolS1 OMR1 LOX2 F3H BAM3 AIM1 CHIL TT7/CYP75B1 TT4/CHS GAD

## Sheet: S2vsS3_KEGG_enrichment_down
Enrichment FDR	nGenes	Pathway Genes	Fold Enrichment	Pathway	URL	Genes
1.77985e-18	10	67	133.019	Path:ath00710 Carbon fixation in photosynthetic organisms	http://www.genome.jp/kegg-bin/show_pathway?ath00710	GAPA-2 PRK GAPB FBA1 HCEF1 SBPASE FBA5 FBA2 RBCS3B RPE
2.49595e-10	6	57	93.8132	Path:ath00030 Pentose phosphate pathway	http://www.genome.jp/kegg-bin/show_pathway?ath00030	FBA1 ALDH11A3 HCEF1 FBA5 FBA2 RPE
9.46385e-08	5	77	57.8718	Path:ath00630 Glyoxylate and dicarboxylate metabolism	http://www.genome.jp/kegg-bin/show_pathway?ath00630	HPR AGT GLDP1 GS2 RBCS3B
2.21216e-06	4	63	56.5858	Path:ath00051 Fructose and mannose metabolism	http://www.genome.jp/kegg-bin/show_pathway?ath00051	FBA1 HCEF1 FBA5 FBA2
2.8337e-19	14	270	46.2117	Path:ath01200 Carbon metabolism	http://www.genome.jp/kegg-bin/show_pathway?ath01200	GAPA-2 PRK GAPB HPR AGT FBA1 ALDH11A3 HCEF1 SBPASE FBA5 GLDP1 FBA2 RBCS3B RPE
0.00233268	2	43	41.4524	Path:ath00910 Nitrogen metabolism	http://www.genome.jp/kegg-bin/show_pathway?ath00910	NIA2 GS2
0.0418382	1	22	40.5103	Path:ath00196 Photosynthesis-antenna proteins	http://www.genome.jp/kegg-bin/show_pathway?ath00196	CAB3
0.00244574	2	46	38.7489	Path:ath00195 Photosynthesis	http://www.genome.jp/kegg-bin/show_pathway?ath00195	NPQ4 PETE1
0.000159692	3	70	38.1954	Path:ath00260 Glycine serine and threonine metabolism	http://www.genome.jp/kegg-bin/show_pathway?ath00260	HPR AGT GLDP1
7.25517e-07	5	119	37.4465	Path:ath00010 Glycolysis/Gluconeogenesis	http://www.genome.jp/kegg-bin/show_pathway?ath00010	FBA1 ALDH11A3 HCEF1 FBA5 FBA2
0.0443018	1	25	35.649	Path:ath00941 Flavonoid biosynthesis	http://www.genome.jp/kegg-bin/show_pathway?ath00941	TT4/CHS
0.00277142	2	51	34.95	Path:ath00250 Alanine aspartate and glutamate metabolism	http://www.genome.jp/kegg-bin/show_pathway?ath00250	AGT GS2
1.86112e-05	5	242	18.4138	Path:ath01230 Biosynthesis of amino acids	http://www.genome.jp/kegg-bin/show_pathway?ath01230	FBA1 FBA5 FBA2 GS2 RPE
1.79214e-09	13	1272	9.10844	Path:ath01110 Biosynthesis of secondary metabolites	http://www.genome.jp/kegg-bin/show_pathway?ath01110	HPR AGT FBA1 MIPS2 DWF1 HCEF1 CHLI1 FBA5 GLDP1 FBA2 TT4/CHS RBCS3B RPE
5.76536e-18	23	2329	8.80129	Path:ath01100 Metabolic pathways	http://www.genome.jp/kegg-bin/show_pathway?ath01100	GAPA-2 CAB3 PRK NIA2 GAPB NPQ4 HPR PETE1 AGT FBA1 MIPS2 ALDH11A3 DWF1 HCEF1 SBPASE CHLI1 FBA5 GLDP1 FBA2 TT4/CHS GS2 RBCS3B RPE

## Sheet: S2vsS3_GO_enrichment_up
Enrichment FDR	nGenes	Pathway Genes	Fold Enrichment	Pathway	URL	Genes
0.00307097	2	5	225.535	GO:0043090 amino acid import	http://amigo.geneontology.org/amigo/term/GO:0043090	SIAR1 LHT1
0.0021229	4	76	29.6756	GO:0009808 lignin metabolic proc.	http://amigo.geneontology.org/amigo/term/GO:0009808	C4H CCR1 LAC5 PAL1
0.0021229	4	77	29.2902	GO:0009813 flavonoid biosynthetic proc.	http://amigo.geneontology.org/amigo/term/GO:0009813	F3H CHIL TT7/CYP75B1 TT4/CHS
0.00307097	4	96	23.4932	GO:0009812 flavonoid metabolic proc.	http://amigo.geneontology.org/amigo/term/GO:0009812	F3H CHIL TT7/CYP75B1 TT4/CHS
0.0106714	3	73	23.1714	GO:0010224 response to UV-B	http://amigo.geneontology.org/amigo/term/GO:0010224	PAL1 F3H TT4/CHS
0.0021229	5	170	16.5834	GO:0009698 phenylpropanoid metabolic proc.	http://amigo.geneontology.org/amigo/term/GO:0009698	C4H CCR1 4CL3 PAL1 LAC5
0.00742999	4	154	14.6451	GO:0098656 anion transmembrane transport	http://amigo.geneontology.org/amigo/term/GO:0098656	NST-K1 SULTR1
0.00818692	4	162	13.9219	GO:0046395 carboxylic acid catabolic proc.	http://amigo.geneontology.org/amigo/term/GO:0046395	OMR1 AIM1 GAD PAL1
0.00949994	4	172	13.1125	GO:0016054 organic acid catabolic proc.	http://amigo.geneontology.org/amigo/term/GO:0016054	OMR1 AIM1 GAD PAL1
0.00742999	5	291	9.68792	GO:0006820 anion transport	http://amigo.geneontology.org/amigo/term/GO:0006820	NIP5
0.00433533	6	396	8.54298	GO:0019748 secondary metabolic proc.	http://amigo.geneontology.org/amigo/term/GO:0019748	C4H TT4/CHS CCR1 4CL3 PAL1 LAC5
0.0128607	6	552	6.12866	GO:0034220 ion transmembrane transport	http://amigo.geneontology.org/amigo/term/GO:0034220	HAK5 NST-K1 SULTR1
0.00433533	8	776	5.81275	GO:0006811 ion transport	http://amigo.geneontology.org/amigo/term/GO:0006811	HAK5 NIP5
0.00440712	10	1301	4.33387	GO:0055085 transmembrane transport	http://amigo.geneontology.org/amigo/term/GO:0055085	SIAR1 HAK5 NST-K1 SULTR1
0.00431746	16	3091	2.9186	GO:0042221 response to chemical	http://amigo.geneontology.org/amigo/term/GO:0042221	BIP2 AT1G19230/RBOHE psbA LAC5 GolS1 PR4 LOX2 NIP5

## Sheet: S2vsS3_GO_enrichment_down
Enrichment FDR	nGenes	Pathway Genes	Fold Enrichment	Pathway	URL	Genes
5.76018e-11	5	12	371.344	GO:0030388 fructose 1,6-bisphosphate metabolic proc.	http://amigo.geneontology.org/amigo/term/GO:0030388	FBA1 HCEF1 SBPASE FBA5 FBA2
2.5086e-14	7	21	297.075	GO:0019253 reductive pentose-phosphate cycle	http://amigo.geneontology.org/amigo/term/GO:0019253	GAPA-2 PRK GAPB HCEF1 SBPASE RBCS3B RPE
2.5086e-14	7	21	297.075	GO:0019685 photosynthesis dark reaction	http://amigo.geneontology.org/amigo/term/GO:0019685	GAPA-2 PRK GAPB HCEF1 SBPASE RBCS3B RPE
1.6939e-13	7	28	222.806	GO:0015977 carbon fixation	http://amigo.geneontology.org/amigo/term/GO:0015977	GAPA-2 PRK GAPB HCEF1 SBPASE RBCS3B RPE
4.14039e-09	5	26	171.39	GO:0006094 gluconeogenesis	http://amigo.geneontology.org/amigo/term/GO:0006094	HCEF1 SBPASE FBA1 FBA5 FBA2
5.49007e-09	5	28	159.147	GO:0019319 hexose biosynthetic proc.	http://amigo.geneontology.org/amigo/term/GO:0019319	HCEF1 SBPASE FBA1 FBA5 FBA2
1.22368e-11	7	52	119.973	GO:0006006 glucose metabolic proc.	http://amigo.geneontology.org/amigo/term/GO:0006006	GAPA-2 GAPB HCEF1 SBPASE FBA1 FBA5 FBA2
2.04706e-07	5	59	75.5276	GO:0046364 monosaccharide biosynthetic proc.	http://amigo.geneontology.org/amigo/term/GO:0046364	HCEF1 SBPASE FBA1 FBA5 FBA2
6.07504e-09	7	137	45.5371	GO:0019318 hexose metabolic proc.	http://amigo.geneontology.org/amigo/term/GO:0019318	GAPA-2 GAPB HCEF1 SBPASE FBA1 FBA5 FBA2
4.54124e-08	7	185	33.7221	GO:0005996 monosaccharide metabolic proc.	http://amigo.geneontology.org/amigo/term/GO:0005996	GAPA-2 GAPB HCEF1 SBPASE FBA1 FBA5 FBA2
2.49683e-11	10	281	31.7162	GO:0015979 photosynthesis	http://amigo.geneontology.org/amigo/term/GO:0015979	CAB3 GAPA-2 PRK GAPB NPQ4 HCEF1 SBPASE CHLI1 RBCS3B RPE
1.22368e-11	11	372	26.3535	GO:0016051 carbohydrate biosynthetic proc.	http://amigo.geneontology.org/amigo/term/GO:0016051	MIPS2 HCEF1 SBPASE GAPA-2 PRK GAPB RBCS3B RPE FBA1 FBA5 FBA2
2.73505e-05	7	494	12.6287	GO:0006091 generation of precursor metabolites and energy	http://amigo.geneontology.org/amigo/term/GO:0006091	CAB3 FBA1 FBA5 FBA2 RPE PETE1 HCEF1
1.0116e-06	11	1183	8.28697	GO:0005975 carbohydrate metabolic proc.	http://amigo.geneontology.org/amigo/term/GO:0005975	GAPA-2 GAPB FBA1 MIPS2 HCEF1 SBPASE FBA5 FBA2 RPE PRK RBCS3B
7.74529e-06	12	1813	5.8989	GO:0044281 small molecule metabolic proc.	http://amigo.geneontology.org/amigo/term/GO:0044281	GAPA-2 NIA2 GAPB AGT FBA1 MIPS2 HCEF1 SBPASE FBA5 GLDP1 FBA2 GS2
