# Supplementary material for: Exploring the molecular landscape of environmental responses in the Antarctic plant Colobanthus quitensis: insights from metatranscriptomic analysis
Source: Front Plant Sci. 2026 Mar 16;17:1774223. doi: 10.3389/fpls.2026.1774223 (PMC13034057; doi:10.3389/fpls.2026.1774223)
Supplement: Supplementary file 14 [file Table8.xlsx]

## Sheet: Table S8
Preprocessing Table: Values indicate the reads number.
			Fastp		Silva		Genome
Sample Site	Sample N.	Total Raw	Filtered	Passed	Filtered	Passed	Filtered	Passed
S1	610591	74301444	847502	73453942	1966448	71487494	11146	71476348
S1	610592	75727868	763227	74964641	1696641	73268000	7185	73260815
S1	610593	80348117	820651	79527466	2776627	76750839	10309	76740530
S2	610594	88409256	828473	87580783	1832192	85748591	6660	85741931
S2	610595	78678589	762906	77915683	1509413	76406270	12654	76393616
S2	610596	80831107	532042	80299065	2695534	77603531	9133	77594398
S3	610597	90652568	800515	89852053	2538792	87313261	9824	87303437
S3	610598	86272055	760669	85511386	3398913	82112473	11325	82101148
S3	610599	79411702	871986	78539716	1898926	76640790	4813	76635977
