# Supplementary material for: Exploring the molecular landscape of environmental responses in the Antarctic plant Colobanthus quitensis: insights from metatranscriptomic analysis
Source: Front Plant Sci. 2026 Mar 16;17:1774223. doi: 10.3389/fpls.2026.1774223 (PMC13034057; doi:10.3389/fpls.2026.1774223)
Supplement: Supplementary file 15 [file Table9.xlsx]

## Sheet: Table S9
Taxonomy table of putative species inferred from sequence similarity of the most abundant transcript groups. Relative abundance is expressed as percentage.
Species	S1	S1	S1	S2	S2	S2	S3	S3	S3
Clostridium botulinum	39.638	37.434	39.874	35.604	36.542	35.722	44.665	39.356	44.776
Clostridium tetani	0.015	0	0.023	0	0	0.03	0.011	0.041	0
Clostridium estertheticum	0.012	0.016	0.012	0	0	0	0	0	0
Clostridium beijerinckii	0.013	0.015	0	0.017	0	0	0	0	0
Acetivibrio clariflavus	0.014	0.017	0	0.023	0.02	0	0	0	0.013
Acetivibrio saccincola	0.012	0.013	0	0	0	0	0	0	0.012
Dorea longicatena	0.027	0	0	0.044	0.037	0	0	0	0.029
Lactiplantibacillus plantarum	0.209	0.171	0.192	0.157	0.147	0.208	0.212	0.302	0.194
Lactococcus lactis	0.031	0.03	0	0.044	0.041	0	0	0	0
Gloeothece verrucosa	8.731	7.409	8.473	7	7.165	6.526	8.823	8.085	8.208
Candidatus Atelocyanobacterium thalassa	0.069	0.093	0.068	0.123	0.115	0.102	0.108	0.132	0.124
Halothece sp. PCC 7418	0.031	0	0.053	0	0	0.095	0.028	0.102	0
Chondrocystis sp. NIES-4102	1.462	1.446	1.313	1.416	1.415	1.266	1.269	1.644	1.658
Geminocystis sp. NIES-3709	0.052	0.058	0.046	0.097	0.085	0.077	0.039	0.054	0.05
Moorena producens	0.472	0.385	0.439	0.314	0.355	0.739	0.487	0.524	0.426
Oscillatoria nigro-viridis	0.083	0.121	0.073	0	0.039	0.051	0.277	0.306	0.296
Microcoleus vaginatus	0.117	0.174	0.121	0.06	0.044	0.051	0.395	0.415	0.437
Fischerella sp. NIES-4106	0.93	0.788	0.735	0.708	0.756	0.839	0.879	0.839	0.877
Fischerella sp. NIES-3754	0.218	0.251	0.251	0.294	0.287	0.27	0.274	0.332	0.325
Nostoc sp. NIES-4103	0.067	0.073	0.054	0.106	0.093	0.076	0.049	0.068	0.049
Nostoc sp. ATCC 53789	0.087	0.086	0.086	0.167	0.215	0.303	0.21	0.227	0.206
Calothrix sp. 336/3	0.023	0.023	0.024	0.034	0.032	0.029	0.04	0.039	0.033
Prochlorococcus marinus	0.233	0.248	0.213	0.232	0.249	0.204	0.229	0.254	0.26
Synechococcus sp. CC9902	0.059	0.068	0.052	0.079	0.08	0.06	0.073	0.081	0.085
Synechococcus sp. BIOS-U3-1	0.019	0.02	0.015	0.019	0.017	0.015	0.011	0.014	0.015
Leptolyngbya sp. PCC 7376	0.36	0.38	0.377	0.408	0.405	0.515	0.372	0.5	0.436
Leptolyngbya sp. 7M	0.027	0.041	0.123	0	0	0	0.013	0	0.016
Pseudanabaena sp. PCC 7367	0.014	0	0.017	0	0	0.02	0	0.025	0
Pleurocapsa sp. PCC 7327	0.088	0.062	0.061	0.054	0.052	0.078	0.074	0.069	0.062
Cyanobacterium endosymbiont of Rhopalodia gibberula	0.064	0.07	0.057	0.126	0.132	0.116	0.128	0.165	0.109
Glaciihabitans sp. INWT7	0.171	0.198	0.147	0.197	0.177	0.192	0.043	0.051	0.042
Subtercola sp. AK-R2A1-2	0.08	0.098	0.086	0.227	0.203	0.203	0.058	0.071	0.058
Subtercola sp. PAMC28395	0.042	0.047	0.044	0.09	0.09	0.1	0	0	0
Microbacterium pygmaeum	0.059	0.056	0.054	0	0.06	0	0	0	0
Agreia sp. COWG	0.165	0.174	0.134	0.155	0.136	0.16	0.12	0.125	0.133
Salinibacterium sp. M195	0.034	0.04	0.031	0	0	0	0	0	0
Salinibacterium hongtaonis	0.042	0.04	0.044	0.055	0.053	0.049	0.031	0.028	0.03
Clavibacter michiganensis	0.147	0.153	0.136	0.081	0.134	0	0.082	0.07	0.075
Cryobacterium sp. PAMC25264	0.051	0	0.053	0	0	0	0	0	0
Marisediminicola antarctica	0.077	0.089	0.069	0	0	0	0	0	0
Diaminobutyricimonas sp. LJ205	0.058	0.071	0.066	0	0	0	0.029	0.03	0.032
Allobranchiibius sp. GilTou73	0.119	0.126	0.113	0	0	0	0	0	0
Intrasporangium calvum	0.042	0.04	0.042	0	0	0	0	0	0
Nocardioides aquaticus	0.244	0.364	0.221	0.109	0	0	0	0	0
Nocardioides panacis	0.126	0	0.12	0	0	0	0	0	0
Aeromicrobium sp. A1-2	0.099	0.105	0.098	0.066	0.074	0	0	0	0
Aeromicrobium sp. zg.Y1379	0.076	0.081	0.069	0	0	0	0	0	0
Friedmanniella luteola	0.098	0.095	0.089	0	0	0	0	0	0
Cutibacterium acnes	0.245	0.227	0.303	0.249	0.322	0.325	0.218	0.226	0.133
Microlunatus sagamiharensis	0.142	0.152	0.14	0.075	0.07	0.084	0.056	0.031	0.044
Microlunatus phosphovorus	0.027	0.025	0.024	0	0	0	0	0	0
Propionibacterium freudenreichii	0.11	0.124	0.114	0	0	0	0	0	0
Auraticoccus monumenti	0.021	0.021	0.022	0	0	0	0	0	0
Rhodococcus sp. X156	0.162	0.151	0.155	0.211	0.207	0.237	0.095	0.073	0.042
Rhodococcus sp. PBTS 1	0.137	0.15	0.148	0.056	0.06	0.071	0	0	0
Rhodococcus sp. B7740	0.054	0.054	0.053	0	0	0	0	0	0
Rhodococcus fascians	0.492	0.485	0.436	0.149	0.138	0.152	0	0	0
Actinoplanes sp. N902-109	0.119	0.102	0.044	0	0	0	0	0	0
Nakamurella antarctica	0.102	0.115	0.102	0.03	0.029	0.029	0.03	0.036	0.036
Nakamurella panacisegetis	0.046	0.045	0.042	0.081	0.077	0.079	0.026	0	0
Nakamurella sp. PAMC28650	0.035	0.035	0.034	0.076	0.073	0.077	0	0	0
Aquihabitans sp. G128	0.092	0.098	0.086	0.024	0.022	0	0.023	0	0.015
Ilumatobacter coccineus	0.022	0.025	0.024	0	0	0	0	0	0
Paraconexibacter sp. 02-257	0.036	0.036	0.036	0	0	0	0	0	0
Deinococcus psychrotolerans	0.117	0.133	0.113	0	0	0	0.051	0.058	0.049
Deinococcus sp. KNUC1210	0.037	0.045	0.03	0.055	0.049	0.054	0.046	0.054	0.04
Deinococcus gobiensis	0.057	0.062	0.051	0	0	0	0	0	0
Pasteurella multocida	25.013	24.732	26.296	26.936	26.072	28.899	28.728	29.321	26.669
Stenotrophomonas maltophilia	0.593	0.733	0.975	0.454	0.49	1.051	0.309	1.021	0.318
Dokdonella koreensis	0.017	0.017	0.017	0	0	0	0	0	0
Pseudomonas sp. CIP-10	0.485	0.688	0.533	0.547	0.62	0.672	0.133	0.2	0.22
Pseudomonas sp. 15A4	0.012	0.019	0.019	0.013	0.013	0.029	0	0	0
Pseudomonas umsongensis	0.012	0	0.009	0.013	0	0	0	0	0
Pseudomonas graminis	0.012	0.021	0.018	0.013	0.013	0.029	0	0	0
Acinetobacter baumannii	0.424	0.408	0.377	0.406	0.366	0.287	0.309	0.381	0.323
Halomonas sp. JS92-SW72	0.151	0.146	0.136	0.108	0.092	0.082	0.047	0.071	0.052
Providencia sneebia	0.033	0.025	0.017	0.031	0.041	0.019	0.024	0.02	0.023
Legionella longbeachae	0.028	0.029	0.022	0.048	0.044	0.039	0.026	0.027	0.024
Legionella adelaidensis	0.01	0.01	0.009	0	0	0	0	0	0.008
Vibrio sp. SCSIO 43136	0.008	0.01	0.01	0	0	0	0	0	0
Vibrio coralliilyticus	0.012	0.014	0	0	0	0	0.011	0	0.014
Alteromonas sp. LMIT006	0.013	0.015	0.011	0	0	0	0	0	0
Piscirickettsia salmonis	0.025	0.02	0.015	0	0	0	0	0	0
Methylovulum psychrotolerans	0.025	0.025	0.022	0.035	0.04	0.035	0.018	0.018	0.02
Kangiella profundi	0.014	0.013	0.008	0.013	0.017	0	0.014	0.013	0.015
Gilliamella sp. ESL0443	0.008	0	0	0	0.01	0	0	0	0.009
Variovorax sp. PAMC28562	0.073	0.091	0.072	0.245	0.132	0.25	0.107	0.109	0
Variovorax sp. PAMC 28711	0.089	0.081	0.08	0	0	0	0	0	0
Variovorax sp. HW608	0.043	0.054	0.042	0	0	0	0	0	0
Variovorax paradoxus	0.261	0.261	0.262	0	0.26	0	0	0	0
Comamonas sp. Y33R10-2	0.057	0.113	0.054	0.124	0	0	0	0	0.121
Massilia plicata	0.09	0.118	0.11	0.227	0.214	0.217	0	0	0
Massilia violaceinigra	0.073	0.088	0.091	0	0	0	0	0	0
Aquincola tertiaricarbonis	0.228	0.272	0.187	0.258	0.223	0.3	0.071	0.082	0.052
Sphaerotilus sulfidivorans	0.07	0.077	0.054	0	0	0	0	0	0
Rhizobacter gummiphilus	0.251	0.323	0.247	0.107	0.092	0.121	0.078	0.091	0.062
Rhizobacter sp. AJA081-3	0.056	0.06	0.044	0	0	0	0	0	0
Paucibacter sp. KCTC 42545	0.105	0.105	0.091	0.107	0.141	0.146	0	0	0
Pigmentiphaga aceris	0.039	0.087	0.049	0.038	0.075	0	0	0	0.021
Methylotenera versatilis	0.031	0.048	0.032	0	0	0	0	0	0
Casimicrobium huifangae	0.093	0.109	0.094	0.097	0.103	0.133	0	0	0
Devosia sp. 1566	0.32	0.353	0.247	0.177	0.141	0.119	0.118	0.146	0.139
Devosia sp. SL43	0.131	0.167	0.104	0	0	0	0	0	0
Devosia sp. MC521	0.048	0.072	0.055	0	0	0	0	0	0
Devosia sp. A16	0.021	0.025	0.022	0	0	0	0	0	0
Devosia beringensis	0.073	0.075	0.062	0	0	0	0.029	0.039	0.032
Devosia ginsengisoli	0.035	0.047	0.029	0	0	0	0	0	0
Devosia rhizoryzae	0.018	0.018	0.017	0	0	0	0	0	0
Rhizobium sp. TH2	0.168	0.192	0.155	0	0	0	0	0	0
Sphingomonas sp. PAMC26645	0.146	0.148	0.136	0.094	0.097	0	0	0	0
Sphingomonas sp. HMP9	0.182	0.179	0.181	0.12	0.125	0	0	0	0
Candidatus Pelagibacter giovannonii	0.085	0.099	0.058	0.122	0.119	0.071	0.052	0.063	0.104
Candidatus Pelagibacter ubique	0.011	0.012	0	0.017	0.016	0.013	0	0	0.011
Candidatus Neoehrlichia mikurensis	0.011	0.013	0	0.018	0.017	0.015	0.01	0	0.011
Sorangium cellulosum	0.669	1.069	0.57	0.038	0.049	0.047	0.066	0.066	0.069
Chondromyces crocatus	0.178	0.328	0.198	0	0	0	0.019	0.019	0.021
Polyangium aurulentum	0.177	0.263	0.172	0	0	0	0	0	0
Labilithrix luteola	0.154	0.179	0.144	0.203	0.139	0.112	0.038	0.047	0.039
Sandaracinus amylolyticus	0.043	0.051	0.034	0	0	0	0	0	0
Vulgatibacter incomptus	0.037	0.037	0.032	0	0	0	0	0	0
Haliangium ochraceum	0.017	0.016	0.016	0	0	0	0	0	0
Desulfobacca acetoxidans	0.031	0.037	0.032	0	0	0	0	0	0
Campylobacter fetus	0.027	0.032	0.025	0.026	0.022	0	0.021	0.025	0.029
Bacteriovorax stolpii	0.02	0.028	0.016	0.012	0.014	0	0	0	0
Dyadobacter sp. NIV53	0.218	0.265	0.209	0.176	0.169	0.152	0.075	0.081	0.071
Hymenobacter sp. PAMC 26554	0.085	0.084	0.067	0.135	0.131	0.122	0.047	0.058	0.046
Hymenobacter nivis	0.087	0.062	0.052	0.075	0.067	0.084	0.024	0.026	0.02
Spirosoma sp. KCTC 42546	0.021	0.027	0.019	0	0	0	0	0	0
Spirosoma pollinicola	0.031	0.039	0.027	0	0	0	0	0	0
Spirosoma radiotolerans	0.034	0.038	0.031	0	0	0	0	0	0
Cytophaga hutchinsonii	0.021	0.025	0.018	0.044	0.045	0.042	0	0	0
Fulvivirga sp. SW1-E11	0.095	0.114	0.093	0.099	0.086	0.091	0.064	0.083	0.086
Fulvivirga lutea	0.016	0.016	0.017	0.014	0.012	0	0.012	0.016	0.016
Echinicola vietnamensis	0.03	0.032	0.024	0.03	0.03	0.03	0.016	0.017	0.016
Flavobacterium sp. CJ74	0.057	0.036	0	0.038	0.043	0.101	0	0	0
Flavobacterium kingsejongi	0.075	0.074	0.088	0	0	0	0	0	0
Flavobacterium arcticum	0.051	0.063	0.05	0.109	0.104	0.122	0	0	0
Chryseobacterium carnipullorum	0.053	0.068	0.055	0	0	0	0	0	0
Kaistella jeonii	0.041	0.053	0.041	0.1	0.093	0	0	0	0
Ornithobacterium rhinotracheale	0.182	0.218	0.172	0.234	0.211	0.212	0.122	0.138	0.13
Fluviicola taffensis	0.021	0.027	0.023	0.078	0.08	0.067	0.011	0	0
Croceimicrobium hydrocarbonivorans	0.021	0.022	0.015	0	0	0	0	0	0
Pedobacter cryoconitis	0.132	0.14	0.126	0.209	0.243	0.184	0.172	0.245	0.18
Pedobacter mucosus	0.114	0.107	0.104	0.056	0.035	0.036	0.025	0	0.02
Mucilaginibacter sp. 14171R-50	0.058	0.074	0.053	0.216	0.164	0.178	0.047	0.048	0.041
Mucilaginibacter paludis	0.02	0.031	0.018	0.048	0.043	0.041	0	0	0
Ferruginibacter lapsinanis	0.116	0.145	0.107	0.121	0.125	0.117	0.054	0.052	0.048
Ferruginibacter sp. KIS38-8	0.054	0.063	0.05	0.047	0.054	0.052	0	0	0
Paraflavitalea soli	0.025	0.029	0.022	0	0	0	0	0	0
Lacibacter sp. S13-6-6	0.016	0.022	0.014	0.024	0	0	0	0	0
Haliscomenobacter hydrossis	0.018	0.023	0.015	0	0.011	0	0	0	0
Opitutus sp. GAS368	0.129	0.164	0.136	0	0.053	0	0	0	0
Opitutus terrae	0.022	0.032	0.022	0.072	0.024	0.033	0	0	0
Nibricoccus aquaticus	0.034	0.045	0.033	0	0	0.062	0	0	0
Lacunisphaera limnophila	0.028	0.042	0.035	0	0	0	0	0	0
Oleiharenicola sp. KSB-15	0.018	0.024	0.017	0	0	0	0	0	0
Verrucomicrobium spinosum	0.033	0.038	0.025	0	0.025	0	0	0	0
Luteolibacter luteus	0.017	0.02	0.015	0.024	0.018	0	0	0	0
Luteolibacter ambystomatis	0.017	0.023	0.018	0	0	0	0	0	0
Roseimicrobium sp. ORNL1	0.011	0.012	0.009	0	0	0	0	0	0
Sulfuriroseicoccus oceanibius	0.015	0.017	0.013	0	0	0	0	0	0
Candidatus Xiphinematobacter sp. Idaho Grape	0.022	0.025	0.019	0	0	0	0	0	0
Singulisphaera acidiphila	0.031	0.034	0.033	0.042	0.042	0.062	0	0	0
Paludisphaera borealis	0.024	0.025	0.028	0.029	0.031	0	0	0	0
Fusobacterium necrophorum	0.197	0.239	0.141	0.368	0.362	0.184	0.139	0.156	0.208
Borrelia hermsii	0.02	0.024	0.012	0.037	0.035	0.02	0.033	0.037	0.038
Edaphobacter sp. 4G125	0.012	0.014	0.01	0.024	0.032	0	0.009	0.011	0.011
Candidatus Saccharimonas aalborgensis	0.017	0.019	0.016	0.045	0.039	0.029	0	0	0
Botrytis cinerea	3.106	3.8	3.173	4.296	4.228	3.968	2.98	3.487	3.398
Fusarium poae	0.132	0.162	0	0.29	0.25	0	0.154	0	0.185
Fusarium oxysporum	0.134	0.151	0	0.233	0.233	0	0.141	0	0.168
Ustilaginoidea virens	0.054	0.048	0.047	0.166	0.167	0.207	0.046	0.074	0.049
Pochonia chlamydosporia	0.029	0.04	0.041	0.068	0.068	0.068	0.026	0.033	0.03
Drechmeria coniospora	0.032	0.037	0.031	0.053	0.057	0.052	0.025	0.045	0.031
Colletotrichum lupini	0.045	0.045	0.036	0.062	0.071	0.06	0.068	0.097	0.082
Colletotrichum higginsianum	0.12	0.14	0.128	0.299	0.301	0.333	0.15	0.229	0.173
Neurospora crassa	0.237	0.335	0.309	0.08	0.076	0.08	0.027	0.049	0.04
Thermothelomyces thermophilus	0.022	0.02	0.019	0.023	0.026	0	0.028	0.041	0.035
Pyricularia grisea	0.023	0.028	0.02	0.053	0.041	0.04	0.023	0.03	0.028
Zymoseptoria tritici	0.985	1.233	0.942	1.604	1.584	1.762	0.785	1.12	0.948
Cercospora beticola	0.097	0.241	0.083	0.992	1.021	0.827	0.219	0.386	0.64
Fulvia fulva	0.283	0.342	0.214	0.54	0.599	0.516	0.286	0.378	0.407
Aspergillus fumigatus	0.018	0.019	0	0.038	0.039	0	0	0	0
Aspergillus luchuensis	0.02	0.025	0	0.088	0.083	0.088	0.054	0.081	0.063
Talaromyces rugulosus	0.038	0.041	0.034	0.071	0.079	0.059	0.039	0.053	0.064
Torulaspora globosa	0.105	0.127	0.11	0.15	0.142	0.159	0.107	0.128	0.119
Naumovozyma dairenensis	0.016	0	0	0	0.021	0	0	0	0
Brettanomyces bruxellensis	0.07	0.081	0.08	0.103	0.094	0.104	0.075	0.093	0.076
Ogataea parapolymorpha	0.043	0.039	0.028	0.041	0.043	0	0.024	0.035	0.035
Debaryomyces hansenii	0.012	0.014	0	0.015	0	0	0	0	0.012
Sugiyamaella lignohabitans	0.085	0.097	0.08	0.16	0.138	0.149	0.097	0.129	0.114
Yarrowia lipolytica	0.015	0.017	0.013	0.021	0.02	0	0	0	0
Schizosaccharomyces pombe	0.041	0.049	0.033	0.093	0.085	0.077	0.062	0.082	0.07
Rhizoctonia solani	0.119	0.132	0.093	0.277	0.25	0.182	0.059	0.091	0.064
Psilocybe cubensis	0.069	0.084	0.067	0.473	0.433	0.337	0.101	0.106	0.093
Marasmius oreades	0.02	0	0.017	0.114	0.138	0.073	0.026	0.036	0.023
Cryptococcus neoformans	0.043	0.051	0.043	0.08	0.078	0.076	0.042	0.05	0.044
Ustilago maydis	0.024	0.029	0.023	0.033	0.034	0.028	0.021	0.026	0.026
Sporisorium graminicola	0.05	0.077	0.047	0.153	0.163	0.179	0.057	0.086	0.102
Malassezia restricta	0.043	0.041	0.044	0.043	0.041	0.051	0.032	0.038	0
Puccinia striiformis	0.047	0.054	0.038	0.086	0.093	0.06	0.045	0.052	0.065
Homo sapiens	2.658	2.802	2.15	3.955	3.823	3.053	2.379	2.496	2.644
Babesia bigemina	0.051	0.037	0.048	0.062	0.1	0.126	0.09	0.08	0.049
Babesia microti	0.024	0.018	0.021	0.028	0.03	0	0.027	0.031	0.021
Babesia bovis	0.012	0.012	0.011	0	0	0	0.013	0.015	0.014
Theileria orientalis	0.07	0.049	0.056	0	0	0	0	0	0
Toxoplasma gondii	0.04	0.037	0.043	0.062	0.058	0.098	0.05	0.058	0.039
Cryptosporidium parvum	0.06	0.07	0.061	0.098	0.094	0.092	0.077	0.088	0.087
Phaeodactylum tricornutum	0.087	0.111	0.083	0.103	0.093	0.091	0.05	0.068	0.069
Thalassiosira pseudonana	0.119	0.14	0.118	0.172	0.173	0.158	0.125	0.153	0.138
Bigelowiella natans	0.014	0.018	0.013	0.021	0.018	0.014	0.015	0.017	0.017
Guillardia theta	0.109	0.113	0.105	0.118	0.118	0.101	0.124	0.134	0.131
Cryptomonas paramecium	0.056	0.068	0.048	0.057	0.06	0.045	0.058	0.08	0.074
Hemiselmis andersenii	0.035	0.038	0.032	0.05	0.048	0.037	0.044	0.052	0.048
Leishmania major	0.058	0.055	0.05	0.051	0.051	0.036	0.024	0.024	0.024
Trypanosoma brucei	0.025	0.026	0.019	0.035	0.039	0.025	0.019	0.019	0.02
Dictyostelium discoideum	0.009	0.01	0.008	0.017	0.014	0.012	0.007	0.009	0.009
Tefnutvirus siom18	0.046	0.049	0.035	0.06	0.056	0.044	0.044	0.051	0.063
Priestia megaterium	0	0.038	0	0	0	0	0	0	0
Nocardia farcinica	0	0.063	0.058	0	0	0	0	0	0
Curvibacter sp. AEP1-3	0	0.034	0	0.089	0.065	0.127	0	0	0
Candidatus Vallotia tarda	0	0.03	0	0.032	0.031	0	0.025	0.03	0.025
Pajaroellobacter abortibovis	0	0.01	0.01	0	0	0	0	0	0
Arcticibacterium luteifluviistationis	0	0.016	0.011	0	0	0	0	0	0
Hymenobacter sp. BRD67	0	0.066	0.051	0	0	0	0.062	0.088	0.077
Flavobacterium sp. Sr18	0	0.084	0	0	0	0	0	0	0
Pedobacter roseus	0	0.105	0	0	0	0	0	0	0
Salinibacterium sp. ZJ70	0	0	0.039	0	0	0	0	0	0
Kocuria rosea	0	0	0.065	0	0	0	0	0	0
Mycobacterium sp. IDR2000157661	0	0	0.119	0.155	0	0	0	0	0
Actinoplanes ianthinogenes	0	0	0.075	0	0	0	0	0	0
Klebsiella pneumoniae	0	0	0.051	0	0	0.125	0	0.086	0
Methylibium sp. Pch-M	0	0	0.091	0.122	0.105	0	0	0	0
Hymenobacter sp. BRD128	0	0	0.017	0	0	0	0.017	0.023	0.021
Nostoc sp. 'Peltigera membranacea cyanobiont' N6	0	0	0	0.034	0.087	0.147	0.033	0.034	0.029
Pseudanabaena sp. ABRG5-3	0	0	0	0.021	0.02	0.021	0.016	0	0
Frondihabitans sp. 762G35	0	0	0	0.078	0.083	0.102	0	0	0
Mycobacterium cookii	0	0	0	0.039	0.172	0.192	0	0	0
Conexibacter woesei	0	0	0	0.032	0.03	0.04	0	0	0
Pseudolysobacter antarcticus	0	0	0	0.021	0.024	0.037	0	0	0
Rhodanobacter sp. FDAARGOS 1247	0	0	0	0.118	0.097	0.1	0	0	0
Methyloradius palustris	0	0	0	0.023	0.029	0.032	0	0	0
Rhizobium sp. L51/94	0	0	0	0.202	0.214	0	0	0	0
Rhizobium leguminosarum	0	0	0	0.131	0.14	0	0.053	0.061	0.057
Sphingomonas sp. AAP5	0	0	0	0.224	0.209	0.372	0	0	0
Mucilaginibacter sp. 21P	0	0	0	0.044	0.029	0.042	0	0	0
Mucilaginibacter mallensis	0	0	0	0.075	0.075	0.064	0	0	0
Mucilaginibacter ginsenosidivorax	0	0	0	0.033	0.033	0.039	0	0	0
Mucilaginibacter xinganensis	0	0	0	0.027	0.028	0.036	0	0	0
Pedobacter sp. D749	0	0	0	0.123	0.094	0.104	0	0	0.076
Dyadobacter sp. CY22	0	0	0	0.096	0.084	0.084	0	0	0
Spirosoma montaniterrae	0	0	0	0.052	0.05	0.047	0	0	0
Flavobacterium sp. KBS0721	0	0	0	0.147	0	0	0	0	0
Terriglobus roseus	0	0	0	0.023	0	0	0	0	0
Penicillium oxalicum	0	0	0	0.057	0.048	0.066	0	0	0
Candida orthopsilosis	0	0	0	0.023	0.023	0	0	0	0
Plasmodium malariae	0	0	0	0.038	0.054	0	0.044	0	0.024
Nostoc sp. C052	0	0	0	0	0.034	0.059	0.019	0	0.021
Nostoc sp. 'Lobaria pulmonaria (5183) cyanobiont'	0	0	0	0	0.025	0.052	0	0	0
Pseudomonas antarctica	0	0	0	0	0.017	0	0	0	0
Mucilaginibacter ginkgonis	0	0	0	0	0.023	0.031	0	0	0
Flavobacterium sp. F-340	0	0	0	0	0.087	0	0	0	0
Pyricularia oryzae	0	0	0	0	0.017	0	0	0	0
Janthinobacterium tructae	0	0	0	0	0	0.454	0	0	0
Janthinobacterium agaricidamnosum	0	0	0	0	0	0.061	0	0	0
Shinella sp. XGS7	0	0	0	0	0	0.149	0	0	0
Candidatus Liberibacter africanus	0	0	0	0	0	0.036	0	0.025	0
Thermodesulfobium acidiphilum	0	0	0	0	0	0	0.01	0	0.012
Leptodesmis sichuanensis	0	0	0	0	0	0	0.016	0	0
Taylorella equigenitalis	0	0	0	0	0	0	0.019	0	0.015
Helicobacter pylori	0	0	0	0	0	0	0.012	0.014	0
Hymenobacter sp. 5317J-9	0	0	0	0	0	0	0.026	0	0
Hymenobacter sp. PAMC 26628	0	0	0	0	0	0	0.015	0	0
Hymenobacter sedentarius	0	0	0	0	0	0	0.015	0.017	0.013
Hymenobacter monticola	0	0	0	0	0	0	0.011	0	0
Cyclobacterium marinum	0	0	0	0	0	0	0.009	0	0.012
Rothia terrae	0	0	0	0	0	0	0	1.851	0
Rothia amarae	0	0	0	0	0	0	0	0.171	0
Moraxella osloensis	0	0	0	0	0	0	0	0.012	0
Stanieria sp. NIES-3757	0	0	0	0	0	0	0	0	0.024
Rhodococcus qingshengii	0	0	0	0	0	0	0	0	0.165
Sphaerochaeta pleomorpha	0	0	0	0	0	0	0	0	0.009
Aspergillus puulaauensis	0	0	0	0	0	0	0	0	0.025
