# Supplementary material for: Exploring the molecular landscape of environmental responses in the Antarctic plant Colobanthus quitensis: insights from metatranscriptomic analysis
Source: Front Plant Sci. 2026 Mar 16;17:1774223. doi: 10.3389/fpls.2026.1774223 (PMC13034057; doi:10.3389/fpls.2026.1774223)
Supplement: Supplementary file 16 [file Table10.xlsx]

## Sheet: Table S10
Top 40 taxa associated with the highest transcript abundance. Relative abundance is expressed as percentage													Bacteria		Fungi
	S1	S1	S1	Mean	S2	S2	S2	Mean	S3	S3	S3	Mean	Phylum	Family	Phylum	Family
	610591	610592	610593		610594	610595	610596		610597	610598	610599
Rhodococcus fascians	0.492	0.485	0.436	0.471	0.149	0.138	0.152	0.146333	0	0	0	0	Actinomycetota	Nocardiaceae
Cutibacterium acnes	0.245	0.227	0.303	0.258333	0.249	0.322	0.325	0.298667	0.218	0.226	0.133	0.192333	Actinomycetota	Propionibacteriaceae
Nocardioides aquaticus	0.244	0.364	0.221	0.276333	0.109	0	0	0.0363333	0	0	0	0	Actinomycetota	Nocardioidaceae
Glaciihabitans sp. INWT7	0.171	0.198	0.147	0.172	0.197	0.177	0.192	0.188667	0.043	0.051	0.042	0.0453333	Actinomycetota	Microbacteriaceae
Agreia sp. COWG	0.165	0.174	0.134	0.157667	0.155	0.136	0.16	0.150333	0.12	0.125	0.133	0.126	Actinomycetota	Microbacteriaceae
Rhodococcus sp. X156	0.162	0.151	0.155	0.156	0.211	0.207	0.237	0.218333	0.095	0.073	0.042	0.07	Actinomycetota	Nocardiaceae
Clavibacter michiganensis	0.147	0.153	0.136	0.145333	0.081	0.134	0	0.0716667	0.082	0.07	0.075	0.0756667	Actinomycetota	Microbacteriaceae
Microlunatus sagamiharensis	0.142	0.152	0.14	0.144667	0.075	0.07	0.084	0.0763333	0.056	0.031	0.044	0.0436667	Actinomycetota	Propionibacteriaceae
Dyadobacter sp. NIV53	0.218	0.265	0.209	0.230667	0.176	0.169	0.152	0.165667	0.075	0.081	0.071	0.0756667	Bacteroidota	Spirosomaceae
Ornithobacterium rhinotracheale	0.182	0.218	0.172	0.190667	0.234	0.211	0.212	0.219	0.122	0.138	0.13	0.13	Bacteroidota	Weeksellaceae
Gloeothece verrucosa	8.731	7.409	8.473	8.20433	7	7.165	6.526	6.897	8.823	8.085	8.208	8.372	Cyanobacteriota	Aphanothecaceae
Chondrocystis sp. NIES-4102	1.462	1.446	1.313	1.407	1.416	1.415	1.266	1.36567	1.269	1.644	1.658	1.52367	Cyanobacteriota	Chroococcaceae
Fischerella sp. NIES-4106	0.93	0.788	0.735	0.817667	0.708	0.756	0.839	0.767667	0.879	0.839	0.877	0.865	Cyanobacteriota	Hapalosiphonaceae
Moorena producens	0.472	0.385	0.439	0.432	0.314	0.355	0.739	0.469333	0.487	0.524	0.426	0.479	Cyanobacteriota	Oscillatoriaceae
Leptolyngbya sp. PCC 7376	0.36	0.38	0.377	0.372333	0.408	0.405	0.515	0.442667	0.372	0.5	0.436	0.436	Cyanobacteriota	Geminocystaceae
Prochlorococcus marinus	0.233	0.248	0.213	0.231333	0.232	0.249	0.204	0.228333	0.229	0.254	0.26	0.247667	Cyanobacteriota	Prochloraceae
Fischerella sp. NIES-3754	0.218	0.251	0.251	0.24	0.294	0.287	0.27	0.283667	0.274	0.332	0.325	0.310333	Cyanobacteriota	Hapalosiphonaceae
Clostridium botulinum	39.638	37.434	39.874	38.982	35.604	36.542	35.722	35.956	44.665	39.356	44.776	42.9323	Firmicutes	Clostridiaceae
Lactiplantibacillus plantarum	0.209	0.171	0.192	0.190667	0.157	0.147	0.208	0.170667	0.212	0.302	0.194	0.236	Firmicutes	Lactobacillaceae
Fusobacterium necrophorum	0.197	0.239	0.141	0.192333	0.368	0.362	0.184	0.304667	0.139	0.156	0.208	0.167667	Fusobacteriota	Fusobacteriaceae
Sorangium cellulosum	0.669	1.069	0.57	0.769333	0.038	0.049	0.047	0.0446667	0.066	0.066	0.069	0.067	Myxococcota	Polyangiaceae
Chondromyces crocatus	0.178	0.328	0.198	0.234667	0	0	0	0	0.019	0.019	0.021	0.0196667	Myxococcota	Polyangiaceae
Polyangium aurulentum	0.177	0.263	0.172	0.204	0	0	0	0	0	0	0	0	Myxococcota	Polyangiaceae
Labilithrix luteola	0.154	0.179	0.144	0.159	0.203	0.139	0.112	0.151333	0.038	0.047	0.039	0.0413333	Myxococcota	Labilitrichaceae
Pasteurella multocida	25.013	24.732	26.296	25.347	26.936	26.072	28.899	27.3023	28.728	29.321	26.669	28.2393	Pseudomonadota	Pasteurellaceae
Stenotrophomonas maltophilia	0.593	0.733	0.975	0.767	0.454	0.49	1.051	0.665	0.309	1.021	0.318	0.549333	Pseudomonadota	Xanthomonadaceae
Pseudomonas sp. CIP-10	0.485	0.688	0.533	0.568667	0.547	0.62	0.672	0.613	0.133	0.2	0.22	0.184333	Pseudomonadota	Pseudomonadaceae
Acinetobacter baumannii	0.424	0.408	0.377	0.403	0.406	0.366	0.287	0.353	0.309	0.381	0.323	0.337667	Pseudomonadota	Moraxellaceae
Devosia sp. 1566	0.32	0.353	0.247	0.306667	0.177	0.141	0.119	0.145667	0.118	0.146	0.139	0.134333	Pseudomonadota	Devosiaceae
Variovorax paradoxus	0.261	0.261	0.262	0.261333	0	0.26	0	0.0866667	0	0	0	0	Pseudomonadota	Comamonadaceae
Rhizobacter gummiphilus	0.251	0.323	0.247	0.273667	0.107	0.092	0.121	0.106667	0.078	0.091	0.062	0.077	Pseudomonadota	Sphaerotilaceae
Aquincola tertiaricarbonis	0.228	0.272	0.187	0.229	0.258	0.223	0.3	0.260333	0.071	0.082	0.052	0.0683333	Pseudomonadota	Sphaerotilaceae
Sphingomonas sp. HMP9	0.182	0.179	0.181	0.180667	0.12	0.125	0	0.0816667	0	0	0	0	Pseudomonadota	Sphingomonadaceae
Rhizobium sp. TH2	0.168	0.192	0.155	0.171667	0	0	0	0	0	0	0	0	Pseudomonadota	Rhizobiaceae
Halomonas sp. JS92-SW72	0.151	0.146	0.136	0.144333	0.108	0.092	0.082	0.094	0.047	0.071	0.052	0.0566667	Pseudomonadota	Halomonadaceae
Sphingomonas sp. PAMC26645	0.146	0.148	0.136	0.143333	0.094	0.097	0	0.0636667	0	0	0	0	Pseudomonadota	Sphingomonadaceae
Botrytis cinerea	3.106	3.8	3.173	3.35967	4.296	4.228	3.968	4.164	2.98	3.487	3.398	3.28833			Fungi (Ascomycota)	Sclerotiniaceae
Zymoseptoria tritici	0.985	1.233	0.942	1.05333	1.604	1.584	1.762	1.65	0.785	1.12	0.948	0.951			Fungi (Ascomycota)	Mycosphaerellaceae
Fulvia fulva	0.283	0.342	0.214	0.279667	0.54	0.599	0.516	0.551667	0.286	0.378	0.407	0.357			Fungi (Ascomycota)	Mycosphaerellaceae
Neurospora crassa	0.237	0.335	0.309	0.293667	0.08	0.076	0.08	0.0786667	0.027	0.049	0.04	0.0386667			Fungi (Ascomycota)	Sordariaceae
